# Supplementary material for: Solid-state molecular organometallic chemistry. Single-crystal to single-crystal reactivity and catalysis with light hydrocarbon substrates
Source: Chem Sci. 2017 Jul 6;8(9):6014–29. doi: 10.1039/c7sc01491k (PMC5625289; doi:10.1039/c7sc01491k)
Supplement: Supplementary file 1 [file SC-008-C7SC01491K-s001.xyz]

310
SCF Energy = -2189.7170311182 (a.u.)
Lowest Frequencies = 10.035086  24.136618  32.537428 (cm^-1)
I / [1-(propene)][BArF4]
C         1.7080059972       10.1267529185        8.0952608250
C         0.4743543766       11.0075801360        7.8125354484
C        -0.3249509755       11.2435023878        9.1050970361
C         0.5533748718       11.8899071995       10.1857408461
C         1.8112929071       11.0509591107       10.4548048958
C         2.6109457235       10.7604167592        9.1695823563
C         4.0215731535        8.5971726875        7.0656089420
C         4.8653782323        8.1267185992        5.8635668660
C         6.0021430526        7.1867564228        6.2988796166
C         5.4649464248        5.9922397808        7.0915891135
C         4.6756824514        6.4718342281        8.3130120234
C         3.5291688561        7.4067595556        7.9067822157
C         3.3553803410       11.2065273896        5.8622586761
C         3.5540555209       11.1254171185        4.3396162160
C         2.7802512212        9.4135280739        2.0031063926
C         3.5373086791       10.3820912315        1.0778754256
C         3.9112651853        9.6922282283       -0.2478685019
C         4.6980169151        8.3927493623       -0.0262708687
C         3.9683555483        7.4496129291        0.9399329186
C         3.6220957482        8.1486341591        2.2657347199
C         0.9261033796       11.4670320606        2.9838198085
C        -0.3404727084       10.7601667537        2.4615349170
C        -1.3705299152       11.7664770891        1.9320886403
C        -1.7340370852       12.7959664731        3.0083375657
C        -0.4804947616       13.5043855066        3.5353276503
C         0.5606072508       12.5009108202        4.0669776521
Rh        1.2724040093        8.6598180023        5.0229516909
P         2.1454093702       10.1921773049        3.5673902690
P         2.5810646912        9.6454342843        6.5288680808
C        -0.0500177703        7.5952314710        6.5115482113
C         0.4088582076        6.7569002061        5.5001673781
C        -0.1134437075        6.8910159317        4.1041398802
H         1.3391982100        9.1643487346        8.4832424931
H         0.7953227465       11.9802843341        7.4091684710
H        -0.1549787097       10.5372474840        7.0420737494
H        -0.7167173307       10.2815568907        9.4695260514
H        -1.2006781675       11.8725714967        8.8910071527
H        -0.0189345572       12.0175877661       11.1166315522
H         0.8456977962       12.8992786652        9.8611140211
H         2.4654341242       11.5686577206       11.1725160381
H         1.5179457455       10.0978782863       10.9211021670
H         3.4596199797       10.1045297956        9.4061652025
H         3.0329854853       11.6966964028        8.7864884045
H         4.6444996305        9.2499975086        7.7006579539
H         5.2876799430        8.9894843614        5.3295042340
H         4.2041799309        7.6053750398        5.1543021198
H         6.7226152445        7.7399412012        6.9164912452
H         6.5518804949        6.8526934561        5.4058105933
H         6.2851230652        5.3335381922        7.4079724377
H         4.8152971760        5.3843942439        6.4461344066
H         4.2673899353        5.6190154552        8.8745928602
H         5.3520293457        7.0025591446        8.9991295175
H         3.0143093645        7.7666422629        8.8047161461
H         2.7880248049        6.8392657556        7.3234117502
H         4.3008128598       11.4061328660        6.3867923502
H         2.6680358165       12.0250229588        6.1162261286
H         4.4699266935       10.5711391423        4.0929629597
H         3.6509252403       12.1236457906        3.8889634129
H         1.8547363984        9.0951489817        1.4927068901
H         4.4531367594       10.7215579377        1.5808306064
H         2.9420553162       11.2798103764        0.8710649583
H         4.4937602387       10.3918224830       -0.8655829628
H         2.9888374221        9.4648651521       -0.8048186818
H         5.6926208433        8.6301104160        0.3761433636
H         4.8676023032        7.8872912157       -0.9888379701
H         4.5786357566        6.5579445755        1.1380740674
H         3.0385957143        7.0888363365        0.4752074283
H         4.5507687023        8.4266070962        2.7869131758
H         3.0826844465        7.4621651415        2.9362049286
H         1.4085821935       12.0003312789        2.1477230209
H        -0.7835302116       10.1833725940        3.2901816385
H        -0.0869703741       10.0386143638        1.6759047096
H        -2.2643114473       11.2301112376        1.5856257035
H        -0.9592176602       12.2827545105        1.0510222437
H        -2.2508016015       12.2923099131        3.8383025516
H        -2.4462799376       13.5261802061        2.5993895727
H        -0.7375993083       14.2174180618        4.3321315909
H        -0.0304994331       14.0990243712        2.7275653110
H         1.4563734759       13.0439261157        4.4019229784
H         0.1550219248       11.9748114710        4.9452839611
H         1.1276873461        5.9650571831        5.7119127928
H         0.3017205017        7.4481930862        7.5297490465
H        -0.9715307434        8.1681028048        6.4056803518
H         0.1636974798        6.0506377658        3.4604042258
H        -1.1914560827        7.0862829339        4.0484371972
H         0.3653421672        7.7922035020        3.5389927834
C         9.2888792089        2.2129637768       11.7707133758
C        10.5227727198        1.3318109386       12.0515182144
C        11.3204786815        1.0957441814       10.7580003361
C        10.4411390850        0.4495591070        9.6781147320
C         9.1828856097        1.2885656808        9.4107893143
C         8.3847384267        1.5798853455       10.6968534030
C         6.9811446838        3.7484702717       12.8018271009
C         6.1305113749        4.2136021740       14.0006666575
C         4.9924098958        5.1497598300       13.5603961214
C         5.5295697651        6.3478323492       12.7729650250
C         6.3300676660        5.8746944174       11.5563714832
C         7.4767611839        4.9425105699       11.9684784057
C         7.6300358200        1.1348653731       13.9962759685
C         7.4325099616        1.2070058680       15.5196800906
C         8.2051805487        2.9220684265       17.8580682182
C         7.4689348572        1.9565266620       18.8025340677
C         7.0909174050        2.6603311581       20.1197848254
C         6.2882695760        3.9476546423       19.8848116763
C         7.0021025468        4.8858672527       18.9021917684
C         7.3471646843        4.1731674458       17.5832127503
C        10.0346308279        0.8314163606       16.8921548314
C        11.2575812447        1.5053567847       17.5444146173
C        12.2766431834        0.4729432108       18.0459002274
C        12.7134095111       -0.4644372109       16.9145231274
C        11.4991088760       -1.1511773345       16.2793841521
C        10.4722676075       -0.1251338641       15.7649129013
Rh        9.7344639696        3.6578094817       14.8521490464
P         8.8434161825        2.1298291577       16.3020709013
P         8.4164704405        2.6931138436       13.3385156299
C        11.0446881708        4.7417438092       13.3640920984
C        10.6014353826        5.5635324465       14.3958200484
C        11.1390042006        5.4002897757       15.7827051049
H         9.6576586722        3.1755593677       11.3830645828
H        10.2028907887        0.3594406037       12.4564547981
H        11.1534429937        1.8026281583       12.8205099603
H        11.7118790144        2.0577326524       10.3932622094
H        12.1964392074        0.4666774380       10.9711831721
H        11.0124984868        0.3222745847        8.7464571718
H        10.1494097235       -0.5600766611       10.0025671799
H         8.5276106649        0.7708573299        8.6941010453
H         9.4757409549        2.2413683081        8.9438385989
H         7.5364723864        2.2364989324       10.4606067539
H         7.9620674764        0.6438805553       11.0802707996
H         6.3610999904        3.0990607739       12.1604052009
H         5.7087471627        3.3487844604       14.5317478621
H         6.7862134140        4.7365918275       14.7135093586
H         4.2776599517        4.5944136939       12.9379964284
H         4.4361741284        5.4804142136       14.4507275510
H         4.7086939703        7.0032899501       12.4516840709
H         6.1716329420        6.9575858423       13.4240992666
H         6.7392352293        6.7306906209       11.0002861637
H         5.6611329599        5.3433954354       10.8634637908
H         7.9985425860        4.5865377837       11.0732591928
H         8.2120326687        5.5104032577       12.5589415522
H         6.6826069575        0.9471106496       13.4709519795
H         8.3097893502        0.3122981283       13.7354258623
H         6.5170289464        1.7602808083       15.7699302106
H         7.3348923948        0.2056634841       15.9632418186
H         9.1290408036        3.2616659386       18.3572163125
H         6.5568748776        1.5923795755       18.3098827814
H         8.0816107480        1.0733043984       19.0203117420
H         6.5186272894        1.9621805570       20.7486599460
H         8.0124230557        2.9054764231       20.6706373406
H         5.2944145999        3.6939794968       19.4906896613
H         6.1180219631        4.4639421588       20.8414990101
H         6.3807461971        5.7679813777       18.6962269614
H         7.9307349413        5.2631709065       19.3562198247
H         6.4180601555        3.8787883602       17.0720391279
H         7.8759571299        4.8560827981       16.9006937504
H         9.5009860459        0.2425089154       17.6567590216
H        11.7379834462        2.1594946372       16.7983192121
H        10.9455107246        2.1497725198       18.3745111544
H        13.1418282776        0.9923651598       18.4797515142
H        11.8285745877       -0.1170421749       18.8602392463
H        13.2571363173        0.1087023618       16.1493993953
H        13.4214281658       -1.2104839886       17.3015269813
H        11.8040205761       -1.8059119037       15.4499649108
H        11.0199941297       -1.8032371452       17.0232032536
H         9.6021193410       -0.6533058652       15.3483553501
H        10.9135182594        0.4635136074       14.9453308657
H         9.8839688636        6.3624490940       14.2069410353
H        10.6813806685        4.9083883403       12.3529544193
H        11.9646267721        4.1629194191       13.4489911046
H        10.8774877348        6.2312466579       16.4450368855
H        12.2155348649        5.1936346710       15.8217295975
H        10.6578398245        4.4934285173       16.3385102767
C         7.3010880679        2.9511195178        5.1696960127
C         6.8244677251        2.5771902859        6.4399136894
C         5.4581003361        2.4637074993        6.7170193489
C         4.4996825167        2.7246281722        5.7366516609
C         4.9458207260        3.1101624540        4.4720624476
C         6.3183209740        3.2106851199        4.1932369743
C         5.0401017501        2.0735756135        8.1011946215
C         3.9539257545        3.4562400585        3.3949798423
C         9.3574132862        3.9216611441        3.6366716912
C         8.7458796358        5.1727226330        3.4379951302
C         9.1894839678        6.0709403618        2.4546885011
C        10.2674618225        5.7484852918        1.6311309485
C        10.9121181512        4.5222015665        1.8357492310
C        10.4721709995        3.6364911594        2.8225511635
C         8.5273490167        7.4168645744        2.3409067816
C        12.1192044871        4.2002095461        1.0052096784
C         9.1311631327        1.3275752388        4.4378731798
C         8.9146846344        0.8651996768        3.1271789003
C         8.9884366418       -0.4923273242        2.7932523201
C         9.2777577052       -1.4532839857        3.7723085198
C         9.4849146431       -1.0164586982        5.0880848745
C         9.4099416028        0.3460898098        5.4067789797
C         8.8238484030       -0.8763084619        1.3443790707
C         9.8628732190       -1.9838977490        6.1833212661
C         9.8410831490        3.3792170438        6.1005644150
C        11.1345748530        2.8792065460        6.3441963512
C        11.9492739829        3.3912314311        7.3702576248
C        11.4991462041        4.4229237757        8.1882036108
C        10.2243544133        4.9446425703        7.9483435660
C         9.4183074594        4.4403459577        6.9270754978
C        13.3481078926        2.8692413532        7.5437610497
C         9.7596849702        6.0630557949        8.8249041828
B         8.9093332093        2.8997789794        4.8356579418
H         7.5374042437        2.3653669252        7.2362950959
H         3.4407188895        2.6543901196        5.9589149199
H         6.6234426742        3.5008695614        3.1880483334
H         7.8973391340        5.4581393129        4.0592155367
H        10.5983209854        6.4346051836        0.8585588606
H        11.0037650267        2.6955252688        2.9546594456
H         8.6790563392        1.5810805396        2.3406842726
H         9.3515911851       -2.5059853815        3.5176861082
H         9.5701158919        0.6460821526        6.4418876541
H        11.5257614859        2.0751045158        5.7202707569
H        12.1249913163        4.8139920070        8.9845001450
H         8.4356597082        4.8811985090        6.7697742385
F         9.8775602291        5.7339977531       10.1589103163
F        10.5110560792        7.2008803641        8.6779599134
F         8.4648339721        6.4132921302        8.6087332573
F        14.0905169792        3.1229579882        6.4027526346
F        14.0140968355        3.4255879034        8.5998615686
F        13.4046970147        1.5156042530        7.7240261131
F         9.1897803137       -1.7349965365        7.3564380169
F        11.2113773847       -1.9274427217        6.4757280320
F         9.6056854937       -3.2827490846        5.8770530134
F         8.6365230569       -2.2230053240        1.1755429810
F         9.9257554917       -0.5158233153        0.5911046086
F         7.7622156831       -0.2368310767        0.7414677311
F        12.4217015435        2.8777396757        0.9551011705
F        13.2592354776        4.8111661256        1.4717382797
F        11.9540761765        4.6310175626       -0.2958707068
F         8.8157343758        8.0786100623        1.1813728890
F         8.9061304711        8.2433256718        3.3832297689
F         7.1652544223        7.3381251431        2.4269975527
F         3.9898312968        2.5724957979        2.3478099653
F         4.2186053370        4.6983700697        2.8680736466
F         2.6538350625        3.4701039731        3.8276134755
F         5.4630481143        2.9844637773        9.0476008643
F         3.6884460318        1.9402361033        8.2413095513
F         5.5917402954        0.8659643999        8.4641626910
C         3.6899689192        9.3839997244       14.6975988500
C         4.1655018177        9.7588643261       13.4268892784
C         5.5316874634        9.8713334347       13.1479079738
C         6.4907566810        9.6099159698       14.1276509313
C         6.0452751362        9.2243569953       15.3923889487
C         4.6732719138        9.1237332314       15.6727502195
C         5.9495780820       10.2606671148       11.7630812834
C         7.0367042600        8.8777186609       16.4689996874
C         1.6319934093        8.4183604821       16.2358852856
C         2.2395385898        7.1649068106       16.4312363257
C         1.7963310734        6.2665210114       17.4143697611
C         0.7208013416        6.5939385276       18.2408279398
C         0.0794821628        7.8246746412       18.0411962479
C         0.5206933257        8.7091263154       17.0540530469
C         2.4600258064        4.9187581862       17.5244737513
C        -1.1287619859        8.1415063673       18.8765011414
C         1.8576427442       11.0068519875       15.4256377396
C         2.0773363560       11.4700659557       16.7356718590
C         2.0022581935       12.8271693718       17.0701517297
C         1.7124290493       13.7879332740       16.0910035358
C         1.5031881998       13.3504609294       14.7757974365
C         1.5752751962       11.9875685469       14.4572609092
C         2.1662405803       13.2106090656       18.5192495349
C         1.1265347797       14.3179884380       13.6804537145
C         1.1542273761        8.9446666429       13.7690635775
C        -0.1422381383        9.4359175747       13.5295721970
C        -0.9560988110        8.9190252212       12.5057684017
C        -0.5057480137        7.8927900142       11.6848674598
C         0.7725635338        7.3807733438       11.9201767306
C         1.5806004162        7.8877669792       12.9386471233
C        -2.3440039353        9.4565097624       12.3237668289
C         1.2339485830        6.2678894356       11.0390866690
B         2.0820478814        9.4339241896       15.0322078089
H         3.4516889849        9.9718022596       12.6315743370
H         7.5496542378        9.6791134781       13.9046373387
H         4.3691075355        8.8327909244       16.6780216640
H         3.0847936233        6.8778013398       15.8062658267
H         0.3884441272        5.9073747258       19.0125684475
H        -0.0070720215        9.6528002258       16.9242407391
H         2.3164956824       10.7548163052       17.5215993117
H         1.6394001468       14.8408156560       16.3452140922
H         1.4113790127       11.6871386265       13.4228143123
H        -0.5356971823       10.2392441332       14.1528337395
H        -1.1315136505        7.5013499257       10.8887078001
H         2.5669229144        7.4531195809       13.0897103421
F         1.1128661353        6.5998041595        9.7055206132
F         0.4794993671        5.1318341202       11.1856958902
F         2.5277896865        5.9191294755       11.2544047297
F        -3.0995629949        9.2139954345       13.4594936239
F        -3.0209920024        8.9111923316       11.2669059041
F        -2.3483733234       10.8136610856       12.1402745521
F         1.8002231540       14.0689341260       12.5075638733
F        -0.2216363460       14.2614904613       13.3879830195
F         1.3842047204       15.6168470877       13.9866695042
F         2.3535523165       14.5570749674       18.6883395369
F         1.0642414825       12.8497634363       19.2726215956
F         3.2277570795       12.5707899793       19.1223314226
F        -1.4329811672        9.4617171371       18.9734555155
F        -2.2655247166        7.5283589333       18.3934639190
F        -0.9637091054        7.6965239724       20.1673424123
F         2.1738464875        4.2552886478       18.6829271441
F         2.0832653172        4.0915298784       16.4810408934
F         3.8226640009        4.9963630978       17.4369493726
F         7.0003307822        9.7614978415       17.5162194172
F         6.7715172317        7.6356082253       16.9957054781
F         8.3366115992        8.8638242289       16.0363135945
F         5.5269538727        9.3495514327       10.8165516021
F         7.3015071317       10.3937128782       11.6226788577
F         5.3982617057       11.4680978110       11.3996786097
310
SCF Energy = -2189.6969117999 (a.u.)
Lowest Frequencies = i519.933431  18.369283  27.184378 (cm^-1)
TS(I-II) / [1-(propene)][BArF4]
C         1.7007434632       10.0428654314        8.1489904939
C         0.4350217314       10.8723377797        7.8447097893
C        -0.3568104594       11.1507323806        9.1339628415
C         0.5151890475       11.8617334649       10.1789275754
C         1.7898052529       11.0582759752       10.4754635847
C         2.5873604399       10.7402505241        9.1966947499
C         4.0730017106        8.5779244288        7.1106259262
C         4.8490678885        8.0766718170        5.8737321890
C         6.0096712566        7.1431703048        6.2554710701
C         5.5216083301        5.9744425358        7.1138460445
C         4.8315040445        6.4962614034        8.3762031220
C         3.6551124401        7.4149083106        8.0251176997
C         3.3228831663       11.1427300790        5.9011269485
C         3.4876293343       11.0587370016        4.3758707459
C         2.7013644707        9.3838683014        2.0279793470
C         3.4386337615       10.3601440092        1.0928035499
C         3.8395822560        9.6636555788       -0.2218094251
C         4.6496631056        8.3824888159        0.0192449443
C         3.9275214817        7.4339629926        0.9854599222
C         3.5626661303        8.1357579356        2.3049516274
C         0.9398710905       11.5404162733        2.9923213699
C        -0.2199951743       10.9824243055        2.1483744805
C        -1.2082274328       12.0740182134        1.7145294725
C        -1.7287194391       12.8603562261        2.9215069610
C        -0.5605312057       13.4741022538        3.6983851009
C         0.4253785848       12.3916762325        4.1717554131
Rh        1.1672763724        8.6237020063        4.9903219321
P         2.0555297948       10.1741220159        3.5811409409
P         2.5879355396        9.5760474885        6.5882711451
C         0.3716607816        6.9343027673        6.3282072149
C         0.4282745545        6.5758919565        4.9759124906
C        -0.3119320000        7.3301769402        3.9980309591
H         1.3691802477        9.0717157668        8.5522226652
H         0.7196419575       11.8327957447        7.3881647619
H        -0.1906484444       10.3463097578        7.1065801879
H        -0.7262249862       10.1990176431        9.5447205979
H        -1.2468047664       11.7521995574        8.8986268371
H        -0.0545015729       12.0197191544       11.1067207416
H         0.7874097337       12.8612321516        9.8088889420
H         2.4362362357       11.6141708767       11.1712425970
H         1.5165721500       10.1171333570       10.9766335637
H         3.4587328618       10.1202860675        9.4475373780
H         2.9781573590       11.6750182735        8.7761257973
H         4.7188004080        9.2660011881        7.6809856892
H         5.2387381493        8.9272877367        5.2971303042
H         4.1514412725        7.5399812388        5.2115537908
H         6.7718121181        7.7074194716        6.8091320128
H         6.4944502062        6.7840846047        5.3351010452
H         6.3548823061        5.3128494602        7.3849212075
H         4.8186714124        5.3590060544        6.5347302113
H         4.4647035997        5.6629252456        8.9924369463
H         5.5587099984        7.0459810506        8.9911388563
H         3.1954161031        7.7995474195        8.9434102388
H         2.8861997559        6.8190275487        7.5146641106
H         4.2802240921       11.3577707208        6.3969875047
H         2.6345486926       11.9553903513        6.1700156743
H         4.3906628952       10.4916127202        4.1118522217
H         3.5948417196       12.0573024650        3.9273128985
H         1.7805496629        9.0405625224        1.5270729930
H         4.3420805039       10.7347408830        1.5948375424
H         2.8182189758       11.2367640112        0.8682676621
H         4.4143460674       10.3693957831       -0.8399179559
H         2.9276751298        9.4134869861       -0.7856330770
H         5.6348283407        8.6424265986        0.4310412253
H         4.8398199523        7.8728939923       -0.9373821087
H         4.5502660986        6.5533468270        1.1930074776
H         3.0065176495        7.0559493405        0.5170536212
H         4.4848749954        8.4290865160        2.8290283260
H         3.0245933216        7.4477909063        2.9741081476
H         1.5629864596       12.1824761733        2.3481845623
H        -0.7708280258       10.2305560730        2.7386131764
H         0.1677168054       10.4596381543        1.2661138491
H        -2.0371588654       11.6113937788        1.1621758370
H        -0.7113507399       12.7630376257        1.0157252191
H        -2.3059888182       12.1959700761        3.5808987708
H        -2.4255533054       13.6397439381        2.5849326197
H        -0.9145797434       14.0451541016        4.5685922104
H        -0.0356001482       14.1919340172        3.0535070427
H         1.2687820617       12.8662024387        4.6943605326
H        -0.0717573681       11.7331795753        4.9016687845
H         1.1610452820        5.8373643734        4.6447766388
H         0.9855980426        6.4070274403        7.0531724126
H        -0.4860448598        7.4727455199        6.7347717480
H        -0.1698003814        7.0797976897        2.9473943591
H        -1.3311738029        7.6368173369        4.2454965929
H         0.0249889403        9.1003904392        4.0312262802
C         9.2705489401        2.2123931667       11.7824011986
C        10.5022930437        1.3262716148       12.0570759943
C        11.2949246772        1.0909633689       10.7603764584
C        10.4102330480        0.4484019359        9.6828500683
C         9.1527028104        1.2905243179        9.4214314526
C         8.3602156610        1.5847665850       10.7106893927
C         6.9719826541        3.7522526758       12.8304249004
C         6.1168491067        4.1937965773       14.0350185464
C         4.9829083026        5.1419622172       13.6115410313
C         5.5278420722        6.3554903830       12.8548787459
C         6.3301009603        5.9067119855       11.6307144547
C         7.4727350505        4.9621889235       12.0231673718
C         7.6242296004        1.1370249539       14.0211040307
C         7.4305385679        1.2176248050       15.5446993910
C         8.2135661585        2.9334765614       17.8770383673
C         7.4675920240        1.9679922509       18.8141701841
C         7.0911032735        2.6670188910       20.1343546812
C         6.2947625047        3.9590345776       19.9036765362
C         7.0175142450        4.8990572408       18.9293943939
C         7.3640065721        4.1918614298       17.6080236442
C        10.0516805958        0.8593256927       16.8965291497
C        11.3080479918        1.5535427047       17.4578387962
C        12.3350537382        0.5357461661       17.9700719619
C        12.7169199075       -0.4612291631       16.8701041357
C        11.4724742134       -1.1607378873       16.3110279690
C        10.4341946834       -0.1473851931       15.7935055705
Rh        9.7291506658        3.6678327600       14.8579289084
P         8.8438777160        2.1452822690       16.3154756707
P         8.4077574629        2.6934133826       13.3551824008
C        11.0516582945        4.7263255282       13.3627046923
C        10.6103153632        5.5635957752       14.3825395885
C        11.1406702456        5.4151205555       15.7738074777
H         9.6409449835        3.1744329295       11.3949492283
H        10.1797933494        0.3537699445       12.4597914769
H        11.1368640584        1.7924464924       12.8256825376
H        11.6866338763        2.0528592651       10.3957308707
H        12.1704004936        0.4597112137       10.9688644878
H        10.9782278320        0.3214073804        8.7490352202
H        10.1175858204       -0.5611086170       10.0067780050
H         8.4930147926        0.7743659469        8.7077032818
H         9.4460133716        2.2425386921        8.9530313752
H         7.5149510589        2.2462779391       10.4774619576
H         7.9335679727        0.6509732947       11.0947563910
H         6.3548522032        3.1148618035       12.1744223831
H         5.6908883858        3.3187590931       14.5453663685
H         6.7705382069        4.7007406323       14.7611534677
H         4.2696424932        4.6034828331       12.9729149241
H         4.4236467580        5.4528881874       14.5069366799
H         4.7111430657        7.0217297840       12.5454804144
H         6.1698159003        6.9470491926       13.5224193384
H         6.7416627550        6.7730303003       11.0929538984
H         5.6603740787        5.3918799003       10.9268590434
H         7.9949453691        4.6237689560       11.1211452479
H         8.2089537988        5.5140989396       12.6272669862
H         6.6754317094        0.9464277575       13.4991719888
H         8.3038056136        0.3133355211       13.7634267992
H         6.5165543871        1.7733508786       15.7946462758
H         7.3331455854        0.2191974526       15.9947479439
H         9.1399252851        3.2617170069       18.3794187075
H         6.5536656429        1.6142335338       18.3174790273
H         8.0725726580        1.0785450358       19.0281336661
H         6.5146354195        1.9682803729       20.7587392838
H         8.0126248385        2.9056016568       20.6879677406
H         5.3013100448        3.7118533740       19.5041119221
H         6.1232154592        4.4709980153       20.8624153213
H         6.4021348977        5.7860590387       18.7259494962
H         7.9462881752        5.2681224600       19.3895098436
H         6.4349291528        3.9053911042       17.0923400217
H         7.8982688135        4.8761251108       16.9311697292
H         9.5538336630        0.3066179960       17.7106731303
H        11.7607022499        2.1582537223       16.6547544168
H        11.0404143523        2.2480580695       18.2627699725
H        13.2219133534        1.0649926416       18.3440772538
H        11.9138889197       -0.0075091233       18.8295689826
H        13.2403259052        0.0670120314       16.0598222939
H        13.4283284675       -1.1988013271       17.2672821008
H        11.7404947518       -1.8522717340       15.4989818707
H        11.0159899194       -1.7769883150       17.0985899804
H         9.5440026880       -0.6845685078       15.4350383097
H        10.8475026294        0.4017350452       14.9330092849
H         9.8982930191        6.3642994122       14.1810923951
H        10.6924910845        4.8832495360       12.3485096409
H        11.9678479423        4.1431003650       13.4572988927
H        10.8845729076        6.2583753566       16.4226129536
H        12.2149378322        5.1987916313       15.8204833344
H        10.6472434889        4.5222655312       16.3404699262
C         7.3003183971        2.9492778070        5.1699744791
C         6.8233653672        2.5743142955        6.4397025272
C         5.4570379610        2.4616086695        6.7169548810
C         4.4983092475        2.7236424980        5.7370947583
C         4.9451714911        3.1097378913        4.4728579264
C         6.3175932187        3.2101290287        4.1939574805
C         5.0396650607        2.0725465309        8.1015015547
C         3.9546805149        3.4560007340        3.3952851810
C         9.3559264320        3.9217669423        3.6374097571
C         8.7435928958        5.1720005801        3.4379919420
C         9.1881292595        6.0702395246        2.4554057419
C        10.2667758115        5.7479443201        1.6329097664
C        10.9134499140        4.5232915362        1.8389509193
C        10.4725691186        3.6382974372        2.8258198902
C         8.5270162598        7.4157703877        2.3407096361
C        12.1211808915        4.2022710417        1.0086301299
C         9.1306142776        1.3270338425        4.4377905097
C         8.9133885045        0.8644158267        3.1272653855
C         8.9858549684       -0.4932453745        2.7936768247
C         9.2739868370       -1.4544408013        3.7729991962
C         9.4843958390       -1.0170211308        5.0880821760
C         9.4106203570        0.3456805307        5.4064265052
C         8.8224909526       -0.8773406951        1.3448642825
C         9.8633537309       -1.9837711657        6.1834628327
C         9.8392157951        3.3779523169        6.1016887657
C        11.1317059949        2.8765559867        6.3469766373
C        11.9468711998        3.3870951073        7.3730188379
C        11.4956143572        4.4167306485        8.1929804331
C        10.2227510787        4.9419893349        7.9502517010
C         9.4180547496        4.4406766994        6.9264093397
C        13.3473977766        2.8680464737        7.5433600194
C         9.7595008917        6.0616805753        8.8253739507
B         8.9084808539        2.8992807911        4.8358735891
H         7.5360617636        2.3619385097        7.2360675602
H         3.4391958489        2.6545041792        5.9594792383
H         6.6228340563        3.5011552471        3.1891257030
H         7.8941662452        5.4568441775        4.0580863723
H        10.5948533849        6.4325196990        0.8578461074
H        11.0049997741        2.6984630144        2.9604891178
H         8.6781123392        1.5804528414        2.3408557283
H         9.3450524386       -2.5075073498        3.5188808027
H         9.5712750534        0.6455160864        6.4415421463
H        11.5212918131        2.0722838479        5.7226509241
H        12.1192876246        4.8049762649        8.9923602533
H         8.4378265159        4.8852904308        6.7654849844
F         9.8774027452        5.7340795046       10.1592974072
F        10.5120663626        7.2005484276        8.6770515517
F         8.4651556534        6.4134207247        8.6088635514
F        14.0897717636        3.1228967413        6.4033080193
F        14.0138267168        3.4255519286        8.5996636270
F        13.4048798028        1.5143469821        7.7242278568
F         9.1896007615       -1.7350511593        7.3565527829
F        11.2110030227       -1.9272506521        6.4757065357
F         9.6055343343       -3.2828199926        5.8770612957
F         8.6359018149       -2.2235157393        1.1755019459
F         9.9252975205       -0.5161108593        0.5914909644
F         7.7616833281       -0.2371235136        0.7413970027
F        12.4219569658        2.8786953192        0.9552152479
F        13.2591800409        4.8125425268        1.4729321415
F        11.9539737703        4.6314035377       -0.2951265729
F         8.8156802580        8.0783600016        1.1816267579
F         8.9056845242        8.2434698261        3.3832387858
F         7.1645486476        7.3382833004        2.4269694979
F         3.9896194657        2.5724623021        2.3479759659
F         4.2185647931        4.6982062818        2.8683352935
F         2.6536253537        3.4703755198        3.8277258855
F         5.4629739991        2.9842434833        9.0474069818
F         3.6881399093        1.9400271477        8.2414979465
F         5.5913468290        0.8651983645        8.4643687279
C         3.6904844781        9.3864723368       14.6989660474
C         4.1657761123        9.7620072133       13.4283381695
C         5.5320032398        9.8730748067       13.1487049150
C         6.4912299869        9.6113053107       14.1281837978
C         6.0458497794        9.2263914792       15.3931317171
C         4.6739611693        9.1263010157       15.6739467622
C         5.9497438677       10.2611902720       11.7635110272
C         7.0370602057        8.8782483793       16.4693520010
C         1.6329504766        8.4198490849       16.2380803854
C         2.2408994720        7.1665465664       16.4334887924
C         1.7970134205        6.2671553774       17.4154277533
C         0.7209333372        6.5937844245       18.2414540932
C         0.0796430530        7.8245506800       18.0422617341
C         0.5212061882        8.7099542569       17.0560421276
C         2.4602142562        4.9189636420       17.5247315224
C        -1.1288570006        8.1403319379       18.8775601706
C         1.8585338613       11.0077737217       15.4263578988
C         2.0785223411       11.4710295865       16.7361967976
C         2.0037680210       12.8281720981       17.0703001580
C         1.7140880473       13.7890306640       16.0911693385
C         1.5045132455       13.3512943153       14.7760751527
C         1.5765225675       11.9883754817       14.4578650976
C         2.1675166403       13.2110445581       18.5193174068
C         1.1268891023       14.3182220706       13.6805534568
C         1.1542706407        8.9446688363       13.7706828240
C        -0.1424701951        9.4357918775       13.5319326322
C        -0.9559577108        8.9191573091       12.5075114450
C        -0.5051618959        7.8937237535       11.6858868500
C         0.7732358583        7.3816633746       11.9200928786
C         1.5808399022        7.8883536424       12.9394012038
C        -2.3437376606        9.4567087425       12.3243882506
C         1.2342185590        6.2689183443       11.0375021822
B         2.0825113432        9.4348721484       15.0336233088
H         3.4518687590        9.9761743193       12.6333687506
H         7.5501024969        9.6795247023       13.9047555016
H         4.3702363024        8.8353747559       16.6794486403
H         3.0868843461        6.8805254465       15.8091156679
H         0.3880020332        5.9066100562       19.0124599070
H        -0.0062990494        9.6538771018       16.9271045633
H         2.3174561165       10.7558908139       17.5223539955
H         1.6417822968       14.8420116993       16.3452483700
H         1.4123717782       11.6877605934       13.4235698909
H        -0.5361146424       10.2387713641       14.1556620611
H        -1.1306694901        7.5031420449       10.8890924674
H         2.5672539262        7.4539235468       13.0903819090
F         1.1130853143        6.6004214665        9.7047742798
F         0.4796259622        5.1324767241       11.1855540165
F         2.5281931293        5.9192230219       11.2543915162
F        -3.0996795836        9.2140621426       13.4597682935
F        -3.0206860698        8.9113028783       11.2673593906
F        -2.3483756075       10.8137125683       12.1404490713
F         1.8002053121       14.0689784597       12.5075026699
F        -0.2214496285       14.2614470830       13.3880913123
F         1.3841960552       15.6169613951       13.9867136432
F         2.3538898060       14.5574641611       18.6885146270
F         1.0648223606       12.8499391440       19.2723295901
F         3.2280335124       12.5705126259       19.1228184728
F        -1.4331961349        9.4613997158       18.9725176026
F        -2.2654658760        7.5282146173       18.3936509526
F        -0.9636430563        7.6974149415       20.1683256858
F         2.1739136392        4.2553164360       18.6829731315
F         2.0833027015        4.0917387162       16.4812212755
F         3.8229253595        4.9964200693       17.4370488728
F         7.0004181071        9.7615645285       17.5165463533
F         6.7714087428        7.6357710011       16.9956718950
F         8.3367141284        8.8638466438       16.0363835133
F         5.5269698444        9.3496134118       10.8168208874
F         7.3015519840       10.3937132238       11.6226587415
F         5.3982469364       11.4681105160       11.3996202793
310
SCF Energy = -2189.7092624658 (a.u.)
Lowest Frequencies = 21.726967  25.063431  29.761986 (cm^-1)
II (eta3) / [1-(propene)][BArF4]
C         1.6899240816       10.0480441613        8.1582218982
C         0.4145911723       10.8684779584        7.8740686343
C        -0.3637793539       11.1389222874        9.1730776488
C         0.5139114984       11.8562354993       10.2079635562
C         1.7968984582       11.0612585884       10.4873987833
C         2.5805555466       10.7539967461        9.1980933421
C         4.0738225542        8.5991534126        7.1211335692
C         4.8280458077        8.0880467165        5.8731071482
C         5.9780995285        7.1358105163        6.2374169275
C         5.4806414342        5.9712194917        7.0960915110
C         4.8070981810        6.4946388077        8.3668873209
C         3.6446907785        7.4386804233        8.0366274067
C         3.2689781597       11.1601640046        5.8835099840
C         3.4611671732       11.0670784168        4.3560661569
C         2.7453346206        9.4013208730        1.9766915939
C         3.5381077742       10.3749985573        1.0894538627
C         3.9339992857        9.7005232657       -0.2377357089
C         4.7041995349        8.3912528513       -0.0147551020
C         3.9430442470        7.4386903037        0.9176332183
C         3.5653633030        8.1222282070        2.2436050883
C         0.8716741139       11.4365808297        2.9797416002
C        -0.3910880841       10.7791681080        2.3958227743
C        -1.3753180294       11.8261079495        1.8610197481
C        -1.7518433180       12.8311672363        2.9553344724
C        -0.5006751268       13.4936157502        3.5430654382
C         0.4988953799       12.4509149600        4.0794769283
Rh        1.3434659271        8.5278708101        4.9918198114
P         2.0687420157       10.1367420951        3.5410857019
P         2.5826856064        9.5823474968        6.6019011547
C         0.2424686924        6.9373918853        6.1716853580
C         0.3388044308        6.5886409275        4.8042950430
C        -0.1693288035        7.3966577994        3.7582817517
H         1.3704043204        9.0731097121        8.5622574092
H         0.6815468153       11.8306568671        7.4105075196
H        -0.2273554154       10.3356891826        7.1553898925
H        -0.7186711562       10.1829039179        9.5863235259
H        -1.2621148861       11.7317351719        8.9480067260
H        -0.0474449845       12.0084087951       11.1416868021
H         0.7740891539       12.8581410875        9.8357954060
H         2.4477475303       11.6192153151       11.1771516912
H         1.5356805957       10.1164968677       10.9882340048
H         3.4616365518       10.1430741609        9.4367860624
H         2.9557645280       11.6935108997        8.7742788977
H         4.7357341264        9.2789424507        7.6823341669
H         5.2185040923        8.9321966688        5.2879328935
H         4.1187216371        7.5520718726        5.2179219905
H         6.7523036789        7.6900067052        6.7851963034
H         6.4494835254        6.7734289750        5.3114711532
H         6.3082458614        5.2980854109        7.3564626716
H         4.7659151947        5.3670855436        6.5193860383
H         4.4307488793        5.6620179485        8.9784285808
H         5.5486503222        7.0253195542        8.9815225939
H         3.2120652294        7.8312207390        8.9649327887
H         2.8463264346        6.8679422126        7.5391746201
H         4.2102872094       11.4244699607        6.3858231875
H         2.5460886713       11.9506337709        6.1282764333
H         4.3845775114       10.5229094118        4.1141294212
H         3.5583975213       12.0670506313        3.9082452388
H         1.8299728200        9.0979767935        1.4402756239
H         4.4462864949       10.6935173855        1.6196375740
H         2.9592231139       11.2840538742        0.8846343241
H         4.5357102441       10.4018576932       -0.8344413450
H         3.0212286539        9.4881445052       -0.8162467611
H         5.6903392298        8.6141973603        0.4155910464
H         4.8936254812        7.8970843612       -0.9794588953
H         4.5416305274        6.5397979092        1.1184867036
H         3.0226992297        7.0932122549        0.4242772341
H         4.4804435370        8.3757742644        2.7999394898
H         2.9919417679        7.4216361690        2.8733060381
H         1.3900856563       11.9854620414        2.1753338147
H        -0.8782513632       10.1909115111        3.1877121490
H        -0.1270769947       10.0699395879        1.6037826528
H        -2.2684392603       11.3216588954        1.4694007309
H        -0.9219814055       12.3582176555        1.0106977360
H        -2.3073863485       12.3159517620        3.7524941907
H        -2.4325364543       13.5900383947        2.5459139571
H        -0.7656569164       14.1919791346        4.3502067895
H        -0.0094384661       14.0971797661        2.7667327151
H         1.3954299780       12.9640671049        4.4561735482
H         0.0512871209       11.9179157855        4.9336274098
H         1.0549229130        5.8038992572        4.5341214368
H         0.7533979243        6.3184210259        6.9064389479
H        -0.6201434367        7.4848566228        6.5511014697
H         0.0527730088        7.1179139157        2.7305074272
H        -1.0880923684        7.9653613237        3.8969172964
H         0.2530750779        9.5190570727        5.3370017073
C         9.2858001155        2.2146658872       11.7794381148
C        10.5226483637        1.3363112556       12.0561567389
C        11.3182884526        1.1051347342       10.7605676586
C        10.4387205586        0.4574283675        9.6817565098
C         9.1767687233        1.2924004468        9.4185823143
C         8.3808532797        1.5806805684       10.7068946123
C         6.9795793494        3.7453798864       12.8235416641
C         6.1205606375        4.1838812600       14.0264089563
C         4.9847679647        5.1290616246       13.6008847166
C         5.5276212432        6.3450102706       12.8463929043
C         6.3329967931        5.8988948668       11.6231396722
C         7.4775395890        4.9570675567       12.0172075629
C         7.6382918405        1.1305803940       14.0121999493
C         7.4413438520        1.2071512532       15.5355596704
C         8.2136118680        2.9248552734       17.8710957765
C         7.4721853013        1.9575973444       18.8098726449
C         7.0918998153        2.6574208322       20.1286094988
C         6.2907008991        3.9460355882       19.8956239327
C         7.0093716165        4.8869582282       18.9192032488
C         7.3581502635        4.1784457643       17.5991900873
C        10.0548218747        0.8499893113       16.8975143203
C        11.2995075755        1.5405787751       17.4882964741
C        12.3232299161        0.5196177273       18.0018152430
C        12.7247166666       -0.4608447353       16.8939770780
C        11.4912414745       -1.1580015431       16.3084325075
C        10.4573586956       -0.1417453258       15.7879952360
Rh        9.7346269612        3.6645826719       14.8582914313
P         8.8503795345        2.1371667677       16.3120189219
P         8.4179344745        2.6906996642       13.3508270219
C        11.0493976921        4.7387202812       13.3668960489
C        10.6022299160        5.5680398390       14.3907068849
C        11.1344596010        5.4165936774       15.7808805883
H         9.6508726233        3.1787424783       11.3919766023
H        10.2058673021        0.3621614384       12.4593920185
H        11.1534859725        1.8069870178       12.8250931038
H        11.7051503723        2.0691237835       10.3962927711
H        12.1971214651        0.4790880106       10.9707075396
H        11.0085424680        0.3342784324        8.7485417036
H        10.1514133376       -0.5537929768       10.0053181713
H         8.5212950394        0.7729421701        8.7033365521
H         9.4653124369        2.2463378928        8.9513005125
H         7.5309207049        2.2360528712       10.4730176872
H         7.9608336776        0.6435751245       11.0904460764
H         6.3660386825        3.1058317625       12.1662638730
H         5.6961168919        3.3073038089       14.5354417559
H         6.7711890268        4.6922468780       14.7542375414
H         4.2749362126        4.5890053591       12.9597941591
H         4.4219554770        5.4372160753       14.4950257608
H         4.7094567792        7.0091266556       12.5361689542
H         6.1669345014        6.9379241132       13.5153969008
H         6.7436061258        6.7664927991       11.0866338788
H         5.6656986788        5.3828345018       10.9177529580
H         8.0019128514        4.6203309761       11.1159039098
H         8.2113129862        5.5111177725       12.6222959155
H         6.6913761990        0.9374001082       13.4878550084
H         8.3215392735        0.3100334205       13.7540625896
H         6.5248032967        1.7589110251       15.7849206713
H         7.3468235295        0.2072355843       15.9829455835
H         9.1376131060        3.2593339824       18.3736130534
H         6.5605291148        1.5976173458       18.3133972597
H         8.0820210924        1.0720662601       19.0260885528
H         6.5176762524        1.9575208811       20.7537289465
H         8.0121045038        2.9006013981       20.6824349035
H         5.2980564671        3.6944423323       19.4969641105
H         6.1181947809        4.4590505611       20.8536720304
H         6.3901249396        5.7706991443       18.7137232940
H         7.9365919496        5.2610195897       19.3785131468
H         6.4301466324        3.8865770800       17.0845572846
H         7.8891975166        4.8634949223       16.9205841286
H         9.5456073496        0.2856451708       17.6965093621
H        11.7625085552        2.1591876469       16.7018957341
H        11.0163699423        2.2216562896       18.2992604997
H        13.2024045080        1.0473653806       18.3954682008
H        11.8916903497       -0.0368351415       18.8480160062
H        13.2564974421        0.0806067545       16.0980300582
H        13.4342132288       -1.2004019661       17.2906753888
H        11.7734221656       -1.8388418618       15.4920743560
H        11.0257582075       -1.7851472250       17.0819604354
H         9.5744391455       -0.6773833370       15.4097238430
H        10.8812452975        0.4193984114       14.9404625542
H         9.8848218816        6.3649054589       14.1931807843
H        10.6892681674        4.8975161947       12.3533341395
H        11.9696286169        4.1615079173       13.4590413359
H        10.8707250840        6.2536286822       16.4345453967
H        12.2107320801        5.2100763166       15.8258366949
H        10.6503314898        4.5155845425       16.3429256606
C         7.3013891632        2.9490353315        5.1696196237
C         6.8243707244        2.5740581944        6.4394221987
C         5.4579503260        2.4611753384        6.7166788058
C         4.4994279522        2.7230108190        5.7365837120
C         4.9460475615        3.1091095265        4.4722151657
C         6.3186328966        3.2098093494        4.1934336298
C         5.0401011110        2.0725331382        8.1012707820
C         3.9545510496        3.4548812429        3.3951976011
C         9.3568873829        3.9211652943        3.6365490906
C         8.7452680726        5.1717297863        3.4380947215
C         9.1899521431        6.0705772321        2.4562881486
C        10.2689710410        5.7487221262        1.6346658556
C        10.9139869423        4.5231928540        1.8389158588
C        10.4729123512        3.6370812968        2.8244594074
C         8.5294026445        7.4161414088        2.3420790148
C        12.1212699323        4.2023710700        1.0091508572
C         9.1312714484        1.3271078101        4.4380007082
C         8.9150103936        0.8647238733        3.1272653523
C         8.9878990469       -0.4927856792        2.7933744868
C         9.2769881869       -1.4541648684        3.7722247851
C         9.4844838610       -1.0170565888        5.0879310872
C         9.4097295557        0.3455280118        5.4067960402
C         8.8235187950       -0.8764076353        1.3445149488
C         9.8626107125       -1.9839118120        6.1830903408
C         9.8405256186        3.3776784287        6.1011176851
C        11.1337378749        2.8774011966        6.3452872194
C        11.9473188020        3.3871316082        7.3730076430
C        11.4953480437        4.4155567788        8.1940653510
C        10.2229869800        4.9414153987        7.9505959339
C         9.4189262086        4.4398581692        6.9264844361
C        13.3473479913        2.8682723794        7.5434767328
C         9.7601135256        6.0619967943        8.8249112034
B         8.9098307093        2.8995935062        4.8353552407
H         7.5374028581        2.3621227457        7.2357290390
H         3.4403898375        2.6535569071        5.9590811526
H         6.6244985203        3.5009952596        3.1887821755
H         7.8967176965        5.4568140895        4.0590881200
H        10.5994186989        6.4347807043        0.8621881157
H        11.0049250491        2.6967620177        2.9577561855
H         8.6809056653        1.5812075092        2.3409333567
H         9.3517236611       -2.5067898681        3.5172804486
H         9.5699643484        0.6455279014        6.4419228974
H        11.5256633769        2.0753845760        5.7192716481
H        12.1189037938        4.8037808609        8.9935660230
H         8.4387586722        4.8844513303        6.7653783431
F         9.8774526362        5.7340620823       10.1592640296
F        10.5119228854        7.2003888388        8.6769493982
F         8.4649363127        6.4134104563        8.6086685460
F        14.0898949636        3.1227872066        6.4031332137
F        14.0138454025        3.4254872713        8.5996101733
F        13.4049757460        1.5140552741        7.7242256479
F         9.1897792337       -1.7350746384        7.3564267904
F        11.2113236002       -1.9273331073        6.4757057938
F         9.6053721580       -3.2830378914        5.8771337401
F         8.6364365397       -2.2231519452        1.1754721388
F         9.9253018700       -0.5157656154        0.5909354863
F         7.7620344798       -0.2370336731        0.7414505029
F        12.4219731338        2.8783449163        0.9552496453
F        13.2597647206        4.8115814146        1.4725651518
F        11.9541089955        4.6313927127       -0.2951363531
F         8.8158320810        8.0784421837        1.1816960176
F         8.9056650151        8.2438476604        3.3832440255
F         7.1650489291        7.3381918977        2.4271093801
F         3.9898139225        2.5726047606        2.3477772477
F         4.2186248564        4.6986045622        2.8683238896
F         2.6538426967        3.4700467083        3.8276115508
F         5.4630964398        2.9842494992        9.0473710909
F         3.6884268236        1.9399805747        8.2413911222
F         5.5916246185        0.8651271223        8.4644610458
C         3.6900829846        9.3848579304       14.6979905689
C         4.1655253300        9.7598652136       13.4273064875
C         5.5317795916        9.8717109114       13.1482015011
C         6.4909389597        9.6102147888       14.1278004240
C         6.0454367769        9.2254490007       15.3927445349
C         4.6734760402        9.1250581283       15.6731896981
C         5.9496617174       10.2609045666       11.7634414879
C         7.0368983415        8.8780526231       16.4691018639
C         1.6331823738        8.4188069289       16.2372296522
C         2.2407994526        7.1654028229       16.4326184207
C         1.7958838450        6.2659672440       17.4139828741
C         0.7187596287        6.5922022520       18.2388965563
C         0.0790848494        7.8239896902       18.0408156077
C         0.5218067106        8.7094461185       17.0553348170
C         2.4598395843        4.9184538701       17.5243455366
C        -1.1292796572        8.1406823876       18.8760858797
C         1.8576248455       11.0067028546       15.4258247804
C         2.0782097212       11.4701669701       16.7356003306
C         2.0028322874       12.8272476546       17.0700140830
C         1.7128545043       13.7879121880       16.0908191565
C         1.5032258967       13.3502141728       14.7757604537
C         1.5745391746       11.9872232572       14.4575250440
C         2.1664602495       13.2106280439       18.5191511129
C         1.1264373526       14.3177696646       13.6805085779
C         1.1537006091        8.9430325137       13.7702802927
C        -0.1432226978        9.4337445180       13.5317754434
C        -0.9565594026        8.9177920531       12.5070553686
C        -0.5056276838        7.8929921787       11.6845704660
C         0.7727386579        7.3809404168       11.9190297516
C         1.5801542346        7.8869504120       12.9386329971
C        -2.3440071049        9.4560981142       12.3242526104
C         1.2339625066        6.2688118847       11.0357634183
B         2.0821625172        9.4336790373       15.0328017913
H         3.4516849806        9.9733429526       12.6321920554
H         7.5498055265        9.6789367334       13.9045625828
H         4.3693168692        8.8344712798       16.6785643286
H         3.0868393566        6.8789510375       15.8084321115
H         0.3836750058        5.9037754137       19.0079481007
H        -0.0053596787        9.6535876956       16.9264893686
H         2.3181321231       10.7551398606       17.5214910036
H         1.6400276307       14.8408442346       16.3448500174
H         1.4093316025       11.6863584564       13.4234851251
H        -0.5372526064       10.2360224963       14.1560787817
H        -1.1305347236        7.5027012593       10.8871453519
H         2.5664585926        7.4522113352       13.0894028428
F         1.1131893139        6.6002976893        9.7042154370
F         0.4794991188        5.1322256226       11.1853743949
F         2.5281986905        5.9192748771       11.2541445135
F        -3.0997746323        9.2140240809       13.4596468817
F        -3.0208586247        8.9112251849       11.2670475214
F        -2.3484041074       10.8135064924       12.1403984973
F         1.8001976112       14.0688670832       12.5074772909
F        -0.2217083975       14.2613945735       13.3880358640
F         1.3840924894       15.6163799802       13.9867471521
F         2.3536102947       14.5570302916       18.6883658512
F         1.0644228522       12.8497575561       19.2725784853
F         3.2278545635       12.5706476809       19.1224679592
F        -1.4329964271        9.4613412427       18.9729247203
F        -2.2658728930        7.5282448527       18.3933690556
F        -0.9637482912        7.6963851502       20.1664010592
F         2.1738160161        4.2553006167       18.6829899168
F         2.0833289438        4.0914278688       16.4810651774
F         3.8226954777        4.9964269394       17.4370419363
F         7.0004154745        9.7615626924       17.5163588808
F         6.7714351287        7.6357039896       16.9956679811
F         8.3366112196        8.8638769577       16.0363519729
F         5.5268363418        9.3495544995       10.8165528418
F         7.3014085586       10.3937336647       11.6226028414
F         5.3981915814       11.4680736967       11.3996711850
310
SCF Energy = -2189.6968330080 (a.u.)
Lowest Frequencies = i350.810687  24.338185  28.716432 (cm^-1)
TS(II-I') / [1-(propene)][BArF4]
C         1.7096533251       10.1275952408        8.1874937988
C         0.4701009031       11.0054397316        7.9157753885
C        -0.3084909887       11.2549539605        9.2176278536
C         0.5860468960       11.9163681744       10.2744184701
C         1.8517009262       11.0851209184       10.5299478263
C         2.6280316418       10.7789317860        9.2341863171
C         3.9995640308        8.5793898673        7.1054174857
C         4.7974497112        8.0933999638        5.8773253339
C         5.9499671399        7.1570834604        6.2768005252
C         5.4440353246        5.9757508309        7.1081947429
C         4.7081606075        6.4743972824        8.3546984736
C         3.5441302671        7.4030218376        7.9850574537
C         3.2811038302       11.1612507829        5.8826956488
C         3.4689590196       11.0438432843        4.3627916381
C         2.7300625337        9.3699410939        2.0185130062
C         3.4864584456       10.3593616048        1.1136495718
C         3.8766758659        9.6893828082       -0.2183642329
C         4.6750165240        8.3950344728       -0.0085648295
C         3.9499989001        7.4329945979        0.9418913275
C         3.5891672749        8.1150237941        2.2725373382
C         0.8560630281       11.3989156092        3.0275998420
C        -0.4188447746       10.7374477318        2.4743941163
C        -1.3932566381       11.7836147706        1.9195117436
C        -1.7539560509       12.8163195857        2.9935226056
C        -0.4940934078       13.4734877445        3.5694234659
C         0.4984703017       12.4295237593        4.1169688728
Rh        1.1928774179        8.5451812566        5.1093629857
P         2.0628377454       10.1038578374        3.5918565988
P         2.5369123761        9.6158827627        6.6062566862
C         0.0920028124        6.8055706749        5.8875768072
C         0.5569540217        6.5357296399        4.5578909782
C         0.1286135677        7.3487755092        3.4978126345
H         1.3476378051        9.1664763517        8.5914999649
H         0.7837220653       11.9730503890        7.4948668400
H        -0.1798149381       10.5302389695        7.1641434665
H        -0.6909687154       10.2963258804        9.5994271111
H        -1.1892760434       11.8789424663        9.0095321839
H         0.0288202164       12.0517225924       11.2132756130
H         0.8680786922       12.9235073970        9.9343048885
H         2.5170195508       11.6138872832       11.2284806799
H         1.5691198847       10.1371803820       11.0131939920
H         3.4843029802       10.1302223723        9.4626644058
H         3.0380779433       11.7113376751        8.8292602846
H         4.6426796194        9.2465002555        7.7044810434
H         5.2005396603        8.9490837292        5.3182069998
H         4.1108397606        7.5637917568        5.1990689181
H         6.6980417060        7.7173388679        6.8541375224
H         6.4582140270        6.8088026879        5.3647411116
H         6.2752075846        5.3186152978        7.3978472321
H         4.7658471095        5.3612828515        6.4995143178
H         4.3239294813        5.6301601613        8.9452096491
H         5.4136156490        7.0142875214        9.0033909957
H         3.0697480338        7.7784700091        8.8989280328
H         2.7759113396        6.8290038859        7.4446267838
H         4.2295588727       11.3836893187        6.3926396707
H         2.5878715944       11.9784555808        6.1236194280
H         4.3857973197       10.4887285066        4.1232166326
H         3.5628376735       12.0331283718        3.8918785123
H         1.8150562770        9.0472296268        1.4931129895
H         4.3959765412       10.7006628519        1.6274915570
H         2.8848329192       11.2546386260        0.9121344956
H         4.4566383793       10.4022512912       -0.8230282238
H         2.9603291144        9.4605409901       -0.7845132000
H         5.6648366882        8.6367299410        0.4030060487
H         4.8552952992        7.9030920508       -0.9762389711
H         4.5684856507        6.5456864144        1.1338786348
H         3.0266282791        7.0675481049        0.4681126333
H         4.5124986950        8.4013426376        2.7986288120
H         3.0602549591        7.4120714165        2.9323246968
H         1.3629072690       11.9341431532        2.2068885827
H        -0.9041801214       10.1816223569        3.2915103625
H        -0.1717964904       10.0046819640        1.6982173006
H        -2.2940000941       11.2828043965        1.5405084090
H        -0.9355321532       12.2913507849        1.0564039039
H        -2.3159304668       12.3241778713        3.8004206481
H        -2.4240782833       13.5766405059        2.5691861715
H        -0.7512716881       14.1841729938        4.3683223174
H         0.0002410743       14.0637254295        2.7846231488
H         1.4009432725       12.9421951860        4.4797557733
H         0.0544074901       11.9072030025        4.9787545271
H         1.3751118071        5.8301922030        4.4028108952
H         0.5068000342        6.2245567438        6.7100028980
H        -0.9510751170        7.0962289120        6.0313771823
H         0.5513237680        7.2081982931        2.5065704108
H        -0.8380336864        7.8534595917        3.5389819854
H         0.4930669723        8.5451954425        6.5051037588
C         9.2861729417        2.2133721376       11.7820604071
C        10.5223399725        1.3347935748       12.0608561965
C        11.3185084508        1.1006819592       10.7661379027
C        10.4388842252        0.4518583152        9.6879754654
C         9.1775857609        1.2872356047        9.4227828005
C         8.3813189687        1.5780092827       10.7102948979
C         6.9787586304        3.7449533101       12.8213991542
C         6.1225628302        4.1916869919       14.0233186669
C         4.9856774650        5.1337055796       13.5933753032
C         5.5259933920        6.3440026412       12.8277611249
C         6.3281167805        5.8890768047       11.6053277033
C         7.4742334710        4.9510047926       12.0049221620
C         7.6394581618        1.1332637657       14.0168846694
C         7.4439130935        1.2121505622       15.5402513079
C         8.2196227511        2.9291654656       17.8740628046
C         7.4767722502        1.9617496299       18.8117085606
C         7.0980629324        2.6605624123       20.1313348044
C         6.2978908290        3.9500127668       19.8998163415
C         7.0172278378        4.8915908650       18.9244597442
C         7.3657573015        4.1843066732       17.6035765993
C        10.0611644408        0.8562294314       16.8988017443
C        11.3116015742        1.5488935836       17.4749763640
C        12.3352693309        0.5298480436       17.9926111190
C        12.7270795088       -0.4622554104       16.8915858542
C        11.4882648065       -1.1603609775       16.3183915024
C        10.4544220152       -0.1454202818       15.7949586949
Rh        9.7352132507        3.6691290656       14.8575681980
P         8.8544680977        2.1419094236       16.3139109979
P         8.4179426477        2.6927376155       13.3522610338
C        11.0494692982        4.7398518663       13.3639293441
C        10.6038195014        5.5712198760       14.3867825433
C        11.1372830853        5.4213626908       15.7766781500
H         9.6520116209        3.1765507523       11.3931263613
H        10.2047301717        0.3614871300       12.4654661699
H        11.1530443314        1.8063083847       12.8293926811
H        11.7066144444        2.0637030272       10.4005652607
H        12.1965641674        0.4741831237       10.9783355835
H        11.0085728313        0.3257989834        8.7550794678
H        10.1505981203       -0.5585010661       10.0132825386
H         8.5222975234        0.7670631558        8.7078810142
H         9.4668090800        2.2403684520        8.9542016173
H         7.5315565338        2.2331453431       10.4751322270
H         7.9609930776        0.6416700462       11.0952914769
H         6.3635587255        3.1008440446       12.1701412834
H         5.6992687416        3.3185031675       14.5392058253
H         6.7747335423        4.7047683173       14.7465412601
H         4.2742179133        4.5885114090       12.9584874035
H         4.4252188785        5.4488766155       14.4865805927
H         4.7066889320        7.0056348592       12.5152973067
H         6.1672605552        6.9420791294       13.4903394791
H         6.7374393250        6.7530150754       11.0618143026
H         5.6595134479        5.3678657536       10.9047062564
H         7.9975478044        4.6077576927       11.1054563947
H         8.2085095512        5.5104255369       12.6045387367
H         6.6921539963        0.9386801942       13.4937747058
H         8.3229564545        0.3126410879       13.7595726769
H         6.5283876984        1.7656462024       15.7896108515
H         7.3483087939        0.2130339739       15.9891859448
H         9.1442779868        3.2614329180       18.3768873412
H         6.5641718230        1.6041662139       18.3151914391
H         8.0849698970        1.0747428582       19.0266087454
H         6.5235519756        1.9605469969       20.7560721548
H         8.0188274886        2.9022833914       20.6848166044
H         5.3049998974        3.6995220116       19.5009757376
H         6.1256860015        4.4620828388       20.8584113441
H         6.3986643564        5.7762092570       18.7202595236
H         7.9448086458        5.2642577625       19.3841535619
H         6.4376489569        3.8942354019       17.0880986426
H         7.8977790943        4.8696266501       16.9259972119
H         9.5569555311        0.2991452568       17.7060181001
H        11.7716271723        2.1575884931       16.6791184306
H        11.0358379047        2.2395691513       18.2803143584
H        13.2184545329        1.0587346969       18.3755838289
H        11.9076485608       -0.0170132007       18.8471240664
H        13.2567367121        0.0700915382       16.0881020796
H        13.4359633558       -1.2007902649       17.2912752863
H        11.7642497942       -1.8487822438       15.5062794657
H        11.0248358905       -1.7797441634       17.0994173149
H         9.5679581649       -0.6816776871       15.4259904839
H        10.8754100404        0.4074670028       14.9406142466
H         9.8868194953        6.3682880797       14.1886497265
H        10.6886586901        4.8974250961       12.3504569275
H        11.9694063377        4.1621797577       13.4561580186
H        10.8750641011        6.2596667543       16.4293110980
H        12.2133865688        5.2137690520       15.8209286521
H        10.6527900386        4.5217037870       16.3405184491
C         7.3008789449        2.9496215996        5.1701991654
C         6.8238471051        2.5754996057        6.4401235906
C         5.4574218128        2.4621026431        6.7168208576
C         4.4989372115        2.7225672327        5.7364113645
C         4.9457631958        3.1086958245        4.4721793437
C         6.3182593604        3.2096360479        4.1937035529
C         5.0398677427        2.0734969231        8.1011731549
C         3.9548579840        3.4546577275        3.3947075932
C         9.3566740352        3.9210723985        3.6372757103
C         8.7448303400        5.1717459317        3.4389785921
C         9.1911182170        6.0712820819        2.4581997963
C        10.2724037552        5.7505566179        1.6387948692
C        10.9156704375        4.5236662490        1.8412181545
C        10.4726909226        3.6365084399        2.8249193544
C         8.5287151783        7.4162555204        2.3423961071
C        12.1219972230        4.2017763921        1.0096024253
C         9.1302711206        1.3263565986        4.4385875428
C         8.9142371882        0.8641669212        3.1277437845
C         8.9868543723       -0.4933401180        2.7937220578
C         9.2749852921       -1.4547917232        3.7727980211
C         9.4832792079       -1.0178957161        5.0883519516
C         9.4086378378        0.3446691278        5.4072693811
C         8.8229605645       -0.8767688197        1.3446194889
C         9.8629453991       -1.9848071744        6.1833327477
C         9.8399672743        3.3776555191        6.1013258486
C        11.1335655608        2.8776819684        6.3449945837
C        11.9469732290        3.3864607841        7.3734777215
C        11.4942993042        4.4137086517        8.1961302508
C        10.2221242293        4.9405853586        7.9518865622
C         9.4178481362        4.4393286604        6.9275014360
C        13.3476533339        2.8675722908        7.5437428983
C         9.7593129610        6.0619187903        8.8259918098
B         8.9088994280        2.8989040763        4.8356611684
H         7.5364039249        2.3634273398        7.2368255327
H         3.4399163966        2.6523903290        5.9585669735
H         6.6240482166        3.5003309002        3.1889295666
H         7.8944400554        5.4560349908        4.0580591420
H        10.6041615568        6.4371152451        0.8673380559
H        11.0028236383        2.6948319109        2.9564609231
H         8.6802145847        1.5805822701        2.3413766202
H         9.3484037105       -2.5075857851        3.5182469558
H         9.5690840378        0.6441520067        6.4425231494
H        11.5256405557        2.0762365843        5.7182619055
H        12.1170815909        4.8001611682        8.9973636947
H         8.4369403010        4.8831251391        6.7673856420
F         9.8773824556        5.7341736679       10.1595968628
F        10.5124074818        7.1998695020        8.6764755868
F         8.4648981678        6.4133657993        8.6087781226
F        14.0897001085        3.1228931040        6.4032525609
F        14.0138824686        3.4254797269        8.5997152891
F        13.4050159591        1.5143102489        7.7242441992
F         9.1896300811       -1.7351640654        7.3566678358
F        11.2108488691       -1.9273170635        6.4756308826
F         9.6052984246       -3.2837363004        5.8772525651
F         8.6361703826       -2.2233367407        1.1754990424
F         9.9252144354       -0.5158561251        0.5911851699
F         7.7617792676       -0.2370741286        0.7414818786
F        12.4216845273        2.8776936803        0.9552421256
F        13.2601865431        4.8103354754        1.4719372060
F        11.9539061428        4.6313435456       -0.2948565264
F         8.8159000559        8.0782641888        1.1817863422
F         8.9061364574        8.2438954623        3.3833891894
F         7.1653963256        7.3380669616        2.4270894182
F         3.9897383608        2.5724206802        2.3477052045
F         4.2185024565        4.6982164985        2.8683440045
F         2.6537320072        3.4697670119        3.8275723998
F         5.4630090092        2.9843253655        9.0474810840
F         3.6882321825        1.9400847395        8.2414488646
F         5.5917434915        0.8658493759        8.4642050904
C         3.6909296329        9.3839968072       14.6987030079
C         4.1665630877        9.7573230904       13.4276516737
C         5.5325449472        9.8708345223       13.1484001410
C         6.4917169111        9.6102366255       14.1281927763
C         6.0461121819        9.2254565024       15.3930879430
C         4.6743016827        9.1255089013       15.6741745947
C         5.9500153339       10.2605110197       11.7635915187
C         7.0372201356        8.8780758352       16.4694721699
C         1.6338098780        8.4192115152       16.2376790544
C         2.2415411837        7.1659459515       16.4335477660
C         1.7963987758        6.2665400975       17.4148111883
C         0.7189550780        6.5929645009       18.2392731800
C         0.0791469858        7.8247091257       18.0405827528
C         0.5220979678        8.7100478965       17.0551921750
C         2.4600221075        4.9186139289       17.5245312784
C        -1.1293744432        8.1419763696       18.8751624399
C         1.8591617547       11.0069097909       15.4262335533
C         2.0792971832       11.4702672993       16.7360950515
C         2.0035738387       12.8273074135       17.0704904809
C         1.7134977689       13.7880608440       16.0914055185
C         1.5041362653       13.3505288965       14.7762166625
C         1.5762931988       11.9875661180       14.4580182069
C         2.1668260962       13.2104217272       18.5198030533
C         1.1268430503       14.3179621905       13.6809293352
C         1.1541181314        8.9433415067       13.7709890263
C        -0.1426196684        9.4346427666       13.5321993685
C        -0.9558639198        8.9191116277       12.5071561139
C        -0.5048267021        7.8945120738       11.6844463936
C         0.7730744058        7.3814569746       11.9195812969
C         1.5802415289        7.8867496583       12.9397279481
C        -2.3437653752        9.4565825791       12.3243714808
C         1.2337727675        6.2688604779       11.0366911944
B         2.0831233120        9.4337993085       15.0332838681
H         3.4527241417        9.9685562819       12.6323298153
H         7.5506048283        9.6795144500       13.9052734520
H         4.3705879623        8.8362066683       16.6800975325
H         3.0880259843        6.8796443554       15.8099238046
H         0.3833257023        5.9042172070       19.0077773911
H        -0.0048535638        9.6542463059       16.9260361198
H         2.3188304629       10.7552747452       17.5221496780
H         1.6404275949       14.8409243452       16.3456715145
H         1.4118217068       11.6866975722       13.4239864183
H        -0.5363615595       10.2371118570       14.1564977552
H        -1.1297608996        7.5049147709       10.8868144943
H         2.5662161414        7.4514538337       13.0911458520
F         1.1123916094        6.5999905770        9.7047172362
F         0.4794719796        5.1320612281       11.1856285948
F         2.5278908728        5.9191827260       11.2543436488
F        -3.0996248186        9.2140513073       13.4597291632
F        -3.0207242029        8.9112760733       11.2673042129
F        -2.3483314106       10.8137154413       12.1404042128
F         1.8003524560       14.0691286898       12.5078369134
F        -0.2214957639       14.2614003302       13.3880708972
F         1.3841324508       15.6167004235       13.9868594520
F         2.3537594575       14.5571207188       18.6884528437
F         1.0644693361       12.8497625772       19.2726158542
F         3.2279306658       12.5703830212       19.1228729227
F        -1.4328758805        9.4623510378       18.9730487458
F        -2.2656595329        7.5285126796       18.3933953633
F        -0.9637329505        7.6966768719       20.1661962105
F         2.1738688704        4.2552541326       18.6829813695
F         2.0832898886        4.0915383289       16.4811171764
F         3.8227341899        4.9964194505       17.4370367946
F         7.0004174792        9.7615375167       17.5164921161
F         6.7715071105        7.6356668027       16.9957176452
F         8.3368656416        8.8638899781       16.0364212243
F         5.5270403465        9.3494602871       10.8166675907
F         7.3016164438       10.3937003080       11.6226401982
F         5.3984279607       11.4679299981       11.3998505042
310
SCF Energy = -2189.7148569558 (a.u.)
Lowest Frequencies = 23.154784  30.541620  31.859239 (cm^-1)
I' / [1-(propene)][BArF4]
C         1.7471431596       10.0780027405        8.1474886295
C         0.4878909275       10.9173413528        7.8472175642
C        -0.3154951922       11.1738735619        9.1333338173
C         0.5488108130       11.8640130754       10.1978684097
C         1.8167919276       11.0498190462       10.4932851904
C         2.6269315874       10.7455247124        9.2189486049
C         4.0804457274        8.5684482353        7.1219143712
C         4.9176851817        8.1127352768        5.9089323173
C         6.0556980245        7.1664080204        6.3240840712
C         5.5203856070        5.9637318278        7.1046953179
C         4.7453389400        6.4304976622        8.3395285845
C         3.5954893567        7.3702857754        7.9559018638
C         3.4116712404       11.1544590235        5.8898403578
C         3.5492562056       11.0389437524        4.3625673510
C         2.7505922937        9.3562671397        2.0378970319
C         3.4225786092       10.3609286741        1.0830524597
C         3.8121709348        9.6773225721       -0.2422937102
C         4.6724242761        8.4237066490       -0.0288092666
C         4.0171332319        7.4519090408        0.9615605209
C         3.6721898008        8.1466394278        2.2894422237
C         0.9635203378       11.4795138868        3.0735141648
C        -0.1111659388       11.0035804718        2.0793905317
C        -1.0631599212       12.1435464481        1.6836155808
C        -1.7130916678       12.7753761973        2.9190122280
C        -0.6431099692       13.2876176757        3.8880911313
C         0.3226329593       12.1636456603        4.2986228221
Rh        1.3004768388        8.5945752390        5.0347373795
P         2.1141986385       10.1123534747        3.6096474573
P         2.6377551863        9.6142768269        6.5865039284
C         0.3046671113        6.5000291403        5.7074551968
C         0.4559908024        6.7888891910        4.2486094623
C        -0.3009427547        7.7862448440        3.6426484654
H         1.4025769043        9.1031695070        8.5331883770
H         0.7791442192       11.8841297028        7.4091074421
H        -0.1325118796       10.4047710062        7.0955870505
H        -0.6901335083       10.2154404447        9.5236046879
H        -1.2025660929       11.7806738735        8.9009121430
H        -0.0289100557       12.0088039654       11.1228625225
H         0.8285412987       12.8682471318        9.8469441151
H         2.4588815280       11.5918449549       11.2037353977
H         1.5334166245       10.1028643699       10.9775554504
H         3.4861183900       10.1092104217        9.4701761831
H         3.0355102077       11.6816101529        8.8196096579
H         4.7046771044        9.2158042400        7.7605389456
H         5.3379722312        8.9826042189        5.3852630187
H         4.2527102256        7.6029756557        5.1944285599
H         6.7808074760        7.7106025896        6.9439947955
H         6.5988728723        6.8434226814        5.4230578414
H         6.3390628002        5.2965579138        7.4054714733
H         4.8621969382        5.3675767258        6.4570302878
H         4.3423778453        5.5723455474        8.8964959930
H         5.4297257043        6.9537329680        9.0230107399
H         3.0885805648        7.7208256739        8.8621094430
H         2.8505457957        6.8032710889        7.3764830703
H         4.3828962874       11.3378068292        6.3711416428
H         2.7583009653       11.9940382712        6.1616180322
H         4.4534943265       10.4735826347        4.0988816866
H         3.6409273020       12.0276710885        3.8903864182
H         1.8328116027        8.9766895533        1.5577909797
H         4.3245259738       10.7703799072        1.5595722679
H         2.7624781523       11.2133576382        0.8773750638
H         4.3458645320       10.4020361111       -0.8749694065
H         2.8941738817        9.3971102077       -0.7813921367
H         5.6617082749        8.7165283912        0.3492155016
H         4.8471087264        7.9203527324       -0.9916694781
H         4.6789310975        6.5958393758        1.1510956723
H         3.0958059302        7.0380029233        0.5248533146
H         4.6002888275        8.4828961179        2.7761734769
H         3.1917372311        7.4432351119        2.9848114073
H         1.6109704423       12.2125030652        2.5621484363
H        -0.6964183975       10.1956106317        2.5389817055
H         0.3583248168       10.5855897346        1.1800788241
H        -1.8303435290       11.7545418305        0.9995454100
H        -0.5075042524       12.9128084904        1.1277150470
H        -2.3436983141       12.0319296594        3.4273111084
H        -2.3853477603       13.5895311329        2.6148289169
H        -1.1013036518       13.7102773408        4.7941501399
H        -0.0805828980       14.1045473052        3.4150144532
H         1.0985560311       12.5720298579        4.9612888407
H        -0.2197678745       11.4027609002        4.8812399288
H         1.1387117031        6.1730064895        3.6636298173
H         0.8111983835        5.5796715755        6.0158374763
H        -0.7343810518        6.5109293010        6.0602363553
H        -0.2055471244        7.9479145215        2.5726699377
H        -1.1993822309        8.1903442708        4.1103255322
H         0.8232926676        7.3064094191        6.3770084668
C         9.2908830002        2.2121361238       11.7719623695
C        10.5300881268        1.3383748018       12.0532757914
C        11.3281562331        1.1049241923       10.7594483675
C        10.4514571031        0.4519192261        9.6813801005
C         9.1874143606        1.2825117321        9.4141667400
C         8.3891900106        1.5713051495       10.7008635169
C         6.9739687688        3.7346005553       12.8106201445
C         6.1257914335        4.1850598237       14.0173861431
C         4.9897335058        5.1317059155       13.5959774361
C         5.5296639435        6.3396368872       12.8265974876
C         6.3179108774        5.8797594488       11.5971978501
C         7.4641273270        4.9376008965       11.9860790231
C         7.6545184948        1.1276991550       14.0111109883
C         7.4547578865        1.2141190129       15.5332891545
C         8.2236739472        2.9294002599       17.8673849393
C         7.4638557175        1.9563887487       18.7860354399
C         7.0883297313        2.6400507303       20.1144009682
C         6.3003075858        3.9393924311       19.8970312094
C         7.0309616188        4.8881164311       18.9370343180
C         7.3817071551        4.1953107842       17.6090377357
C        10.0905455646        0.8922694391       16.8828133537
C        11.3698303229        1.6095942867       17.3578009204
C        12.4021326455        0.6137488367       17.9013016236
C        12.7403234354       -0.4531925658       16.8534892632
C        11.4747043123       -1.1659947876       16.3616856633
C        10.4321023845       -0.1695907597       15.8193145222
Rh        9.7255911274        3.6878762391       14.8414117743
P         8.8596986792        2.1560372229       16.3009976658
P         8.4201070581        2.6912117005       13.3405766481
C        11.0484145470        4.7469535988       13.3496989762
C        10.5879188976        5.5898405947       14.3564048155
C        11.1088254123        5.4633199700       15.7534747234
H         9.6532811904        3.1759704464       11.3814374742
H        10.2150792610        0.3643608964       12.4583049828
H        11.1583710888        1.8127738190       12.8220461574
H        11.7134894961        2.0688239843       10.3932692825
H        12.2081537424        0.4813852951       10.9724397300
H        11.0227083855        0.3261071002        8.7494265071
H        10.1661674317       -0.5589262920       10.0078530242
H         8.5346580702        0.7595585848        8.6989752722
H         9.4735966347        2.2364273336        8.9452932569
H         7.5363127212        2.2220935663       10.4648348974
H         7.9731919140        0.6334467927       11.0867822749
H         6.3558808658        3.0865044151       12.1661888537
H         5.7025391125        3.3131315472       14.5354140692
H         6.7844629288        4.6954049344       14.7369148010
H         4.2713516875        4.5898684267       12.9660480843
H         4.4373941093        5.4488959700       14.4934969645
H         4.7112407493        7.0058084422       12.5215068155
H         6.1801214462        6.9341549453       13.4834676212
H         6.7259871505        6.7413491725       11.0490155508
H         5.6399797988        5.3606639548       10.9041589460
H         7.9766291835        4.5904902941       11.0816919158
H         8.2069039301        5.4956991188       12.5762699985
H         6.7105599225        0.9208947222       13.4866658855
H         8.3468318701        0.3121759550       13.7610231736
H         6.5371033341        1.7663295193       15.7775858914
H         7.3611931979        0.2175756730       15.9882306920
H         9.1486498407        3.2442636502       18.3811596462
H         6.5482250923        1.6208815923       18.2798745089
H         8.0574397445        1.0566433185       18.9891829234
H         6.5059296221        1.9371725784       20.7284201073
H         8.0099538065        2.8663219362       20.6731595385
H         5.3068159958        3.7025642349       19.4914194483
H         6.1284388280        4.4400034494       20.8617030777
H         6.4197054688        5.7798214053       18.7411505539
H         7.9588818606        5.2479812778       19.4059559342
H         6.4545435700        3.9187231751       17.0844127407
H         7.9219390514        4.8855500002       16.9431472902
H         9.6275364138        0.3803046573       17.7429217514
H        11.7995423109        2.1555343305       16.5016105106
H        11.1357693770        2.3589018694       18.1235510382
H        13.3056776832        1.1542502680       18.2144381441
H        12.0040952512        0.1304999145       18.8064934513
H        13.2522216092        0.0187354949       16.0021926441
H        13.4498493281       -1.1776688666       17.2772181656
H        11.7172241003       -1.9001493338       15.5795320004
H        11.0309854404       -1.7378926831       17.1893797984
H         9.5284566725       -0.7153942843       15.5113344779
H        10.8280994285        0.3320073068       14.9224599344
H         9.8682884415        6.3797635155       14.1403172728
H        10.6971930168        4.8886502883       12.3306296401
H        11.9709954858        4.1764994474       13.4587519947
H        10.8338355524        6.3087143640       16.3915858720
H        12.1861529950        5.2651658846       15.8112283372
H        10.6259913690        4.5678632551       16.3239892919
C         7.3019486054        2.9489501414        5.1697912907
C         6.8248566784        2.5740961193        6.4394808513
C         5.4582799507        2.4608329245        6.7163245377
C         4.5000426635        2.7207952818        5.7355072889
C         4.9466942715        3.1084291134        4.4716301347
C         6.3192747366        3.2098735302        4.1933808493
C         5.0403599864        2.0725763371        8.1010095734
C         3.9554454365        3.4551785957        3.3942086023
C         9.3578955455        3.9222908751        3.6374702583
C         8.7451209628        5.1723254188        3.4383146185
C         9.1915996481        6.0719360721        2.4579104510
C        10.2730055659        5.7514745363        1.6387753180
C        10.9165116100        4.5249409651        1.8413224655
C        10.4740284378        3.6379586795        2.8254621237
C         8.5286108648        7.4165016021        2.3417315371
C        12.1221894549        4.2023714412        1.0093945899
C         9.1351412364        1.3275712879        4.4376339211
C         8.9173291560        0.8651023035        3.1269644113
C         8.9866052160       -0.4927042637        2.7936507856
C         9.2722051239       -1.4542942399        3.7733179345
C         9.4858648010       -1.0169313946        5.0877941930
C         9.4158163355        0.3460923260        5.4057971685
C         8.8236913826       -0.8769180223        1.3445629297
C         9.8640775100       -1.9840004199        6.1830674277
C         9.8406531832        3.3801370223        6.1014538057
C        11.1332292926        2.8791767179        6.3475893282
C        11.9469066168        3.3865086207        7.3764414362
C        11.4954968769        4.4152202462        8.1981140383
C        10.2235303529        4.9423309701        7.9525796087
C         9.4194991345        4.4424564026        6.9271651138
C        13.3471945455        2.8661138811        7.5466026157
C         9.7598082578        6.0632417158        8.8270372285
B         8.9104509832        2.8996843721        4.8353672587
H         7.5372849726        2.3617329520        7.2362590791
H         3.4409744020        2.6481414854        5.9564918229
H         6.6250896472        3.5016186179        3.1888576462
H         7.8936634322        5.4558808004        4.0562460886
H        10.6042508635        6.4376577017        0.8668152583
H        11.0043909064        2.6963114661        2.9567765942
H         8.6837144288        1.5814617626        2.3404079185
H         9.3407920452       -2.5076112304        3.5193537970
H         9.5787008628        0.6454351509        6.4406923788
H        11.5242066994        2.0778356611        5.7206125557
H        12.1195463387        4.8037632709        8.9973724613
H         8.4396805559        4.8879879744        6.7659135235
F         9.8773595524        5.7342464803       10.1598358309
F        10.5126801847        7.2003313237        8.6765215710
F         8.4653579310        6.4133602930        8.6090466876
F        14.0895426620        3.1225815938        6.4036529572
F        14.0141180588        3.4252736024        8.6002398677
F        13.4050520219        1.5139603717        7.7245162295
F         9.1897040171       -1.7349957031        7.3564077917
F        11.2113184682       -1.9272671178        6.4757823870
F         9.6057935597       -3.2827142198        5.8771116017
F         8.6362166192       -2.2230965872        1.1756805645
F         9.9261566155       -0.5160932013        0.5916145825
F         7.7620555283       -0.2370280567        0.7413957837
F        12.4218581561        2.8786055268        0.9551960526
F        13.2602586650        4.8121572433        1.4722338481
F        11.9538832617        4.6314692843       -0.2947739469
F         8.8159530552        8.0783640619        1.1817095910
F         8.9055019799        8.2441292136        3.3835439693
F         7.1657975032        7.3380587670        2.4270506073
F         3.9896067196        2.5723207582        2.3475804123
F         4.2185707070        4.6981284861        2.8682177140
F         2.6534730048        3.4697512097        3.8274886194
F         5.4631598998        2.9840810027        9.0473553952
F         3.6884101144        1.9400475841        8.2413656076
F         5.5916515788        0.8654319326        8.4643337996
C         3.6898612682        9.3834558948       14.6978572191
C         4.1655238182        9.7579328048       13.4270876554
C         5.5317250308        9.8707558604       13.1481451460
C         6.4907026571        9.6095732492       14.1279921474
C         6.0452017645        9.2244825368       15.3928347551
C         4.6731747700        9.1238670194       15.6732228701
C         5.9498004912       10.2607027009       11.7636378164
C         7.0366769029        8.8778603422       16.4695726446
C         1.6312131593        8.4177724196       16.2351955677
C         2.2390809714        7.1646773319       16.4313385574
C         1.7957702535        6.2662972642       17.4144815268
C         0.7198222733        6.5936050811       18.2404922873
C         0.0780732586        7.8240245641       18.0393364810
C         0.5187667593        8.7081063692       17.0518622124
C         2.4599116729        4.9185750669       17.5245070409
C        -1.1296981053        8.1417863497       18.8743554577
C         1.8576739647       11.0063906625       15.4253081881
C         2.0763192195       11.4694427970       16.7355563945
C         2.0033086910       12.8267202804       17.0699283192
C         1.7143881485       13.7875408651       16.0905753655
C         1.5046138665       13.3500795309       14.7754212145
C         1.5763601355       11.9871819596       14.4567958909
C         2.1673138136       13.2100750251       18.5193980401
C         1.1269182715       14.3176373639       13.6805474696
C         1.1535447808        8.9436129628       13.7695979503
C        -0.1432764600        9.4345676691       13.5311699208
C        -0.9563517532        8.9187538624       12.5062459759
C        -0.5053631563        7.8940787994       11.6837545691
C         0.7726280770        7.3813928248       11.9188467827
C         1.5798968430        7.8871264609       12.9385764072
C        -2.3439002907        9.4565990135       12.3238884790
C         1.2339296124        6.2690316864       11.0366144338
B         2.0817805300        9.4333214386       15.0321170404
H         3.4517839239        9.9705236937       12.6317435942
H         7.5495795876        9.6793821273       13.9052394775
H         4.3690311294        8.8333079245       16.6786632438
H         3.0849897069        6.8779967480       15.8070674461
H         0.3876004294        5.9074373962       19.0127595568
H        -0.0094114976        9.6515455940       16.9217617963
H         2.3121879523       10.7536116568       17.5218319848
H         1.6421087259       14.8405340772       16.3445264678
H         1.4117862071       11.6865823666       13.4225800392
H        -0.5374058619       10.2368652006       14.1554497891
H        -1.1302262183        7.5045203138       10.8860690652
H         2.5660911870        7.4522559149       13.0896736363
F         1.1126742479        6.6000097890        9.7039863792
F         0.4795686568        5.1321468514       11.1854275410
F         2.5278544480        5.9192216085       11.2542439788
F        -3.0996352581        9.2140690037       13.4596211217
F        -3.0209524363        8.9112642633       11.2669932257
F        -2.3483873825       10.8137061464       12.1403329048
F         1.8001767700       14.0689627179       12.5073575257
F        -0.2215451271       14.2613188899       13.3880067949
F         1.3841227562       15.6164241981       13.9867247458
F         2.3537918016       14.5570070124       18.6882431592
F         1.0649660438       12.8498288087       19.2719493595
F         3.2280178046       12.5703414789       19.1228345407
F        -1.4331085606        9.4622115623       18.9716467502
F        -2.2660039709        7.5283866026       18.3933923577
F        -0.9637529594        7.6978303993       20.1654233281
F         2.1738825462        4.2552614453       18.6830211447
F         2.0832924748        4.0915398154       16.4811635322
F         3.8227266114        4.9964846418       17.4370531260
F         7.0002797062        9.7613963672       17.5163335200
F         6.7714764514        7.6354859246       16.9958115899
F         8.3366020176        8.8638682138       16.0364401705
F         5.5270782951        9.3494103194       10.8166604824
F         7.3015669405       10.3936973654       11.6227327506
F         5.3983754223       11.4679930074       11.3998567223
310
SCF Energy = -2189.7001673831 (a.u.)
Lowest Frequencies = i74.515722  16.418058  31.394531 (cm^-1)
TS(I-Irotint) / [1-(propene)][BArF4]
C         1.7199475508       10.0551213691        8.0701554636
C         0.4510385640       10.8846385606        7.7874620474
C        -0.3298611490       11.1489048519        9.0862565083
C         0.5495870333       11.8518205609       10.1305712964
C         1.8330837210       11.0535966283       10.4013721038
C         2.6179872786       10.7585557259        9.1080449666
C         4.0946752817        8.5978192770        7.0359096584
C         4.8365254164        8.0348379737        5.8050839235
C         6.0079342857        7.1163069634        6.1901235403
C         5.5484279697        5.9979762303        7.1271040685
C         4.9197849870        6.5950497612        8.3879897881
C         3.7254713742        7.4897850246        8.0371127902
C         3.3616747981       11.1899478627        5.8808889236
C         3.5729196468       11.1455448949        4.3614632809
C         2.7789914094        9.4433716344        2.0181950952
C         3.5509385345       10.4109968764        1.1015037908
C         3.9178725460        9.7273824512       -0.2295350488
C         4.6883866957        8.4166370803       -0.0177552063
C         3.9443981068        7.4743569323        0.9381901209
C         3.6040552134        8.1649793170        2.2698643195
C         0.9545545540       11.5143530063        2.9968285688
C        -0.3113412232       10.8170009611        2.4595368320
C        -1.3316407975       11.8289217529        1.9207231709
C        -1.7015602626       12.8580390747        2.9945820689
C        -0.4489274910       13.5596136090        3.5319814546
C         0.5833389458       12.5519880604        4.0741496379
Rh        1.2743319899        8.6975119017        4.9704872185
P         2.1606437290       10.2279402808        3.5894578638
P         2.6059385113        9.5965884298        6.5009847887
C         0.5276215009        7.0772281772        6.5742419600
C        -0.1088230256        7.0163761038        5.3578984557
C        -1.4337078171        7.6495420956        5.0581338631
H         1.4040558648        9.0856940700        8.4866560745
H         0.7328742855       11.8501248517        7.3394325657
H        -0.1776765015       10.3683589750        7.0455143893
H        -0.6942314730       10.1927346046        9.4916001686
H        -1.2228601818       11.7512210438        8.8644845315
H        -0.0104258750       11.9947607713       11.0667606729
H         0.8114711889       12.8574714471        9.7699136521
H         2.4851772217       11.6057385369       11.0951614456
H         1.5740915882       10.1038953145       10.8943069404
H         3.5032098920       10.1524334155        9.3424467114
H         2.9847692213       11.7028508861        8.6896587646
H         4.7517392253        9.3243039553        7.5444189487
H         5.2064454460        8.8570142190        5.1761835852
H         4.1148128600        7.4735925481        5.1916697343
H         6.7949217978        7.7005984473        6.6843790834
H         6.4517824754        6.7064706669        5.2703200440
H         6.3859726276        5.3410047985        7.3958808981
H         4.8143419699        5.3621440901        6.6121442300
H         4.5793948670        5.7995570607        9.0658725766
H         5.6750119715        7.1758138559        8.9370161912
H         3.3008460471        7.9234727187        8.9511198758
H         2.9451852291        6.8554392441        7.6026824516
H         4.2974856724       11.3951748441        6.4198743603
H         2.6542805023       11.9878201328        6.1454026222
H         4.4908111479       10.5998305235        4.1045836424
H         3.6631303632       12.1525447712        3.9289461376
H         1.8517425442        9.1428402058        1.5007825198
H         4.4703842711       10.7326453986        1.6093707220
H         2.9696734611       11.3189263463        0.9006751094
H         4.5092965441       10.4254917127       -0.8404622462
H         2.9931722627        9.5161107906       -0.7891349433
H         5.6846935665        8.6386874616        0.3891321070
H         4.8545593084        7.9177900180       -0.9844282281
H         4.5422053395        6.5726886528        1.1294512683
H         3.0110524122        7.1307241809        0.4678173099
H         4.5347264958        8.4257912992        2.7961750422
H         3.0554278530        7.4794903206        2.9336633164
H         1.4502049460       12.0420593778        2.1647301660
H        -0.7703971788       10.2503121492        3.2870833619
H        -0.0584471128       10.0913678904        1.6773780877
H        -2.2237157080       11.2985677268        1.5615307650
H        -0.9051863772       12.3447739575        1.0465078035
H        -2.2304400148       12.3569853575        3.8188048348
H        -2.4045583577       13.5924666225        2.5776900432
H        -0.7081648056       14.2762386421        4.3243924157
H         0.0099129018       14.1496904020        2.7263524813
H         1.4786674987       13.0914886936        4.4162051456
H         0.1681222722       12.0291122812        4.9497106098
H         0.2728146925        6.3004091602        4.6177986569
H         1.3478019390        6.4001197259        6.7936203474
H         0.0777287409        7.5986840573        7.4165208306
H        -1.4043897142        8.2724239641        4.1464372845
H        -2.1720278062        6.8604379505        4.8394094505
H        -1.8056570177        8.2628137307        5.8874592217
C         9.2695504611        2.2179056548       11.7640034715
C        10.4991937103        1.3289313502       12.0391067716
C        11.2933956049        1.0925267985       10.7434818997
C        10.4088385843        0.4532845634        9.6639703500
C         9.1543477958        1.2994731288        9.4013720688
C         8.3598347984        1.5942559548       10.6892764986
C         6.9735465585        3.7620999005       12.8116342649
C         6.1136844549        4.2007001265       14.0137785533
C         4.9807426805        5.1486896907       13.5871333306
C         5.5284392469        6.3643220334       12.8357991658
C         6.3386936634        5.9190031409       11.6159522883
C         7.4792082290        4.9739201456       12.0112055330
C         7.6112853978        1.1433350575       13.9949378002
C         7.4149851028        1.2188243775       15.5185299816
C         8.1953234394        2.9308596537       17.8567403325
C         7.4523615454        1.9664074523       18.7971631378
C         7.0765710814        2.6677546302       20.1163929014
C         6.2798156144        3.9592712375       19.8841289346
C         7.0000074152        4.8973990219       18.9061298834
C         7.3439424746        4.1873883440       17.5854252382
C        10.0213826540        0.8398936544       16.8826303569
C        11.2563311866        1.5146022894       17.5114424796
C        12.2789501521        0.4820581501       18.0050540754
C        12.6969834512       -0.4622308410       16.8722313067
C        11.4718785815       -1.1502841911       16.2595908373
C        10.4389508648       -0.1255723386       15.7553219500
Rh        9.7262938789        3.6611479157       14.8469790929
P         8.8288355336        2.1391316021       16.2986183428
P         8.4046447210        2.6975060102       13.3367395835
C        11.0483716762        4.7288347592       13.3581931371
C        10.6052793924        5.5602423062       14.3821653495
C        11.1350922226        5.4049251724       15.7729399867
H         9.6424130018        3.1799912293       11.3789766197
H        10.1743898912        0.3570329458       12.4412660712
H        11.1339227617        1.7936765230       12.8084054573
H        11.6882164131        2.0536195228       10.3801117307
H        12.1669815372        0.4587494331       10.9528864662
H        10.9782169062        0.3256428564        8.7310452889
H        10.1125348008       -0.5556366705        9.9863942131
H         8.4944292789        0.7863014961        8.6857029293
H         9.4514161742        2.2511709716        8.9348006806
H         7.5173341766        2.2588169702       10.4548864813
H         7.9290647207        0.6610237080       11.0705506358
H         6.3579648020        3.1286058566       12.1503363346
H         5.6861276105        3.3247298354       14.5209710949
H         6.7642268665        4.7069696179       14.7430712159
H         4.2709344413        4.6107017112       12.9441060777
H         4.4167935338        5.4574912557       14.4803436053
H         4.7127854989        7.0297501894       12.5219231320
H         6.1652478792        6.9559330138       13.5081857234
H         6.7513064367        6.7864152405       11.0811022137
H         5.6735967650        5.4041108599       10.9079866193
H         8.0044885762        4.6374670846       11.1104523535
H         8.2132861608        5.5235270922       12.6198848082
H         6.6621759528        0.9614135805       13.4704409166
H         8.2855920637        0.3163523453       13.7343535340
H         6.5015254554        1.7755044825       15.7682854441
H         7.3141178474        0.2187284659       15.9640596374
H         9.1210864811        3.2632047391       18.3573435802
H         6.5386634713        1.6101549214       18.3019076303
H         8.0591758314        1.0784212357       19.0122062114
H         6.5005035867        1.9701757109       20.7424708704
H         7.9987133788        2.9071628592       20.6687857999
H         5.2858566108        3.7110093457       19.4867619293
H         6.1091860939        4.4732710791       20.8419602064
H         6.3830633753        5.7830647558       18.7019221991
H         7.9295687918        5.2687229533       19.3631171844
H         6.4139895438        3.8991370492       17.0723525015
H         7.8766483012        4.8703114279       16.9059731329
H         9.4965342405        0.2585912957       17.6589934839
H        11.7274975358        2.1603366006       16.7522096024
H        10.9596899966        2.1676928228       18.3406330000
H        13.1513607616        1.0012004113       18.4245902363
H        11.8402212011       -0.1025200595       18.8283424555
H        13.2302946870        0.1056872656       16.0959298320
H        13.4090992747       -1.2079559342       17.2524145907
H        11.7626517720       -1.8101348577       15.4292987440
H        11.0031887108       -1.7970857135       17.0144541656
H         9.5609604481       -0.6547217456       15.3568339986
H        10.8678442326        0.4564884562       14.9245764043
H         9.8928618200        6.3615310249       14.1843099395
H        10.6899079250        4.8906781353       12.3445412634
H        11.9651392783        4.1461086787       13.4503725938
H        10.8763675846        6.2435152604       16.4269147451
H        12.2099523228        5.1912184091       15.8188980162
H        10.6440238015        4.5068321649       16.3336949974
C         7.3002179340        2.9521385703        5.1685385464
C         6.8239832648        2.5788294454        6.4390609316
C         5.4577243626        2.4658581497        6.7170416983
C         4.4990683173        2.7296985071        5.7376510406
C         4.9450112490        3.1131185553        4.4724186029
C         6.3172178335        3.2108980669        4.1922186277
C         5.0399071055        2.0745027410        8.1010408881
C         3.9527505748        3.4579655607        3.3953253957
C         9.3537880146        3.9219135390        3.6325452271
C         8.7376029240        5.1696630755        3.4288786501
C         9.1877199436        6.0718511650        2.4524181420
C        10.2758668075        5.7566485475        1.6398418504
C        10.9187218646        4.5290777347        1.8424393985
C        10.4733339944        3.6403488357        2.8237737258
C         8.5252657022        7.4169188814        2.3391853607
C        12.1249487010        4.2051763563        1.0092516370
C         9.1304367124        1.3290434923        4.4362419680
C         8.9151108929        0.8663820079        3.1254771639
C         8.9895421372       -0.4912456717        2.7922680089
C         9.2793062602       -1.4519259288        3.7714689879
C         9.4854311122       -1.0147355990        5.0873979135
C         9.4087838038        0.3478973296        5.4057552309
C         8.8241724309       -0.8758853121        1.3437214057
C         9.8625373444       -1.9819395724        6.1830635207
C         9.8417497458        3.3819986109        6.0962703662
C        11.1347102257        2.8804493915        6.3412335094
C        11.9488127581        3.3904608062        7.3686382427
C        11.4984607959        4.4213252925        8.1874969982
C        10.2249620129        4.9454923742        7.9461374159
C         9.4203627306        4.4442566156        6.9218840963
C        13.3484398761        2.8689386843        7.5421178004
C         9.7601440589        6.0624052362        8.8241358411
B         8.9079036489        2.9012934322        4.8327964277
H         7.5372659920        2.3672385713        7.2349839406
H         3.4399716379        2.6624309188        5.9602809140
H         6.6216354016        3.4986511347        3.1861242048
H         7.8824760193        5.4509556161        4.0426285086
H        10.6116268197        6.4458503892        0.8721751866
H        11.0048578034        2.6996032917        2.9563163069
H         8.6793738292        1.5820964001        2.3387664680
H         9.3524666370       -2.5047033310        3.5167965996
H         9.5670802254        0.6485066748        6.4409404808
H        11.5255975573        2.0765285577        5.7169041521
H        12.1235675613        4.8105202478        8.9852898577
H         8.4394860771        4.8877609378        6.7616733202
F         9.8777558212        5.7340621961       10.1580453181
F        10.5119560444        7.2017420932        8.6770652669
F         8.4655571150        6.4135282353        8.6086079041
F        14.0903538167        3.1228947033        6.4028603410
F        14.0137352770        3.4255450166        8.5993946913
F        13.4045788820        1.5149789685        7.7240902567
F         9.1896625397       -1.7348235534        7.3562562940
F        11.2112795681       -1.9273147075        6.4757106168
F         9.6058270092       -3.2815988240        5.8767943263
F         8.6365290627       -2.2227063083        1.1755483452
F         9.9259763576       -0.5157825969        0.5908070447
F         7.7622863152       -0.2365707277        0.7412578153
F        12.4217658425        2.8798954296        0.9555427007
F        13.2607557689        4.8135274423        1.4730633304
F        11.9540190384        4.6314353003       -0.2950455818
F         8.8154430710        8.0789878863        1.1807505479
F         8.9030763550        8.2442357737        3.3814303691
F         7.1635026852        7.3381229015        2.4263892447
F         3.9900220380        2.5727255199        2.3480557809
F         4.2186522522        4.6989938629        2.8677731981
F         2.6542681656        3.4706665290        3.8275883550
F         5.4629976814        2.9847910397        9.0477119115
F         3.6884753156        1.9402884369        8.2412616299
F         5.5916291791        0.8663097139        8.4640034490
C         3.6917401120        9.3886670122       14.6968798631
C         4.1674220916        9.7647975395       13.4269247249
C         5.5336180520        9.8745606798       13.1481750940
C         6.4925757538        9.6121523742       14.1276692219
C         6.0465217010        9.2270179210       15.3923555519
C         4.6744667543        9.1273339768       15.6722302427
C         5.9504049405       10.2616063487       11.7630548652
C         7.0370908977        8.8782978497       16.4690033099
C         1.6331875243        8.4244709882       16.2344195516
C         2.2376786205        7.1695425808       16.4308567448
C         1.7927221404        6.2720193974       17.4147702230
C         0.7173710947        6.6057099606       18.2407373881
C         0.0794210524        7.8402549254       18.0416032274
C         0.5236913773        8.7211368616       17.0530590674
C         2.4573616164        4.9215126320       17.5250090324
C        -1.1308225964        8.1594082110       18.8768106511
C         1.8616063594       11.0107976939       15.4233577338
C         2.0806079091       11.4734575495       16.7336403382
C         2.0032973429       12.8299227106       17.0694581499
C         1.7125954547       13.7911604350       16.0909786709
C         1.5053016459       13.3538042249       14.7754872090
C         1.5799452087       11.9916396486       14.4554292254
C         2.1664153732       13.2117478552       18.5189827400
C         1.1270234446       14.3197197843       13.6802430485
C         1.1571032121        8.9501634265       13.7652033253
C        -0.1396014305        9.4413229621       13.5262080152
C        -0.9546691518        8.9218206177       12.5044735443
C        -0.5047057473        7.8947539117       11.6843871986
C         0.7744010924        7.3839532977       11.9175397422
C         1.5832334381        7.8931425051       12.9345256008
C        -2.3434357342        9.4573612486       12.3235713734
C         1.2349690678        6.2698144941       11.0364392595
B         2.0843788861        9.4382645713       15.0297161264
H         3.4541924493        9.9802974277       12.6316447199
H         7.5515147078        9.6798824666       13.9044008836
H         4.3697378974        8.8362340253       16.6772906194
H         3.0820108408        6.8807606576       15.8053522763
H         0.3820962726        5.9208134619       19.0128991984
H        -0.0002300725        9.6667917613       16.9219240308
H         2.3210159637       10.7582477778       17.5190968334
H         1.6383326710       14.8439126993       16.3455400973
H         1.4182406263       11.6924227042       13.4202225027
H        -0.5325476669       10.2455409849       14.1487175655
H        -1.1319097777        7.5015233474       10.8902742974
H         2.5699864804        7.4593269495       13.0848876214
F         1.1140313913        6.6005914737        9.7040840048
F         0.4797685432        5.1333193202       11.1854022732
F         2.5283851820        5.9193251424       11.2542415784
F        -3.0992447658        9.2140644491       13.4592039532
F        -3.0207905733        8.9114163023       11.2667564333
F        -2.3485080691       10.8142405774       12.1402140910
F         1.8002427372       14.0691928377       12.5072490310
F        -0.2213489738       14.2616857064       13.3880304138
F         1.3841929025       15.6182974174       13.9864670500
F         2.3536458861       14.5577434517       18.6885269883
F         1.0643914864       12.8500170509       19.2723166662
F         3.2277366522       12.5711704771       19.1221071937
F        -1.4366354862        9.4890248444       18.9738837095
F        -2.2634938783        7.5331098592       18.3940811099
F        -0.9641024960        7.7021008738       20.1644880486
F         2.1732921172        4.2562256638       18.6826720183
F         2.0827101866        4.0925574555       16.4813594277
F         3.8209839147        4.9972062513       17.4369366630
F         7.0004365774        9.7615912488       17.5164504108
F         6.7714150119        7.6359389972       16.9954823772
F         8.3367885731        8.8637704564       16.0363391121
F         5.5269915239        9.3499132813       10.8168392889
F         7.3020006643       10.3938769878       11.6223721585
F         5.3984370399       11.4684997944       11.3994049773
310
SCF Energy = -2189.7037214883 (a.u.)
Lowest Frequencies = 29.860046  30.948127  33.959800 (cm^-1)
Irotint / [1-(propene)][BArF4]
C         1.6288460424       10.0123666906        7.9249305664
C         0.4038481096       10.9069920848        7.6486912539
C        -0.3954478984       11.1391003545        8.9426924570
C         0.4843820969       11.7761848518       10.0284508329
C         1.7392011997       10.9315502755       10.2931620907
C         2.5349146926       10.6441174906        9.0044461083
C         3.9734591271        8.5066427400        6.9351202490
C         4.8040504949        7.9752083619        5.7503161927
C         5.9829194668        7.1085647741        6.2269644517
C         5.5086357960        5.9663539905        7.1288929302
C         4.7298118670        6.5163314545        8.3266801245
C         3.5363571056        7.3626213468        7.8649622581
C         3.3610779521       11.1258942620        5.7830198323
C         3.6246969990       11.0794488261        4.2700548210
C         2.8547405500        9.3895052806        1.8996904416
C         3.6257970760       10.3574314889        0.9869938621
C         4.0028095996        9.6721907389       -0.3388976974
C         4.7760436153        8.3642990331       -0.1188313975
C         4.0326887085        7.4217111656        0.8372585164
C         3.6808707159        8.1145922448        2.1637567455
C         0.9898182120       11.4359505555        2.8938657015
C        -0.2960406635       10.6969496654        2.4654720678
C        -1.3796314704       11.6688126265        1.9786701683
C        -1.6897380231       12.7282597071        3.0424906348
C        -0.4164032825       13.4724104031        3.4630970300
C         0.6713819445       12.5016300205        3.9605386297
Rh        1.2251431564        8.6846168413        4.8114015586
P         2.2298755495       10.1693817067        3.4601959407
P         2.5328568922        9.5532561864        6.3673485207
C         0.5925517517        6.7873311553        6.0037897910
C        -0.4301018041        7.3072698447        5.2321284072
C        -1.6399268660        8.0405949318        5.7288430665
H         1.2554668132        9.0448059027        8.2996445349
H         0.7362056409       11.8808062253        7.2570823059
H        -0.2269342976       10.4527787811        6.8705384124
H        -0.7929644599       10.1771177058        9.3014192373
H        -1.2678109945       11.7735865530        8.7305428856
H        -0.0879122463       11.8997152253       10.9598645357
H         0.7802811613       12.7863449594        9.7090926442
H         2.3983157304       11.4450085998       11.0101320335
H         1.4461906214        9.9782902497       10.7581951841
H         3.3883035942        9.9933766765        9.2384252237
H         2.9511713342       11.5849180322        8.6210036800
H         4.6009084365        9.2071224696        7.5136986987
H         5.1863806623        8.8065238997        5.1417432043
H         4.1445143856        7.3839300158        5.0969679147
H         6.7010860029        7.7322039225        6.7760851019
H         6.5172204165        6.7192173216        5.3470830309
H         6.3578323106        5.3620406785        7.4746468114
H         4.8643790501        5.2882840542        6.5525276523
H         4.3658782494        5.6969921885        8.9633933204
H         5.3970965577        7.1270508014        8.9529004284
H         3.0058836088        7.7592629728        8.7376760424
H         2.8301302918        6.7136544532        7.3320351462
H         4.2833732676       11.3001345315        6.3551626590
H         2.6696756673       11.9444608292        6.0255312558
H         4.5461475135       10.5265292593        4.0433212177
H         3.7367068711       12.0847173883        3.8391237052
H         1.9279727232        9.0846269121        1.3824035705
H         4.5399844420       10.6833537915        1.5002848357
H         3.0405078892       11.2619475369        0.7839394193
H         4.5955534547       10.3703578761       -0.9483810985
H         3.0820737127        9.4555203005       -0.9030142905
H         5.7708716974        8.5907197304        0.2894880484
H         4.9455892758        7.8628178063       -1.0830246989
H         4.6342079450        6.5240664612        1.0351340762
H         3.1037011387        7.0708117519        0.3642572056
H         4.6069006530        8.3805924305        2.6955659321
H         3.1268848442        7.4312408764        2.8245923965
H         1.4249318258       11.9402390093        2.0148938027
H        -0.6779010111       10.1360251899        3.3390134918
H        -0.0789919667        9.9584599368        1.6855616257
H        -2.2837609779       11.1064178099        1.7075677874
H        -1.0351868069       12.1613740639        1.0560074445
H        -2.1432780692       12.2453343704        3.9208289360
H        -2.4396264990       13.4341635519        2.6579922499
H        -0.6347777191       14.2064853700        4.2522454849
H        -0.0286048499       14.0479054947        2.6102129764
H         1.5770645170       13.0661853162        4.2255565617
H         0.3231661556       11.9991353382        4.8760743103
H        -0.4873663360        6.9520319430        4.1874857843
H         1.2551599657        6.0137271119        5.6178418190
H         0.5918281034        6.9341739249        7.0833015527
H        -1.8915001396        8.8924040248        5.0835126715
H        -2.5161741823        7.3712656023        5.7135975345
H        -1.5075652298        8.4031936981        6.7524615265
C         9.2898742117        2.2115937012       11.7712432232
C        10.5255664823        1.3319569657       12.0494287025
C        11.3221133351        1.0993397495       10.7544221558
C        10.4424481956        0.4533911618        9.6745607040
C         9.1814875310        1.2895053813        9.4108149692
C         8.3850925406        1.5774341762       10.6986773058
C         6.9801862976        3.7420487120       12.8078169524
C         6.1298781786        4.2007577866       14.0096048645
C         4.9914494302        5.1392503167       13.5753197482
C         5.5279772662        6.3415486995       12.7940952542
C         6.3257499703        5.8742943622       11.5734517248
C         7.4733431162        4.9403540617       11.9786944481
C         7.6403620176        1.1292692414       14.0015042113
C         7.4434761320        1.2047267659       15.5246765176
C         8.2183395912        2.9132468678       17.8639403588
C         7.4679646255        1.9438497940       18.7934716888
C         7.0955217466        2.6349660542       20.1187932516
C         6.3061861691        3.9326744386       19.8974616713
C         7.0322008999        4.8754112589       18.9282095565
C         7.3727443165        4.1753459917       17.6015903109
C        10.0600201004        0.8465766284       16.8865380534
C        11.3067835689        1.5387683895       17.4717174196
C        12.3300663915        0.5189428188       17.9888436265
C        12.7281307735       -0.4667372210       16.8843357286
C        11.4929882434       -1.1649739308       16.3036342345
C        10.4595505454       -0.1497396013       15.7802489812
Rh        9.7338801661        3.6642445588       14.8499771344
P         8.8535942918        2.1324338737       16.3015157897
P         8.4193409409        2.6900646692       13.3404804498
C        11.0462155676        4.7417468632       13.3600246881
C        10.5992347415        5.5692210509       14.3855148500
C        11.1333738291        5.4158371404       15.7748858644
H         9.6564783863        3.1748782080       11.3832996956
H        10.2072675282        0.3583309619       12.4526907840
H        11.1563712940        1.8022211014       12.8186760066
H        11.7111974716        2.0626553785       10.3907555967
H        12.1996935449        0.4715128182       10.9649340076
H        11.0129202286        0.3304334975        8.7417783437
H        10.1539321366       -0.5578134593        9.9970158670
H         8.5259836162        0.7710384761        8.6948809052
H         9.4710368318        2.2435448259        8.9443506655
H         7.5346952653        2.2320993772       10.4646557291
H         7.9655575760        0.6400612571       11.0820941514
H         6.3609217851        3.0937314261       12.1645975632
H         5.7083282918        3.3328520136       14.5358223671
H         6.7858525880        4.7198491268       14.7252094723
H         4.2766013837        4.5875413045       12.9498808978
H         4.4355303460        5.4643842452       14.4678502641
H         4.7068917534        6.9991952656       12.4778284852
H         6.1715145732        6.9473265524       13.4474845922
H         6.7326278348        6.7325436023       11.0193296237
H         5.6551630648        5.3456601907       10.8801897558
H         7.9936758662        4.5886092016       11.0808491880
H         8.2095467754        5.5056356255       12.5704583562
H         6.6936091351        0.9356842301       13.4770819837
H         8.3241335938        0.3092806767       13.7429058371
H         6.5281347929        1.7585233778       15.7743156238
H         7.3465544929        0.2046888953       15.9713037847
H         9.1435700507        3.2368280504       18.3713015811
H         6.5523378046        1.5985371972       18.2939913126
H         8.0685338560        1.0498687958       19.0005523813
H         6.5156698745        1.9354196536       20.7390011748
H         8.0187647357        2.8652367870       20.6732482233
H         5.3107451991        3.6935875601       19.4979373728
H         6.1389993867        4.4387010643       20.8601212605
H         6.4214470154        5.7669330356       18.7319732384
H         7.9638841364        5.2360016555       19.3893210294
H         6.4419394964        3.8950867908       17.0854603560
H         7.9083778377        4.8613775379       16.9276105714
H         9.5530024633        0.2853050032       17.6890928784
H        11.7694833036        2.1519103583       16.6808729866
H        11.0268080208        2.2252605406       18.2793407866
H        13.2106198949        1.0474503214       18.3783673224
H        11.8992793502       -0.0331286074       18.8386035699
H        13.2590201846        0.0709975932       16.0853143607
H        13.4376015559       -1.2053474710       17.2826380302
H        11.7732804916       -1.8497781324       15.4900009856
H        11.0277674023       -1.7881441237       17.0805086307
H         9.5753661221       -0.6857425354       15.4054209779
H        10.8829239995        0.4073846576       14.9298521774
H         9.8806860527        6.3655350317       14.1899284427
H        10.6851202621        4.9016474770       12.3470391473
H        11.9669919182        4.1651386824       13.4504786902
H        10.8704198931        6.2516853459       16.4305038759
H        12.2097898363        5.2095327483       15.8180713925
H        10.6503852931        4.5135086758       16.3357546215
C         7.3007044514        2.9493199496        5.1693005529
C         6.8242885593        2.5740808655        6.4392557405
C         5.4580776115        2.4596016322        6.7163624891
C         4.4995100888        2.7212177514        5.7360950334
C         4.9453091120        3.1091745427        4.4720095477
C         6.3178391431        3.2095658968        4.1931358627
C         5.0399760940        2.0713998910        8.1013207866
C         3.9529353342        3.4566045995        3.3952414483
C         9.3579715229        3.9210088392        3.6366324886
C         8.7456257564        5.1714249439        3.4374564488
C         9.1947106789        6.0735971521        2.4605186852
C        10.2806340437        5.7563928273        1.6454696340
C        10.9207614665        4.5270018547        1.8449169464
C        10.4746851753        3.6368942054        2.8248221262
C         8.5287895575        7.4167012459        2.3421047487
C        12.1255385584        4.2037851441        1.0104852673
C         9.1317977314        1.3276204822        4.4377504218
C         8.9167851155        0.8652449667        3.1268062955
C         8.9905113628       -0.4922599005        2.7928076601
C         9.2792762582       -1.4534209159        3.7719014605
C         9.4849956194       -1.0162905967        5.0878205322
C         9.4096728768        0.3461091170        5.4067414636
C         8.8252894457       -0.8758154782        1.3439977501
C         9.8613169651       -1.9827684749        6.1837883406
C         9.8406989548        3.3784735249        6.1005615695
C        11.1348354379        2.8793786970        6.3436113748
C        11.9495068396        3.3912449438        7.3693215772
C        11.4993659409        4.4229482820        8.1873595978
C        10.2237627376        4.9434268226        7.9489165171
C         9.4173755452        4.4384453899        6.9280410953
C        13.3490177638        2.8699150172        7.5422352912
C         9.7593437481        6.0609650727        8.8261002625
B         8.9090953387        2.8994903154        4.8352211527
H         7.5373491595        2.3623435294        7.2355356547
H         3.4405350239        2.6513965273        5.9586527272
H         6.6229803671        3.5007071806        3.1882346145
H         7.8917028080        5.4528448779        4.0528452857
H        10.6148914127        6.4444144663        0.8761524884
H        11.0039450522        2.6940827276        2.9531816241
H         8.6819963392        1.5814394199        2.3404404531
H         9.3521589497       -2.5062386327        3.5173258062
H         9.5684958877        0.6459906639        6.4420925473
H        11.5268698707        2.0766832691        5.7184398269
H        12.1253136164        4.8139351609        8.9836540817
H         8.4338208046        4.8775313607        6.7715167277
F         9.8772276646        5.7335884622       10.1595329253
F        10.5117050709        7.1991882242        8.6799884643
F         8.4652109789        6.4134491630        8.6086885669
F        14.0905662789        3.1225262175        6.4025459414
F        14.0139997575        3.4256483642        8.5995229999
F        13.4045982839        1.5154103303        7.7240973083
F         9.1895031750       -1.7349397153        7.3565821328
F        11.2103176998       -1.9263747150        6.4759598273
F         9.6052272691       -3.2824025865        5.8772161016
F         8.6369416927       -2.2229161390        1.1756018882
F         9.9265018134       -0.5158557537        0.5908697388
F         7.7627606361       -0.2368323952        0.7416073790
F        12.4219235152        2.8784286859        0.9555642903
F        13.2609363609        4.8130618622        1.4728634712
F        11.9539220568        4.6313034524       -0.2945477636
F         8.8159850196        8.0783903038        1.1815783175
F         8.9051055051        8.2446073140        3.3828487985
F         7.1660903031        7.3376511250        2.4269246747
F         3.9898836068        2.5724217587        2.3476299202
F         4.2186661865        4.6984026707        2.8680756310
F         2.6539660924        3.4699473529        3.8275070158
F         5.4629865508        2.9839966681        9.0471278026
F         3.6883180805        1.9399452453        8.2414415805
F         5.5909824859        0.8640530812        8.4646574388
C         3.6903401007        9.3831288717       14.6947415064
C         4.1657940420        9.7594606646       13.4247184545
C         5.5320925102        9.8712425112       13.1467366128
C         6.4909409289        9.6094857565       14.1266038444
C         6.0453698659        9.2231834131       15.3910869835
C         4.6732264988        9.1209877401       15.6696981841
C         5.9496468166       10.2605490245       11.7622003836
C         7.0366904598        8.8773545720       16.4683978777
C         1.6314942526        8.4207226094       16.2330324495
C         2.2358932269        7.1658424206       16.4293152693
C         1.7916717020        6.2693215304       17.4140366275
C         0.7167712166        6.6023474013       18.2406483623
C         0.0788190623        7.8365788332       18.0409818503
C         0.5222351850        8.7171943989       17.0518873277
C         2.4574953398        4.9201565574       17.5247779784
C        -1.1309890244        8.1565525144       18.8757295550
C         1.8611680925       11.0077806737       15.4231431477
C         2.0803537508       11.4708516803       16.7334520090
C         2.0030230835       12.8275805653       17.0690753631
C         1.7114961720       13.7881432528       16.0902258188
C         1.5045121442       13.3508983300       14.7746309878
C         1.5793047102       11.9885047571       14.4548284945
C         2.1662156621       13.2111365850       18.5184339399
C         1.1267193994       14.3181676533       13.6798212005
C         1.1549653933        8.9466642073       13.7659384327
C        -0.1412943159        9.4383201386       13.5264042956
C        -0.9564001188        8.9188547521       12.5048490722
C        -0.5073771673        7.8906011544       11.6857756445
C         0.7717080294        7.3799471021       11.9196055275
C         1.5806712570        7.8889128029       12.9362087442
C        -2.3440878824        9.4563470664       12.3235059502
C         1.2337966105        6.2678288038       11.0376600732
B         2.0832187885        9.4347351092       15.0291913547
H         3.4521901984        9.9736062072       12.6291636016
H         7.5497774262        9.6792230589       13.9036609539
H         4.3679835668        8.8280445383       16.6737530718
H         3.0801148072        6.8764264695       15.8039897802
H         0.3821029798        5.9174098914       19.0131271680
H        -0.0023347679        9.6624039863       16.9205549553
H         2.3207947342       10.7553809867       17.5186882381
H         1.6359348095       14.8407632803       16.3447870572
H         1.4169114821       11.6886483809       13.4197666288
H        -0.5343463064       10.2427456400       14.1485760666
H        -1.1339867787        7.4974464091       10.8911943878
H         2.5671847769        7.4546282060       13.0868753186
F         1.1128406048        6.6001251401        9.7047739389
F         0.4794468394        5.1316880501       11.1854991180
F         2.5277506357        5.9191204344       11.2543288142
F        -3.0995729116        9.2140258173       13.4593924210
F        -3.0211846160        8.9112710604       11.2664945549
F        -2.3483948521       10.8136719417       12.1402316046
F         1.7999874049       14.0686159495       12.5069731860
F        -0.2216071797       14.2614795387       13.3880289917
F         1.3841570121       15.6168143484       13.9866017275
F         2.3534755643       14.5571434808       18.6881784534
F         1.0643570881       12.8497196663       19.2724848601
F         3.2277941566       12.5712114201       19.1219070165
F        -1.4357600280        9.4855928005       18.9732364245
F        -2.2641097011        7.5324810898       18.3939489708
F        -0.9642556813        7.7009224937       20.1640197114
F         2.1733147166        4.2557098102       18.6827267032
F         2.0828357811        4.0919614811       16.4811457712
F         3.8210645719        4.9968971142       17.4369895823
F         7.0002346495        9.7614673838       17.5157939364
F         6.7716166572        7.6355549632       16.9955350770
F         8.3366652423        8.8638075199       16.0362740442
F         5.5266981713        9.3496375491       10.8162492918
F         7.3017113702       10.3937509869       11.6224901114
F         5.3981361057       11.4680933876       11.3994792518
310
SCF Energy = -2189.7021502390 (a.u.)
Lowest Frequencies = i45.021088  17.590886  22.271625 (cm^-1)
TS(Irotint-Irot) / [1-(propene)][BArF4]
C         1.6276215520       10.0329918731        7.8992760383
C         0.4009980067       10.9293828813        7.6379671304
C        -0.3941914284       11.1503894563        8.9375376598
C         0.4878237869       11.7739918358       10.0290720063
C         1.7351116441       10.9171060602       10.2865371480
C         2.5312646461       10.6420117092        8.9957211329
C         3.9684256924        8.5341200197        6.9266437645
C         4.8392715067        8.0273981492        5.7616400778
C         5.9913174473        7.1409493210        6.2660805433
C         5.4692317050        5.9744878069        7.1093651934
C         4.6355938801        6.4900474975        8.2859583996
C         3.4750775455        7.3706663018        7.8029879912
C         3.4154780061       11.1870013236        5.8086215729
C         3.6671802453       11.1722720661        4.2927965725
C         2.8695327594        9.4491790558        1.9364037912
C         3.6034466812       10.4051244040        0.9820705676
C         3.9574663483        9.6914954760       -0.3356858361
C         4.7465941863        8.3944960211       -0.1072781647
C         4.0344930241        7.4686844665        0.8878509565
C         3.7171936013        8.1904076220        2.2075672011
C         1.0212102681       11.5281156714        2.9247932076
C        -0.2426280827       10.7893518656        2.4303645146
C        -1.3278516247       11.7672811131        1.9596405523
C        -1.6837869369       12.7693200237        3.0636294383
C        -0.4344432598       13.5173957959        3.5433263984
C         0.6595226139       12.5458957533        4.0247197256
Rh        1.2601321533        8.7609547374        4.7645899911
P         2.2658465099       10.2649507134        3.4866385452
P         2.5580235439        9.6090838070        6.3425718590
C         0.8000369167        6.5296236565        5.1772147748
C        -0.3385297877        7.2359752246        4.8277120616
C        -1.4470720478        7.6441738500        5.7525186843
H         1.2543234395        9.0562440010        8.2493880227
H         0.7289435066       11.9067821670        7.2518615545
H        -0.2360526634       10.4775410291        6.8627125866
H        -0.7932903977       10.1858998015        9.2872422338
H        -1.2654387936       11.7889495027        8.7332859041
H        -0.0847997637       11.8934612900       10.9609037296
H         0.7915645451       12.7848347639        9.7193180993
H         2.3975588014       11.4163727882       11.0106052737
H         1.4343097435        9.9605679295       10.7393945909
H         3.3784253676        9.9813252779        9.2241071846
H         2.9569282280       11.5854595340        8.6295414702
H         4.5818024754        9.2075405140        7.5504165011
H         5.2496759238        8.8711808321        5.1891474767
H         4.2024487621        7.4555158979        5.0704834523
H         6.6856215845        7.7443723954        6.8664444503
H         6.5662346842        6.7750501775        5.4018667476
H         6.2993770149        5.3564738411        7.4773947017
H         4.8516635402        5.3173193637        6.4817298132
H         4.2352114590        5.6536438401        8.8772467467
H         5.2774311550        7.0718997502        8.9644745726
H         2.9222490273        7.7517101716        8.6681570488
H         2.7714004765        6.7568596130        7.2234838211
H         4.3437574547       11.3293786269        6.3795264433
H         2.7397666061       12.0106587938        6.0774420249
H         4.5891875290       10.6277742567        4.0475345104
H         3.7675012031       12.1852520156        3.8770658639
H         1.9341148419        9.1203560478        1.4508054387
H         4.5233339951       10.7599146941        1.4646180366
H         2.9968033001       11.2929427866        0.7704375419
H         4.5302384934       10.3814172035       -0.9729513373
H         3.0260897270        9.4556555594       -0.8737872536
H         5.7494152851        8.6361421435        0.2714473869
H         4.8954495782        7.8736436883       -1.0647094816
H         4.6465304008        6.5788898169        1.0894734465
H         3.0945205902        7.1022477421        0.4485952701
H         4.6560336168        8.4781704206        2.7041664081
H         3.1883313717        7.5198366237        2.9004212012
H         1.4751880524       12.0723311608        2.0794998730
H        -0.6401494957       10.1829180070        3.2654867085
H         0.0051843659       10.0903475988        1.6230823605
H        -2.2149412554       11.2049347398        1.6372778960
H        -0.9661742039       12.3093629626        1.0718641146
H        -2.1460532443       12.2378866210        3.9087350488
H        -2.4396557221       13.4773684263        2.6953665252
H        -0.6815427294       14.2144342373        4.3570478622
H        -0.0400553864       14.1334491804        2.7229622872
H         1.5495640970       13.1131995939        4.3335759665
H         0.3004014230       12.0018907742        4.9117205274
H        -0.5631704985        7.3130760726        3.7502680696
H         1.4001517749        6.0119713656        4.4294511113
H         0.9760131766        6.2443051403        6.2141540062
H        -1.8217714436        8.6525482540        5.5293613729
H        -2.3024707479        6.9566447670        5.6481899256
H        -1.1171523810        7.6181857453        6.7944356004
C         9.2779436926        2.2082979304       11.7763404200
C        10.5127261596        1.3271476574       12.0535858707
C        11.3046270895        1.0889369069       10.7567145985
C        10.4203368544        0.4409144040        9.6818915736
C         9.1596947863        1.2780304444        9.4195039237
C         8.3684078584        1.5720180798       10.7091909548
C         6.9711396796        3.7437103021       12.8138731664
C         6.1386177636        4.2223558170       14.0206499613
C         4.9992014070        5.1615686235       13.5908336885
C         5.5303704223        6.3492336290       12.7839331095
C         6.3065856209        5.8607462157       11.5575502917
C         7.4569197885        4.9284260841       11.9606429731
C         7.6359514474        1.1354081479       14.0166128409
C         7.4441541908        1.2170824722       15.5401042324
C         8.2311173004        2.9267209148       17.8731714281
C         7.4797091093        1.9588407001       18.8037854365
C         7.1099233623        2.6508980775       20.1293628224
C         6.3204428098        3.9486100594       19.9081653695
C         7.0471831611        4.8910013920       18.9390545728
C         7.3878187992        4.1909408370       17.6123843126
C        10.0707334810        0.8622651867       16.8884984998
C        11.3328870342        1.5589254026       17.4342318534
C        12.3566658703        0.5428876599       17.9574594152
C        12.7287744306       -0.4703030320       16.8688074726
C        11.4792117655       -1.1700759676       16.3214193390
C        10.4441299434       -0.1578385433       15.7949268586
Rh        9.7315775832        3.6737835546       14.8478649907
P         8.8588127273        2.1450999903       16.3076190420
P         8.4127343766        2.6937898083       13.3461881699
C        11.0441276089        4.7385585056       13.3508263552
C        10.5981126997        5.5747277409       14.3697547380
C        11.1332339947        5.4324884361       15.7600896497
H         9.6449853758        3.1696064720       11.3839948253
H        10.1936238102        0.3553435608       12.4606280081
H        11.1468074819        1.7984065961       12.8195517179
H        11.6940368899        2.0504013763       10.3885971013
H        12.1817522330        0.4601516751       10.9663323552
H        10.9875660449        0.3136511109        8.7476839812
H        10.1313562192       -0.5687430353       10.0085769456
H         8.5008549919        0.7579676060        8.7077959298
H         9.4490987824        2.2300058661        8.9486223526
H         7.5180009596        2.2269403037       10.4760803222
H         7.9490107561        0.6369487939       11.0977199323
H         6.3416546708        3.0880184529       12.1883259814
H         5.7200362522        3.3632203116       14.5635023588
H         6.8069847402        4.7463766266       14.7212101730
H         4.2705644093        4.6057910820       12.9852949907
H         4.4607072646        5.5035453633       14.4877785808
H         4.7083683804        7.0078327625       12.4722880756
H         6.1881377607        6.9596388652       13.4185820243
H         6.7094742815        6.7095723218       10.9860853617
H         5.6232687700        5.3258960830       10.8813040488
H         7.9648611707        4.5625795256       11.0610930523
H         8.2024676801        5.5002029736       12.5342903424
H         6.6874638363        0.9391446019       13.4963655219
H         8.3192209569        0.3144825185       13.7595431801
H         6.5310145185        1.7740984572       15.7906888043
H         7.3461910802        0.2190794431       15.9910235892
H         9.1586238122        3.2469275179       18.3786313956
H         6.5625636181        1.6152709610       18.3057757810
H         8.0787065489        1.0635921455       19.0103545453
H         6.5308121090        1.9517049345       20.7507372442
H         8.0339352639        2.8811652722       20.6823531970
H         5.3249861737        3.7094063621       19.5084891364
H         6.1532887139        4.4548759545       20.8707281262
H         6.4372744393        5.7832681036       18.7429264720
H         7.9790106059        5.2506356990       19.4004426521
H         6.4569215990        3.9128102396       17.0952859158
H         7.9247931920        4.8767080225       16.9392471846
H         9.5781790097        0.3188752108       17.7121065648
H        11.7854291570        2.1483775297       16.6198047065
H        11.0732415572        2.2676822508       18.2293745417
H        13.2476128884        1.0727021591       18.3206158281
H        11.9360170145        0.0133847851       18.8264266433
H        13.2525605195        0.0452104198       16.0506429879
H        13.4372788216       -1.2068416603       17.2727151369
H        11.7420070983       -1.8724524627       15.5170176303
H        11.0218682039       -1.7749596669       17.1173073002
H         9.5502866038       -0.6949728930       15.4455701429
H        10.8573034750        0.3793455432       14.9269113801
H         9.8799903181        6.3698361448       14.1679833097
H        10.6832274590        4.8907240617       12.3366192954
H        11.9646309979        4.1621764542       13.4455731959
H        10.8698715601        6.2731061220       16.4094972167
H        12.2099652340        5.2277749039       15.8041689632
H        10.6518935397        4.5337814217       16.3275726325
C         7.2984395462        2.9486763263        5.1703538747
C         6.8216691884        2.5734694546        6.4399633542
C         5.4556329698        2.4606563960        6.7171788312
C         4.4968597971        2.7234212036        5.7375113218
C         4.9435441891        3.1092084457        4.4730039552
C         6.3159112457        3.2089125542        4.1940927713
C         5.0390803016        2.0717913928        8.1019932355
C         3.9527985655        3.4565957028        3.3956172964
C         9.3565543833        3.9204187360        3.6389487257
C         8.7443045211        5.1710036261        3.4396634282
C         9.1934074951        6.0726397125        2.4619867767
C        10.2784940289        5.7544035531        1.6463240547
C        10.9190885485        4.5253474671        1.8458653881
C        10.4731120663        3.6361128108        2.8267045938
C         8.5289749647        7.4166570119        2.3434217511
C        12.1243166367        4.2030842095        1.0112574104
C         9.1270738844        1.3259570851        4.4393493042
C         8.9121264891        0.8640092006        3.1282492058
C         8.9887024727       -0.4931280797        2.7933548487
C         9.2788336805       -1.4545540132        3.7718882856
C         9.4830988752       -1.0178322556        5.0881731464
C         9.4051975062        0.3441891069        5.4079886938
C         8.8250244956       -0.8761464294        1.3442809107
C         9.8609573344       -1.9844952648        6.1835809655
C         9.8365476640        3.3742791653        6.1050078093
C        11.1320828233        2.8772697855        6.3454671448
C        11.9482162824        3.3901845015        7.3696254350
C        11.4982994122        4.4221252211        8.1880072375
C        10.2206057956        4.9391107956        7.9532500995
C         9.4118295288        4.4312367575        6.9357383295
C        13.3486337485        2.8695330262        7.5418544692
C         9.7577609944        6.0598899438        8.8278893259
B         8.9063951498        2.8980729944        4.8373031538
H         7.5341564550        2.3603364060        7.2363553192
H         3.4378207366        2.6566531780        5.9607833335
H         6.6210747442        3.4997834593        3.1891680969
H         7.8904799644        5.4529163488        4.0551511480
H        10.6118134551        6.4418747950        0.8760932243
H        11.0017577275        2.6930978443        2.9553608819
H         8.6757419352        1.5802238408        2.3424140091
H         9.3538961611       -2.5071872466        3.5169802211
H         9.5626543467        0.6435513876        6.4437244326
H        11.5239174516        2.0756709686        5.7188089524
H        12.1261350068        4.8159906411        8.9815147459
H         8.4267403263        4.8682397772        6.7824476164
F         9.8768059686        5.7333715386       10.1608437246
F        10.5098456695        7.1986390707        8.6815085186
F         8.4645350033        6.4132140439        8.6089312116
F        14.0902672904        3.1226364854        6.4028656495
F        14.0137666736        3.4255795295        8.5993771676
F        13.4044785394        1.5151983532        7.7240495581
F         9.1895188634       -1.7352139983        7.3565605325
F        11.2106059099       -1.9271784982        6.4755622949
F         9.6054034997       -3.2834853473        5.8771790929
F         8.6367123600       -2.2230675422        1.1755774932
F         9.9262712789       -0.5159479960        0.5911828301
F         7.7626651003       -0.2366358205        0.7414965840
F        12.4217776312        2.8779783031        0.9555744986
F        13.2604063781        4.8127824160        1.4729212685
F        11.9537469272        4.6312695726       -0.2940986650
F         8.8160025933        8.0780675676        1.1820516175
F         8.9056689151        8.2444692957        3.3835802097
F         7.1660193272        7.3378505847        2.4271173315
F         3.9898078054        2.5724814049        2.3478387591
F         4.2184966432        4.6985529762        2.8681799150
F         2.6536523369        3.4701329365        3.8274968798
F         5.4629191180        2.9840231926        9.0473321444
F         3.6878091978        1.9399026618        8.2417010915
F         5.5908638814        0.8643028316        8.4646506380
C         3.6918977880        9.3841904108       14.6962203907
C         4.1671494481        9.7607413380       13.4261671358
C         5.5332239201        9.8721694716       13.1474490253
C         6.4925741065        9.6105796306       14.1269517878
C         6.0469479623        9.2237960272       15.3912549745
C         4.6751230902        9.1215791972       15.6705216247
C         5.9499720403       10.2605777350       11.7624164683
C         7.0374632374        8.8773832163       16.4685774751
C         1.6337409805        8.4230442449       16.2361436753
C         2.2374176673        7.1678191786       16.4321554429
C         1.7934511695        6.2711504515       17.4169859492
C         0.7196117384        6.6052093625       18.2448093714
C         0.0807530075        7.8391115135       18.0441783252
C         0.5245107323        8.7195694495       17.0550812477
C         2.4578346304        4.9208338545       17.5255709976
C        -1.1305629922        8.1582009682       18.8775867943
C         1.8637190274       11.0094618786       15.4239363740
C         2.0820037567       11.4728612740       16.7341085102
C         2.0045665022       12.8295585097       17.0692509470
C         1.7137748753       13.7903488943       16.0904761647
C         1.5066905642       13.3525997700       14.7750508623
C         1.5824199028       11.9902114181       14.4555312000
C         2.1670045721       13.2124192102       18.5183053344
C         1.1274183858       14.3188814283       13.6799212593
C         1.1561985256        8.9474533478       13.7678306034
C        -0.1401813626        9.4394344260       13.5288115769
C        -0.9553538915        8.9200672383       12.5070232106
C        -0.5062837139        7.8917227131       11.6880949248
C         0.7727153047        7.3805359736       11.9210856998
C         1.5817258646        7.8895074496       12.9379256614
C        -2.3434062210        9.4567696523       12.3242328153
C         1.2339233064        6.2687241776       11.0372131120
B         2.0849640599        9.4360354019       15.0310057145
H         3.4533368599        9.9748679247       12.6308799902
H         7.5513799903        9.6806275078       13.9039906642
H         4.3708426864        8.8278751615       16.6746515401
H         3.0809718672        6.8779655526       15.8061098291
H         0.3859803141        5.9210897390       19.0184692850
H         0.0003145670        9.6650673518       16.9240908936
H         2.3215803337       10.7578545629       17.5198986316
H         1.6391273343       14.8430677085       16.3449724212
H         1.4206229153       11.6903438266       13.4204188926
H        -0.5326055218       10.2440591341       14.1512605649
H        -1.1331633436        7.4991640293       10.8935193475
H         2.5684349210        7.4555576459       13.0885408409
F         1.1126907643        6.6002336791        9.7050142286
F         0.4794567448        5.1320625439       11.1856166213
F         2.5279030798        5.9191893555       11.2544443900
F        -3.0995410993        9.2141002621       13.4597183685
F        -3.0205878052        8.9113528067       11.2672906996
F        -2.3483721870       10.8138942293       12.1404087788
F         1.8001757130       14.0688271689       12.5069680991
F        -0.2211675568       14.2614801275       13.3882168876
F         1.3843901341       15.6176224343       13.9865656672
F         2.3537774275       14.5580238680       18.6885173963
F         1.0648164352       12.8499668251       19.2723482196
F         3.2282121250       12.5719383672       19.1217247762
F        -1.4362631480        9.4880199921       18.9740594059
F        -2.2632276977        7.5329947377       18.3942250678
F        -0.9642386153        7.7017715578       20.1652959774
F         2.1734986196        4.2557663233       18.6831422621
F         2.0828038934        4.0925906147       16.4816510434
F         3.8214502498        4.9969514985       17.4371285390
F         7.0004083724        9.7613935093       17.5160064421
F         6.7716968083        7.6355483235       16.9956220737
F         8.3370920013        8.8637971688       16.0364113879
F         5.5267611924        9.3496823997       10.8164395527
F         7.3018152766       10.3937684348       11.6224253731
F         5.3980811582       11.4679637688       11.3995318431
310
SCF Energy = -2189.7166040739 (a.u.)
Lowest Frequencies = 22.302098  25.053345  32.960550 (cm^-1)
Irot / [1-(propene)][BArF4]
C         1.7432886177       10.0990401486        8.1103730901
C         0.4957980387       10.9575864884        7.8153480858
C        -0.3146478955       11.1967791365        9.1006225582
C         0.5479516116       11.8611488194       10.1827705319
C         1.8065500368       11.0308533197       10.4730490112
C         2.6226104923       10.7387868348        9.1994978330
C         4.0752527735        8.5862472753        7.0949406896
C         4.9434624010        8.1600623078        5.8936834470
C         6.0633184425        7.1958476792        6.3178198153
C         5.4987297901        5.9721268118        7.0438154862
C         4.6773379495        6.4023491726        8.2624999113
C         3.5484446240        7.3629432409        7.8669580890
C         3.4285322688       11.1921574819        5.8676529849
C         3.5754597605       11.0762726356        4.3407102989
C         2.8063922203        9.3801553860        2.0194852906
C         3.4904427281       10.3763605198        1.0658885592
C         3.8678205489        9.6850469184       -0.2590886042
C         4.7120046935        8.4201161540       -0.0471804580
C         4.0532414944        7.4605305972        0.9529197185
C         3.7207630667        8.1672352677        2.2777375896
C         0.9738976319       11.4570818917        3.0211546867
C        -0.2050666419       10.8475651549        2.2416619479
C        -1.2034524090       11.9188627459        1.7783597477
C        -1.7008418363       12.7610267562        2.9584350540
C        -0.5208874751       13.3995019976        3.6986301440
C         0.4772830711       12.3347708374        4.1870553622
Rh        1.2723446876        8.6683385111        5.0157827188
P         2.1529950395       10.1324694353        3.5873779272
P         2.6522815345        9.6490926442        6.5534830115
C         0.4126775151        7.2883594764        3.4529791707
C        -0.5072690759        7.6215786688        4.4427720335
C        -0.3663143042        7.0694492114        5.8269918733
H         1.3867163707        9.1217976560        8.4782369709
H         0.8014917811       11.9293312905        7.3984498102
H        -0.1241890750       10.4678524555        7.0480995238
H        -0.6993084399       10.2344616035        9.4714503477
H        -1.1952596065       11.8146012015        8.8733160488
H        -0.0347400635       11.9951880090       11.1062096669
H         0.8384261795       12.8685125645        9.8502986175
H         2.4494792794       11.5562364480       11.1952246463
H         1.5123186915       10.0793340280       10.9414771042
H         3.4716996892       10.0876032353        9.4470092026
H         3.0453957062       11.6762265004        8.8185566076
H         4.6881557322        9.2027222310        7.7734847526
H         5.3834678225        9.0407686943        5.4056658906
H         4.2975072221        7.6708686382        5.1481674838
H         6.7685353488        7.7192466978        6.9774189368
H         6.6362052811        6.8974085233        5.4267545977
H         6.3065051599        5.2964109725        7.3554010895
H         4.8656774220        5.3955530951        6.3549822489
H         4.2507741605        5.5286390689        8.7761939306
H         5.3369577708        6.8995508681        8.9887479478
H         3.0107989963        7.6861122248        8.7653071434
H         2.8194278069        6.8283210014        7.2363600594
H         4.3949875560       11.3849344525        6.3544932785
H         2.7628996297       12.0244484492        6.1328199211
H         4.4879340283       10.5226288134        4.0806178532
H         3.6541223512       12.0647114069        3.8649846655
H         1.8955412896        9.0044372203        1.5255772582
H         4.3967978676       10.7763117728        1.5408482026
H         2.8404704246       11.2350700497        0.8565780489
H         4.4083773240       10.4013157772       -0.8955647255
H         2.9439447328        9.4156494753       -0.7942019949
H         5.7088424858        8.7003271702        0.3200803963
H         4.8704908305        7.9105950414       -1.0095428966
H         4.7076517252        6.5992281298        1.1439281248
H         3.1253645729        7.0525657577        0.5242441621
H         4.6532377937        8.5026263664        2.7565365652
H         3.2396906444        7.4703784854        2.9787366206
H         1.5610734840       12.0930710150        2.3366201021
H        -0.7224843556       10.1255886014        2.8916307538
H         0.1611348454       10.2860103239        1.3743169315
H        -2.0442549713       11.4349422245        1.2628657550
H        -0.7203051006       12.5747077966        1.0381724037
H        -2.2726969520       12.1271681872        3.6518096939
H        -2.3978569833       13.5315636031        2.6002961042
H        -0.8655347313       13.9924770630        4.5583268872
H        -0.0084909150       14.1027177067        3.0272472725
H         1.3249965999       12.8275440071        4.6846796190
H        -0.0040430209       11.6899875252        4.9382352784
H        -1.3652204791        8.2555084905        4.2205156247
H         0.2703242163        7.6583559190        2.4408109702
H         1.0729467211        6.4269518603        3.5554392514
H        -1.2489684527        7.2399895637        6.4512968039
H        -0.0669068652        6.0144014654        5.8575741012
H         0.4653487836        7.6153893898        6.4359907904
C         9.2877352570        2.2124844583       11.7678309927
C        10.5286089401        1.3418168291       12.0511278481
C        11.3267879495        1.1067335312       10.7576031064
C        10.4510774579        0.4503006504        9.6807533662
C         9.1854519133        1.2780517792        9.4123339538
C         8.3871096374        1.5667451491       10.6988494576
C         6.9667627043        3.7339234439       12.7992370868
C         6.1337994374        4.2095187114       14.0072807785
C         4.9949422991        5.1514508932       13.5825602109
C         5.5271951586        6.3417456469       12.7806238246
C         6.2978285850        5.8547680598       11.5503784435
C         7.4484784572        4.9197152115       11.9451027801
C         7.6507469105        1.1314404983       14.0069058804
C         7.4500732697        1.2192555381       15.5287779162
C         8.2184455787        2.9331748618       17.8634948956
C         7.4626594302        1.9584696502       18.7838131737
C         7.0883991619        2.6415626228       20.1127952940
C         6.2974114861        3.9392599997       19.8968014837
C         7.0237380114        4.8891100776       18.9346410464
C         7.3728090362        4.1967331560       17.6059688018
C        10.0839321452        0.8953708415       16.8782746271
C        11.3599368848        1.6086090573       17.3679082233
C        12.3886392308        0.6078275412       17.9103931016
C        12.7340210201       -0.4503204479       16.8558801274
C        11.4714452912       -1.1597273974       16.3515823758
C        10.4321972451       -0.1594688008       15.8099657172
Rh        9.7175158429        3.6951433435       14.8352162260
P         8.8548551622        2.1614196636       16.2966605757
P         8.4151827455        2.6947160995       13.3342954854
C        11.0416251478        4.7492881663       13.3442678976
C        10.5722458063        5.5979824547       14.3422279892
C        11.0886931514        5.4854149422       15.7423429723
H         9.6482770936        3.1758109909       11.3743852714
H        10.2155096250        0.3683128970       12.4588177397
H        11.1563066510        1.8193605477       12.8184148777
H        11.7108103026        2.0703235163       10.3892845359
H        12.2077438968        0.4849395264       10.9718177088
H        11.0224986434        0.3242778623        8.7489426009
H        10.1675972430       -0.5605100692       10.0089034157
H         8.5335356096        0.7530562171        8.6978944052
H         9.4698049390        2.2319280355        8.9422341484
H         7.5315514487        2.2137822020       10.4623636096
H         7.9748853770        0.6282761885       11.0870918091
H         6.3400534247        3.0748428962       12.1745360058
H         5.7148756810        3.3485710650       14.5468522193
H         6.8026581803        4.7306096418       14.7096669632
H         4.2654801924        4.5994465779       12.9745975185
H         4.4572581261        5.4895126554       14.4814308246
H         4.7063084292        7.0038308839       12.4734343538
H         6.1882626144        6.9479067220       13.4160134907
H         6.7000823420        6.7043784643       10.9795577402
H         5.6103611679        5.3224350993       10.8765901562
H         7.9503241723        4.5540978293       11.0418947863
H         8.1984340815        5.4894806547       12.5148395124
H         6.7074443379        0.9225672553       13.4821916979
H         8.3443825286        0.3166364206       13.7581261181
H         6.5322148190        1.7717020864       15.7719439529
H         7.3561106580        0.2230997400       15.9845210755
H         9.1430632957        3.2510926015       18.3760006887
H         6.5468328750        1.6207543363       18.2794819650
H         8.0587122492        1.0601423809       18.9861022100
H         6.5084512681        1.9378146370       20.7281488189
H         8.0107019342        2.8696875952       20.6696775425
H         5.3032888082        3.7004800154       19.4939475063
H         6.1269747758        4.4396148110       20.8618221164
H         6.4100788628        5.7793156052       18.7399752277
H         7.9520910009        5.2511466926       19.4010927186
H         6.4451986221        3.9179487329       17.0832553105
H         7.9099615685        4.8880351817       16.9387287775
H         9.6147550228        0.3776005384       17.7315405545
H        11.7959300908        2.1619885149       16.5197166071
H        11.1206416548        2.3512184703       18.1384475490
H        13.2899239351        1.1456420029       18.2345591142
H        11.9834654457        0.1165077698       18.8083232522
H        13.2503380225        0.0288134591       16.0112982481
H        13.4416720574       -1.1778816834       17.2775405391
H        11.7183343238       -1.8885135967       15.5657792012
H        11.0230861906       -1.7371038448       17.1728939391
H         9.5303789523       -0.7031341084       15.4929425953
H        10.8334416333        0.3481590934       14.9188759518
H         9.8501340521        6.3829054904       14.1166329560
H        10.6951881099        4.8812474706       12.3223242852
H        11.9666585655        4.1845089708       13.4621031180
H        10.8031425273        6.3324256093       16.3736589332
H        12.1677862178        5.2984036265       15.8056343361
H        10.6129515602        4.5886791187       16.3161147303
C         7.3011128524        2.9473198380        5.1692333789
C         6.8242116789        2.5728810252        6.4390359696
C         5.4576209972        2.4614208745        6.7164002308
C         4.4993216988        2.7231823243        5.7361881957
C         4.9458639265        3.1078645385        4.4714154365
C         6.3183774525        3.2072176622        4.1925768279
C         5.0399171787        2.0729029955        8.1008918915
C         3.9536540632        3.4556314244        3.3947735497
C         9.3572962411        3.9211799071        3.6370258645
C         8.7445427570        5.1713348078        3.4380524747
C         9.1920308617        6.0713591249        2.4582463197
C        10.2749630878        5.7518546237        1.6407517605
C        10.9173530130        4.5244868238        1.8422162334
C        10.4734133560        3.6365141851        2.8248876657
C         8.5284860697        7.4152648174        2.3409467846
C        12.1233209210        4.2017808688        1.0098614566
C         9.1342222741        1.3270138703        4.4377025952
C         8.9174268174        0.8646954090        3.1269389963
C         8.9887911237       -0.4928422061        2.7932166387
C         9.2757874002       -1.4543362328        3.7725173898
C         9.4858176096       -1.0171365563        5.0876856497
C         9.4137572797        0.3455947739        5.4061570571
C         8.8242273326       -0.8765258632        1.3442385131
C         9.8634411478       -1.9836543036        6.1831148066
C         9.8402709982        3.3787194889        6.1011662091
C        11.1344914518        2.8801484569        6.3448631511
C        11.9487523755        3.3893535188        7.3727388322
C        11.4961873041        4.4166059696        8.1955608003
C        10.2217073725        4.9395186740        7.9536046052
C         9.4171377214        4.4385854230        6.9292525193
C        13.3495272202        2.8685820383        7.5436994291
C         9.7573461202        6.0590832154        8.8284899456
B         8.9095508636        2.8987246034        4.8351632081
H         7.5365917051        2.3599278323        7.2356752754
H         3.4401633488        2.6555282619        5.9583653018
H         6.6240479195        3.4974095890        3.1875585632
H         7.8922633586        5.4541412192        4.0552768507
H        10.6082611813        6.4394149823        0.8709023682
H        11.0031822620        2.6942628243        2.9550121733
H         8.6828592406        1.5810148032        2.3406110609
H         9.3465373045       -2.5073201499        3.5179682712
H         9.5750655115        0.6449434072        6.4412863045
H        11.5265431133        2.0789193086        5.7179417950
H        12.1210743390        4.8060003645        8.9937618490
H         8.4354863521        4.8810299369        6.7703615562
F         9.8771171806        5.7341221879       10.1602970803
F        10.5116941870        7.1997768632        8.6778258941
F         8.4649579071        6.4130922383        8.6090760439
F        14.0898138301        3.1230724297        6.4031483414
F        14.0142338945        3.4254794957        8.6001187841
F        13.4048089301        1.5149735534        7.7242384776
F         9.1897781815       -1.7350452835        7.3563346397
F        11.2114767974       -1.9274650328        6.4758019413
F         9.6061446969       -3.2828361798        5.8771366503
F         8.6364594538       -2.2229347708        1.1756584116
F         9.9261169318       -0.5159110553        0.5911537981
F         7.7623405396       -0.2368272630        0.7414661931
F        12.4216875197        2.8773715859        0.9551256459
F        13.2601391294        4.8107019412        1.4718673903
F        11.9538396808        4.6313597584       -0.2946962036
F         8.8159899933        8.0782473368        1.1817918730
F         8.9054994183        8.2442428763        3.3836434724
F         7.1662602514        7.3379547366        2.4270774680
F         3.9897264029        2.5722842614        2.3474778384
F         4.2185964114        4.6982354157        2.8682148468
F         2.6538025582        3.4698495598        3.8274583484
F         5.4631253093        2.9842110342        9.0473913149
F         3.6883451823        1.9400769534        8.2413870856
F         5.5915819763        0.8654885048        8.4642923258
C         3.6898402044        9.3827060143       14.6974249831
C         4.1654169386        9.7565280025       13.4264396338
C         5.5316087284        9.8704128326       13.1479238505
C         6.4906317017        9.6097824983       14.1278890762
C         6.0451603389        9.2240307986       15.3925369081
C         4.6731387776        9.1232783637       15.6728031388
C         5.9496261493       10.2604567016       11.7634779916
C         7.0366485671        8.8777471379       16.4693892906
C         1.6316716943        8.4177608160       16.2357414380
C         2.2391059926        7.1644068146       16.4314016342
C         1.7958854654        6.2660023028       17.4145443188
C         0.7199245898        6.5930673201       18.2406015195
C         0.0785427939        7.8237302388       18.0398546332
C         0.5197101310        8.7083059543       17.0529961398
C         2.4598963147        4.9182960057       17.5244814159
C        -1.1296587739        8.1412856261       18.8742923797
C         1.8581699357       11.0063615641       15.4256727800
C         2.0763317956       11.4694908190       16.7359999415
C         2.0025807026       12.8267634030       17.0702520792
C         1.7135995449       13.7875388231       16.0908995289
C         1.5046487597       13.3501341843       14.7755820852
C         1.5772179769       11.9872242879       14.4570619354
C         2.1666431445       13.2103190917       18.5195945560
C         1.1269889026       14.3176689551       13.6805461643
C         1.1534596421        8.9435182160       13.7700788980
C        -0.1431291647        9.4348883816       13.5313552574
C        -0.9562164934        8.9189441666       12.5064644329
C        -0.5053597290        7.8938735249       11.6844108742
C         0.7724891888        7.3808886257       11.9196334272
C         1.5796855650        7.8866744022       12.9393600886
C        -2.3437382579        9.4566883881       12.3240693850
C         1.2340084036        6.2688034850       11.0369496321
B         2.0820010067        9.4331610851       15.0324159093
H         3.4516816547        9.9677210141       12.6306703038
H         7.5494788632        9.6806357351       13.9053457300
H         4.3688336779        8.8330373588       16.6782157417
H         3.0845650161        6.8773860351       15.8066957904
H         0.3872282470        5.9061870927       19.0120656358
H        -0.0082486396        9.6519249032       16.9233007788
H         2.3125933897       10.7539807173       17.5225074616
H         1.6407326463       14.8404606220       16.3450205095
H         1.4135074835       11.6865324289       13.4227196850
H        -0.5371372986       10.2373387834       14.1555302132
H        -1.1303823637        7.5039539361       10.8870955537
H         2.5657042437        7.4515268352       13.0908735037
F         1.1125958450        6.6000894967        9.7045426910
F         0.4795123059        5.1320397634       11.1854608984
F         2.5278371596        5.9191968935       11.2542155272
F        -3.0996136600        9.2140934361       13.4595847972
F        -3.0209087498        8.9112457166       11.2669641911
F        -2.3483757141       10.8137142222       12.1402758297
F         1.8002097714       14.0688534445       12.5073399140
F        -0.2215014652       14.2613461565       13.3880538464
F         1.3842714930       15.6165131370       13.9867262451
F         2.3536255246       14.5570274254       18.6882925962
F         1.0645341482       12.8497730736       19.2724641419
F         3.2279084036       12.5706290022       19.1225611910
F        -1.4329540919        9.4618097203       18.9718981074
F        -2.2659915826        7.5283139637       18.3934633340
F        -0.9641251180        7.6973768443       20.1657802184
F         2.1739070772        4.2552101075       18.6829911918
F         2.0832893810        4.0914454567       16.4811027898
F         3.8227577560        4.9964195871       17.4370171177
F         7.0002876529        9.7614281002       17.5161772162
F         6.7715468604        7.6355195558       16.9957513340
F         8.3366645296        8.8639194862       16.0363725285
F         5.5270482410        9.3493904510       10.8165060670
F         7.3014724672       10.3936974717       11.6226668860
F         5.3982202955       11.4678702967       11.3998250483
310
SCF Energy = -2189.7020758539 (a.u.)
Lowest Frequencies = i63.705390  17.300661  28.314230 (cm^-1)
TS(I'-I'rotint) / [1-(propene)][BArF4]
C         1.7494446924       10.1100253448        8.1172438908
C         0.5067285159       10.9727980947        7.8159170250
C        -0.3155438669       11.2047866134        9.0952505936
C         0.5369143843       11.8652385467       10.1875945953
C         1.7915723199       11.0326099798       10.4868757842
C         2.6198324630       10.7417344314        9.2211398015
C         4.1127541059        8.6248989997        7.1360245690
C         5.0046615216        8.2103539599        5.9476104394
C         6.1058385368        7.2277943050        6.3773659873
C         5.5139709261        5.9959574462        7.0676656756
C         4.6741903401        6.4126274161        8.2784464038
C         3.5637659283        7.3933401325        7.8825119089
C         3.4312426408       11.2154520396        5.8676579926
C         3.5611372496       11.0639382269        4.3438808433
C         2.7937550968        9.3356274136        2.0590345293
C         3.4431568563       10.3533421152        1.0994420634
C         3.8177417191        9.6754387314       -0.2341529702
C         4.6958543410        8.4308324022       -0.0427002523
C         4.0784147238        7.4536164145        0.9661407908
C         3.7512673853        8.1515205191        2.2965052374
C         0.9186920188       11.3522098920        3.0944449900
C        -0.3437617539       10.7183066723        2.4861149634
C        -1.3100994339       11.7819550092        1.9467712434
C        -1.6933074578       12.7786223993        3.0464722063
C        -0.4423378693       13.4177879230        3.6598065254
C         0.5374768025       12.3571129259        4.1978774307
Rh        1.4206586483        8.5570797726        5.0991367169
P         2.1488706845       10.0618943027        3.6475836860
P         2.6843469818        9.6715784622        6.5711255182
C        -1.0593158146        7.1279050716        5.4573306281
C         0.1283289857        6.8485250587        4.5823565494
C         0.3316016335        7.3809704198        3.3306607433
H         1.3874031631        9.1315305062        8.4777748062
H         0.8188465183       11.9476410091        7.4110587441
H        -0.1067010774       10.4900598258        7.0399532798
H        -0.7025342089       10.2403399278        9.4582333604
H        -1.1947704694       11.8226611825        8.8628979335
H        -0.0539098479       11.9966155151       11.1062417168
H         0.8311610280       12.8735483370        9.8612351158
H         2.4293791062       11.5560630881       11.2151362540
H         1.4922441973       10.0808615422       10.9513121546
H         3.4631356683       10.0864058260        9.4761164631
H         3.0509022328       11.6786373537        8.8479679589
H         4.7105391919        9.2337820881        7.8345571950
H         5.4609249597        9.0963143551        5.4847251917
H         4.3706581496        7.7405775332        5.1800559886
H         6.8026914583        7.7306226927        7.0612008520
H         6.6948460717        6.9402502280        5.4932162073
H         6.3081960826        5.3059799583        7.3830367013
H         4.8887249361        5.4383940860        6.3557693752
H         4.2312108235        5.5353659220        8.7718102123
H         5.3255489577        6.8932678388        9.0235079583
H         3.0146528564        7.7068013125        8.7774174479
H         2.8359958080        6.8744124241        7.2326712110
H         4.3997936346       11.4237125037        6.3438701098
H         2.7576104870       12.0431720293        6.1254473735
H         4.4796328193       10.5194235739        4.0860925212
H         3.6100828044       12.0389347554        3.8372451351
H         1.8848389421        8.9416329706        1.5752637018
H         4.3476183727       10.7708039226        1.5632285628
H         2.7732598531       11.1989749305        0.8989110171
H         4.3322067481       10.4084505220       -0.8732473600
H         2.8931081131        9.3879489807       -0.7578346656
H         5.6919970315        8.7336082397        0.3080615543
H         4.8492735706        7.9284916444       -1.0096766997
H         4.7579365295        6.6096273349        1.1458954188
H         3.1547267751        7.0215108992        0.5518216376
H         4.6824176819        8.5192057836        2.7540445496
H         3.3140884990        7.4412298462        3.0129416993
H         1.4514431116       11.9060171016        2.3017109225
H        -0.8489739961       10.1346604079        3.2710968720
H        -0.0773869017       10.0187040406        1.6857364628
H        -2.2026429028       11.2910160445        1.5352146940
H        -0.8377272445       12.3180486392        1.1091419329
H        -2.2656093520       12.2596633664        3.8291143201
H        -2.3596656890       13.5506854128        2.6366122001
H        -0.7104141341       14.1078091860        4.4729910339
H         0.0649768608       14.0267634435        2.8982259544
H         1.4315898518       12.8595380332        4.5934197156
H         0.0762026486       11.8123722509        5.0350045080
H         0.7925405179        6.0340838447        4.9027261931
H        -1.5913897711        6.1863691102        5.6716220891
H        -1.7594771081        7.8361227428        4.9994993764
H         1.0975739250        6.9740396248        2.6762145724
H        -0.4108523416        8.0309697883        2.8760688411
H        -0.7629140376        7.5235219206        6.4488332322
C         9.2884648365        2.2124484317       11.7702696480
C        10.5274541912        1.3384983840       12.0516443357
C        11.3250400058        1.1042900248       10.7576689341
C        10.4480865998        0.4507039399        9.6801846393
C         9.1840772557        1.2812430368        9.4130186022
C         8.3864037071        1.5711515753       10.6997314374
C         6.9719311685        3.7363595705       12.8054346894
C         6.1256284684        4.1938628736       14.0108009680
C         4.9875855273        5.1361836818       13.5846382399
C         5.5241176416        6.3392300349       12.8049905388
C         6.3108419444        5.8718126733       11.5771775245
C         7.4595914418        4.9345458692       11.9723699841
C         7.6477881824        1.1292492399       14.0062720957
C         7.4491045012        1.2116244621       15.5288131494
C         8.2189104961        2.9245749992       17.8650719163
C         7.4639912715        1.9519468137       18.7879297710
C         7.0903881584        2.6377997130       20.1155554419
C         6.3000398130        3.9354828841       19.8976180327
C         7.0259662653        4.8832602475       18.9330740127
C         7.3737169145        4.1879711705       17.6054391815
C        10.0764452125        0.8758037630       16.8848056798
C        11.3438984452        1.5825824175       17.4048960506
C        12.3698853668        0.5757047167       17.9415005363
C        12.7317372760       -0.4607677089       16.8711906422
C        11.4774272095       -1.1669098652       16.3426023615
C        10.4407062482       -0.1619685990       15.8050347595
Rh        9.7252279723        3.6812074964       14.8427526043
P         8.8556617310        2.1485704415       16.3003079173
P         8.4170687706        2.6921417370       13.3384604894
C        11.0436039712        4.7470680820       13.3519919614
C        10.5856435534        5.5850931960       14.3640452917
C        11.1107189732        5.4515283829       15.7589315236
H         9.6511307127        3.1759993248       11.3792770605
H        10.2124632170        0.3648699073       12.4575724069
H        11.1561699065        1.8132560705       12.8198318720
H        11.7104481668        2.0678450909       10.3906941421
H        12.2050115542        0.4808064169       10.9707782278
H        11.0190269663        0.3249392828        8.7480418829
H        10.1630310226       -0.5600791756       10.0070166913
H         8.5308130387        0.7579783540        8.6985187075
H         9.4702873141        2.2347128484        8.9433556630
H         7.5335295799        2.2218061814       10.4634426640
H         7.9703898539        0.6336782582       11.0865043539
H         6.3525174041        3.0847549677       12.1657811756
H         5.7043541461        3.3249439317       14.5355185474
H         6.7849472109        4.7094928866       14.7259364020
H         4.2685037952        4.5888101239       12.9603484285
H         4.4367259899        5.4595428312       14.4808998870
H         4.7040434732        7.0020302726       12.4971103797
H         6.1751729734        6.9394377696       13.4561405283
H         6.7170857664        6.7303476175       11.0226617581
H         5.6327657960        5.3465884183       10.8884021910
H         7.9725050079        4.5822566707       11.0702613431
H         8.2014386088        5.4985244346       12.5582575521
H         6.7029756692        0.9260981678       13.4819668952
H         8.3378799963        0.3127558515       13.7532382176
H         6.5320773475        1.7640705368       15.7750590096
H         7.3545875233        0.2137121870       15.9806067683
H         9.1436094005        3.2439198043       18.3763860294
H         6.5481545757        1.6124135511       18.2848655477
H         8.0608506549        1.0546620592       18.9919264729
H         6.5102657722        1.9355830891       20.7324784167
H         8.0130128829        2.8665769006       20.6716606620
H         5.3053570257        3.6965846902       19.4962313376
H         6.1309716088        4.4373838350       20.8620743947
H         6.4124316400        5.7733600838       18.7370251140
H         7.9547997965        5.2459324366       19.3981405082
H         6.4455153972        3.9086916665       17.0841038085
H         7.9111297856        4.8774712898       16.9364835309
H         9.5943259991        0.3449873024       17.7226702429
H        11.7897738859        2.1533384026       16.5735694929
H        11.0919741085        2.3093785465       18.1862596415
H        13.2649198430        1.1111687980       18.2860702320
H        11.9560784182        0.0659463420       18.8252970455
H        13.2534435769        0.0365141896       16.0405028045
H        13.4393705355       -1.1921066516       17.2861110866
H        11.7348913999       -1.8830451471       15.5486092146
H        11.0229182101       -1.7578341288       17.1506530984
H         9.5441394355       -0.7035775406       15.4699468125
H        10.8496539075        0.3603586063       14.9259946215
H         9.8654329246        6.3760388886       14.1536648058
H        10.6897752606        4.8933758806       12.3344726639
H        11.9664526261        4.1760716122       13.4560207688
H        10.8365478678        6.2928934605       16.4027051883
H        12.1884471229        5.2542880169       15.8124468162
H        10.6309922113        4.5519378072       16.3260545446
C         7.3005840930        2.9478967732        5.1695367123
C         6.8237682361        2.5731115487        6.4392063183
C         5.4572464703        2.4635956078        6.7170818217
C         4.4990158840        2.7272789023        5.7373294378
C         4.9455423125        3.1101430225        4.4720322411
C         6.3180717401        3.2083559857        4.1929440292
C         5.0397441322        2.0735099587        8.1010799629
C         3.9532524615        3.4562259472        3.3948796300
C         9.3578377527        3.9217581134        3.6390107833
C         8.7451254912        5.1719093440        3.4398185731
C         9.1927882774        6.0717712892        2.4597256090
C        10.2754905554        5.7518194616        1.6419998911
C        10.9176965429        4.5242965628        1.8432711595
C        10.4741024956        3.6370447435        2.8266341398
C         8.5289365329        7.4157872635        2.3418989012
C        12.1234745948        4.2015367749        1.0101297603
C         9.1331537764        1.3269758370        4.4384004799
C         8.9181259750        0.8650590093        3.1272391027
C         8.9902421031       -0.4924374118        2.7932633357
C         9.2777210058       -1.4538830910        3.7725007731
C         9.4854782904       -1.0170163609        5.0881543443
C         9.4112850497        0.3454589802        5.4070937102
C         8.8244647001       -0.8762862165        1.3442964023
C         9.8640435504       -1.9837623146        6.1832395939
C         9.8379371556        3.3755711575        6.1047881006
C        11.1349138659        2.8812257922        6.3436857725
C        11.9494027840        3.3917738985        7.3705539262
C        11.4972873726        4.4195477824        8.1931603122
C        10.2199209236        4.9368798552        7.9571898766
C         9.4120875376        4.4305060146        6.9379019922
C        13.3496309301        2.8696257710        7.5430336141
C         9.7586934183        6.0611948246        8.8282273373
B         8.9087897106        2.8984632050        4.8365006958
H         7.5361888518        2.3578875822        7.2351714505
H         3.4399609097        2.6601566249        5.9598104951
H         6.6239074014        3.4976716361        3.1877289681
H         7.8930338883        5.4553194640        4.0571153541
H        10.6085585709        6.4385834838        0.8712751353
H        11.0035850226        2.6946688741        2.9568803219
H         8.6839656217        1.5814646092        2.3408929356
H         9.3502380304       -2.5067009136        3.5178483222
H         9.5712903467        0.6447872678        6.4424405506
H        11.5288130509        2.0828515150        5.7140814064
H        12.1245499301        4.8128031984        8.9875378192
H         8.4285348084        4.8699139549        6.7824847127
F         9.8771858347        5.7342433499       10.1608609874
F        10.5118864585        7.1990648998        8.6773157722
F         8.4651547568        6.4131508460        8.6092323720
F        14.0903397990        3.1231104220        6.4027394031
F        14.0142037221        3.4255964402        8.5999321221
F        13.4045466264        1.5157732846        7.7241058733
F         9.1897467529       -1.7350663367        7.3564581817
F        11.2115364022       -1.9272738150        6.4758232002
F         9.6066569751       -3.2823836293        5.8771138989
F         8.6364443373       -2.2228689652        1.1757898924
F         9.9260974914       -0.5158558772        0.5909993262
F         7.7622361664       -0.2370687494        0.7417449018
F        12.4215187392        2.8769658331        0.9551907698
F        13.2602028019        4.8097851765        1.4717593368
F        11.9537612562        4.6312685837       -0.2945649160
F         8.8161124674        8.0781917477        1.1818760184
F         8.9058542949        8.2444256114        3.3835841180
F         7.1665728208        7.3379471085        2.4271383540
F         3.9898434064        2.5724678649        2.3478291297
F         4.2185541851        4.6984703653        2.8680008716
F         2.6537225986        3.4700331880        3.8275000454
F         5.4630814885        2.9843082679        9.0476462107
F         3.6882520239        1.9401006198        8.2414408743
F         5.5915146045        0.8656605146        8.4641025654
C         3.6897392806        9.3835740353       14.6978388894
C         4.1654412235        9.7574446288       13.4269125038
C         5.5316564405        9.8705055016       13.1480606324
C         6.4906633664        9.6092589850       14.1278797250
C         6.0451478677        9.2243987098       15.3927889775
C         4.6731032691        9.1244241722       15.6732895103
C         5.9497638375       10.2606247657       11.7636576864
C         7.0367292490        8.8778047404       16.4694665229
C         1.6315612127        8.4177594393       16.2356721954
C         2.2396605686        7.1648926676       16.4322229118
C         1.7961720193        6.2665440503       17.4153639250
C         0.7201999957        6.5939455043       18.2414161778
C         0.0783222960        7.8243308649       18.0399407253
C         0.5190870173        8.7081151445       17.0522820371
C         2.4599161620        4.9185981721       17.5247420360
C        -1.1296215686        8.1423679500       18.8749348842
C         1.8570963756       11.0062740672       15.4256463501
C         2.0753656854       11.4692260386       16.7359830812
C         2.0021615916       12.8264548742       17.0704806321
C         1.7135344185       13.7873862662       16.0910978014
C         1.5039645141       13.3500742416       14.7758257140
C         1.5757019059       11.9871654652       14.4572672877
C         2.1663321569       13.2098194540       18.5200264730
C         1.1267069395       14.3176547494       13.6807159249
C         1.1533833933        8.9434122526       13.7698764522
C        -0.1432357344        9.4346752653       13.5310886899
C        -0.9564043672        8.9186422574       12.5063298804
C        -0.5056039869        7.8935682088       11.6842292579
C         0.7723856186        7.3808373643       11.9193975478
C         1.5796051800        7.8866471214       12.9391168895
C        -2.3439180249        9.4564730108       12.3239510584
C         1.2339132692        6.2687523302       11.0367475473
B         2.0816617889        9.4332621139       15.0323442162
H         3.4515534632        9.9692121325       12.6314520696
H         7.5495387745        9.6789041100       13.9050375594
H         4.3689458148        8.8345928176       16.6789281789
H         3.0856670761        6.8780565732       15.8081525841
H         0.3872281501        5.9075306029       19.0131836457
H        -0.0093123807        9.6513318864       16.9216355937
H         2.3108712763       10.7532096671       17.5222267932
H         1.6412360691       14.8403393809       16.3452380347
H         1.4110627761       11.6866260523       13.4230653871
H        -0.5371457135       10.2373428268       14.1550165152
H        -1.1306385006        7.5035949375       10.8868805802
H         2.5656508902        7.4515593287       13.0905599340
F         1.1127651717        6.6001112433        9.7042362281
F         0.4795313345        5.1320605614       11.1854525454
F         2.5278944593        5.9192124837       11.2542059477
F        -3.0996598602        9.2140562883       13.4595848278
F        -3.0209923347        8.9112325272       11.2669156046
F        -2.3483919843       10.8136551747       12.1403015521
F         1.8001707057       14.0688656008       12.5074579432
F        -0.2215822859       14.2613687538       13.3880171953
F         1.3841650905       15.6164203330       13.9867727861
F         2.3536329763       14.5567300534       18.6883333845
F         1.0642873183       12.8496374111       19.2727142102
F         3.2277815505       12.5701653635       19.1229327001
F        -1.4329132304        9.4630918789       18.9729018506
F        -2.2658776320        7.5286159105       18.3934177249
F        -0.9637034000        7.6969561943       20.1656058165
F         2.1738973321        4.2552192634       18.6831043967
F         2.0832667310        4.0916110017       16.4812005377
F         3.8227588226        4.9964288631       17.4370513426
F         7.0002879629        9.7614473254       17.5162741797
F         6.7715042168        7.6355104814       16.9957597323
F         8.3365907362        8.8638623682       16.0363583320
F         5.5270564270        9.3493751006       10.8165188518
F         7.3014719515       10.3937041723       11.6226804195
F         5.3982467572       11.4678905819       11.3998076242
310
SCF Energy = -2189.7033335663 (a.u.)
Lowest Frequencies = 17.644942  20.412057  29.645896 (cm^-1)
I'rotint / [1-(propene)][BArF4]
C         1.8263784911       10.1342162329        8.1658859762
C         0.5825139666       10.9862195678        7.8362422140
C        -0.2722010375       11.2067903018        9.0962560416
C         0.5496335483       11.8701146090       10.2100856825
C         1.8041911270       11.0472090552       10.5355182070
C         2.6660845701       10.7709248199        9.2896824783
C         4.2345548948        8.6716895611        7.2057326318
C         5.0767843045        8.2284022482        5.9900772948
C         6.1601723068        7.2114205269        6.3786635780
C         5.5504793294        5.9986552585        7.0861084927
C         4.7791586295        6.4433055342        8.3315924371
C         3.6840569684        7.4585912748        7.9840279902
C         3.4987953687       11.2504139195        5.8893418511
C         3.5774530592       11.0494217995        4.3680338074
C         2.7581389334        9.2641649432        2.1566549504
C         3.3719261320       10.2961210086        1.1826764128
C         3.7301144858        9.6320463995       -0.1626134866
C         4.6385173984        8.4067164825        0.0068917933
C         4.0591940059        7.4152028064        1.0236947917
C         3.7481106405        8.1020590143        2.3642006174
C         0.8565721600       11.2199369152        3.2019236632
C        -0.4594176833       10.5020982792        2.8493712414
C        -1.4689614258       11.4808302972        2.2304399725
C        -1.7296619165       12.6695520106        3.1651720754
C        -0.4235496371       13.3695618364        3.5623566741
C         0.5894662640       12.3827998193        4.1753826211
Rh        1.4841239088        8.5352696978        5.2736390896
P         2.1513825433       10.0038168781        3.7605601982
P         2.8028098339        9.7078402450        6.6443706313
C        -1.4116787229        7.4267702180        4.9939950639
C         0.0055362510        6.9406764137        5.0176977645
C         0.8403861125        6.7778447896        3.9250840563
H         1.4669731019        9.1511361298        8.5166155979
H         0.8957141848       11.9652525700        7.4424313514
H        -0.0082375734       10.4995757938        7.0442732471
H        -0.6603521212       10.2380941387        9.4463763949
H        -1.1498993127       11.8193855649        8.8446052088
H        -0.0633097297       11.9922681692       11.1153215276
H         0.8422849218       12.8822819586        9.8945860788
H         2.4194843025       11.5734278686       11.2806441189
H         1.5024557576       10.0906422914       10.9882261338
H         3.5097504397       10.1226075733        9.5589671923
H         3.0951119858       11.7131833852        8.9298027441
H         4.8584734816        9.2857813681        7.8759050065
H         5.5406568743        9.1011281134        5.5105499730
H         4.4016869467        7.7764485449        5.2467563998
H         6.8960171964        7.6878832076        7.0393779718
H         6.7072543224        6.9088941500        5.4728818896
H         6.3295207710        5.2775167547        7.3668600422
H         4.8759562518        5.4684622708        6.3983342499
H         4.3276611498        5.5814491619        8.8438897030
H         5.4789610460        6.9007819864        9.0460745282
H         3.1825756218        7.7899638667        8.9014661125
H         2.9144948702        6.9593498228        7.3682413015
H         4.4767442990       11.4979366156        6.3256253365
H         2.8104254925       12.0680552820        6.1427185385
H         4.4923311227       10.5052186992        4.0967989309
H         3.5975665051       12.0054853952        3.8250360705
H         1.8418204046        8.8543855370        1.6989605616
H         4.2829348903       10.7201934626        1.6283115043
H         2.6922503636       11.1381503792        0.9978713954
H         4.2169359386       10.3801686904       -0.8060794973
H         2.8018781624        9.3296976143       -0.6702874571
H         5.6334746854        8.7307635096        0.3424626600
H         4.7866864327        7.9113744340       -0.9646225132
H         4.7582511110        6.5841122167        1.1865648972
H         3.1353338729        6.9664696727        0.6282537752
H         4.6821772366        8.4910799578        2.7974668739
H         3.3458426100        7.3800476910        3.0854479176
H         1.2769240476       11.6527140025        2.2781290619
H        -0.8742669977       10.0719152932        3.7734264611
H        -0.2795371760        9.6634027257        2.1640633510
H        -2.4054480678       10.9517290946        2.0040779502
H        -1.0821564041       11.8446591484        1.2661573776
H        -2.2421858412       12.3129652547        4.0700785116
H        -2.4141965997       13.3816038971        2.6819835705
H        -0.6194162697       14.1821296795        4.2771449346
H         0.0257184671       13.8451721340        2.6779084288
H         1.5200314536       12.9175974891        4.4136843917
H         0.1944940124       11.9827181088        5.1207710267
H         0.3172195406        6.4369119467        5.9512579644
H        -2.0989056948        6.5726102774        5.1141242139
H        -1.6466593689        7.9137902356        4.0441299369
H         1.6958525995        6.1059699984        3.9635508807
H         0.5140436452        7.0830321516        2.9312110812
H        -1.6276834729        8.1276300879        5.8136513295
C         9.2995898807        2.2085846789       11.7768578618
C        10.5381105882        1.3325756320       12.0541905939
C        11.3345670282        1.1020837637       10.7588755027
C        10.4563942891        0.4525193289        9.6799637462
C         9.1933133733        1.2856929616        9.4161528930
C         8.3964035116        1.5721081027       10.7042695776
C         6.9863013628        3.7306569584       12.8218034277
C         6.1303563593        4.1688881730       14.0272640793
C         4.9939705822        5.1157664276       13.6070246929
C         5.5348210062        6.3319317011       12.8514691557
C         6.3317273561        5.8845607615       11.6229436738
C         7.4783113819        4.9420605712       12.0108857351
C         7.6618072514        1.1188414112       14.0126448187
C         7.4618987983        1.1990482149       15.5352024867
C         8.2260992807        2.9159165882       17.8709682518
C         7.4655207770        1.9456398408       18.7913868429
C         7.0867822915        2.6333275190       20.1165109567
C         6.2992204850        3.9317995060       19.8936733990
C         7.0309708383        4.8778648218       18.9318833052
C         7.3843574807        4.1807135453       17.6066386431
C        10.0825580208        0.8598420708       16.8992387934
C        11.3453774746        1.5635648251       17.4340313212
C        12.3696642366        0.5544148779       17.9695054117
C        12.7399452514       -0.4728798073       16.8933311452
C        11.4900580368       -1.1779685517       16.3533879834
C        10.4551921797       -0.1712265974       15.8156890594
Rh        9.7436503687        3.6651471929       14.8537648788
P         8.8672469079        2.1355052149       16.3098926845
P         8.4308628936        2.6830381453       13.3484419689
C        11.0580077203        4.7366247726       13.3614275643
C        10.6096346474        5.5685231258       14.3826721316
C        11.1411151836        5.4213530702       15.7735953517
H         9.6626750024        3.1732874059       11.3891176821
H        10.2226835205        0.3579018838       12.4572592479
H        11.1677585115        1.8042002900       12.8235311347
H        11.7204712326        2.0664528003       10.3945895964
H        12.2142047568        0.4773381625       10.9695079546
H        11.0267863586        0.3288628108        8.7471974949
H        10.1701870719       -0.5587793157       10.0042301390
H         8.5390102458        0.7657659791        8.7001208611
H         9.4805145849        2.2403170087        8.9493689076
H         7.5444514556        2.2249331622       10.4703595315
H         7.9791558109        0.6337960303       11.0878788781
H         6.3727461336        3.0875362350       12.1681038609
H         5.7065055243        3.2917221045       14.5358568547
H         6.7833703488        4.6754354873       14.7543532538
H         4.2813174682        4.5774006710       12.9677014256
H         4.4348594869        5.4231246902       14.5037339235
H         4.7160732456        6.9982178309       12.5473071898
H         6.1796146337        6.9227037732       13.5172462143
H         6.7411267268        6.7518813752       11.0847349989
H         5.6590968399        5.3694873965       10.9215658367
H         7.9975138652        4.6044460176       11.1068127075
H         8.2156476387        5.4970238907       12.6108370770
H         6.7175217733        0.9159134509       13.4872751516
H         8.3526530397        0.3031339500       13.7591160475
H         6.5440949676        1.7500417046       15.7815645560
H         7.3682479908        0.2004034024       15.9855594362
H         9.1493386180        3.2340479499       18.3855688849
H         6.5514421125        1.6069034675       18.2845786585
H         8.0602117593        1.0478086722       18.9987703337
H         6.5029313691        1.9324745039       20.7314614621
H         8.0071483942        2.8615737132       20.6765373452
H         5.3061344652        3.6939381708       19.4878166981
H         6.1262589207        4.4346754729       20.8568991363
H         6.4192308530        5.7684484165       18.7318374007
H         7.9578383470        5.2399983610       19.4011925037
H         6.4581107586        3.9024707861       17.0813844726
H         7.9262714413        4.8687283873       16.9397470238
H         9.5932236518        0.3242155162       17.7298221841
H        11.7967614093        2.1415421466       16.6107385524
H        11.0868225501        2.2835765107       18.2193440306
H        13.2613454595        1.0890429812       18.3235818715
H        11.9513485725        0.0369691474       18.8468066242
H        13.2645252463        0.0319690198       16.0690410967
H        13.4474497384       -1.2052710123       17.3063081819
H        11.7529944815       -1.8892072811       15.5567526636
H        11.0319341723       -1.7741793598       17.1554396143
H         9.5613986773       -0.7119830150       15.4719356545
H        10.8686614003        0.3569844582       14.9422117407
H         9.8914189388        6.3640092220       14.1825803145
H        10.6983001627        4.8924394700       12.3472791438
H        11.9788464622        4.1607187047       13.4554973399
H        10.8769725876        6.2602143666       16.4248280055
H        12.2173754721        5.2150160943       15.8198620273
H        10.6568282617        4.5218770714       16.3377872869
C         7.3002222171        2.9480365877        5.1692013822
C         6.8239144721        2.5748837218        6.4395067342
C         5.4572942397        2.4655744877        6.7175482581
C         4.4985917579        2.7298275629        5.7384116240
C         4.9449694617        3.1099872562        4.4723203398
C         6.3173415022        3.2061839667        4.1924015986
C         5.0396763053        2.0750020411        8.1011034297
C         3.9529977154        3.4544722904        3.3945391163
C         9.3528386487        3.9185969617        3.6323506916
C         8.7356456959        5.1658817599        3.4282344648
C         9.1864131327        6.0688705770        2.4528294022
C        10.2747706219        5.7526922726        1.6411542805
C        10.9175714916        4.5251592961        1.8429254300
C        10.4728924786        3.6362923014        2.8243026529
C         8.5256026205        7.4152361346        2.3397188984
C        12.1243137413        4.2022683123        1.0105098870
C         9.1300199392        1.3264382974        4.4382668234
C         8.9164089740        0.8640762527        3.1270878070
C         8.9878536894       -0.4934813705        2.7935181389
C         9.2740446620       -1.4546090391        3.7733428456
C         9.4815528637       -1.0171508616        5.0888709188
C         9.4061823076        0.3453097786        5.4078710404
C         8.8240711879       -0.8768637054        1.3439525409
C         9.8629702147       -1.9834977571        6.1828761612
C         9.8407709634        3.3794443957        6.0984591550
C        11.1353401266        2.8805638740        6.3410954998
C        11.9507648741        3.3932853423        7.3661739951
C        11.5018652391        4.4266262173        8.1835427463
C        10.2255595895        4.9461896648        7.9461964045
C         9.4182417437        4.4396763644        6.9265137979
C        13.3497100889        2.8698748682        7.5411173269
C         9.7612360458        6.0638132724        8.8245101259
B         8.9078221417        2.8986262164        4.8338401013
H         7.5368283904        2.3612687454        7.2355225759
H         3.4395770113        2.6636483229        5.9614504097
H         6.6227592528        3.4921799497        3.1861263644
H         7.8800173471        5.4465522110        4.0417680193
H        10.6111323073        6.4421021830        0.8740837974
H        11.0051428384        2.6955223097        2.9563033204
H         8.6844823372        1.5804260863        2.3400368632
H         9.3470771179       -2.5075644442        3.5193141490
H         9.5661302485        0.6453583079        6.4430223688
H        11.5269519749        2.0771174077        5.7165703812
H        12.1282591493        4.8180753914        8.9794923363
H         8.4351488439        4.8797186150        6.7703161294
F         9.8776949416        5.7339907534       10.1583991113
F        10.5127168043        7.2013919869        8.6767506738
F         8.4657316298        6.4130858219        8.6090765033
F        14.0908267556        3.1227186776        6.4024026093
F        14.0140045939        3.4255463288        8.5994732680
F        13.4045207111        1.5155903512        7.7240206631
F         9.1896298304       -1.7351916551        7.3568578754
F        11.2113077097       -1.9271246645        6.4757920067
F         9.6071262377       -3.2819125667        5.8771779180
F         8.6361404816       -2.2234133210        1.1756361501
F         9.9262244414       -0.5161011992        0.5915768724
F         7.7619727198       -0.2374248192        0.7417013107
F        12.4216231442        2.8774375321        0.9555592176
F        13.2602391873        4.8111613660        1.4717633338
F        11.9537468598        4.6312995584       -0.2946477950
F         8.8157179784        8.0784374561        1.1811670604
F         8.9022898139        8.2439672841        3.3811739662
F         7.1637092338        7.3378651613        2.4265556408
F         3.9898412949        2.5722434182        2.3477404459
F         4.2183645008        4.6980626304        2.8682349400
F         2.6535198567        3.4693957690        3.8273093441
F         5.4630506749        2.9844871849        9.0480047251
F         3.6883592338        1.9401396856        8.2414709174
F         5.5917064471        0.8662359379        8.4638241868
C         3.6896806140        9.3837263821       14.6991555025
C         4.1655623717        9.7563153588       13.4278752306
C         5.5317371505        9.8700379949       13.1487105597
C         6.4907284453        9.6092700059       14.1286300580
C         6.0451329266        9.2252957376       15.3937536158
C         4.6731663792        9.1262224507       15.6750144014
C         5.9500806358       10.2607216677       11.7645981685
C         7.0368876555        8.8779907304       16.4700167207
C         1.6315016181        8.4171936094       16.2368255065
C         2.2403109791        7.1648077975       16.4335095140
C         1.7966813168        6.2663789867       17.4164474441
C         0.7207427164        6.5932585237       18.2426408128
C         0.0782776000        7.8232347196       18.0411222032
C         0.5185594654        8.7068064907       17.0530519329
C         2.4601885701        4.9186165812       17.5253269062
C        -1.1290603075        8.1420437420       18.8769883553
C         1.8561687338       11.0056319699       15.4267102593
C         2.0756937293       11.4685481928       16.7368283875
C         2.0026799828       12.8258278675       17.0711547284
C         1.7141636064       13.7869141476       16.0917933547
C         1.5032606194       13.3497414718       14.7766545181
C         1.5733726134       11.9865718997       14.4588330406
C         2.1664190468       13.2091785574       18.5208713230
C         1.1264299058       14.3174298097       13.6812584552
C         1.1531620169        8.9423346574       13.7707401467
C        -0.1435358071        9.4335038064       13.5319687251
C        -0.9563736723        8.9182471791       12.5065111589
C        -0.5051512421        7.8940798301       11.6834153639
C         0.7728403117        7.3812367187       11.9186247498
C         1.5796062154        7.8861455065       12.9392522737
C        -2.3439492845        9.4561296028       12.3241625026
C         1.2341773165        6.2689807119       11.0357784779
B         2.0812387658        9.4326451905       15.0333337381
H         3.4514542954        9.9665596422       12.6324271019
H         7.5496450598        9.6783204883       13.9057925885
H         4.3693732416        8.8376692136       16.6812923086
H         3.0867386633        6.8783485932       15.8098104542
H         0.3889340635        5.9068211112       19.0148519286
H        -0.0102998611        9.6496922494       16.9222123798
H         2.3109830268       10.7523551943       17.5231718144
H         1.6425212261       14.8398994918       16.3460344844
H         1.4063451122       11.6854989169       13.4253424775
H        -0.5376746547       10.2355385380       14.1565581444
H        -1.1299592595        7.5045606340       10.8856102171
H         2.5655058484        7.4507110291       13.0907636403
F         1.1136239309        6.6005008470        9.7033108799
F         0.4796293265        5.1324435491       11.1851878113
F         2.5281964030        5.9192546332       11.2541082415
F        -3.0996246876        9.2140538822       13.4596172015
F        -3.0209667845        8.9112277450       11.2668298991
F        -2.3483506281       10.8135399250       12.1402615704
F         1.8001526613       14.0687339763       12.5077018156
F        -0.2216693847       14.2613292283       13.3879614191
F         1.3840210064       15.6161197815       13.9868708331
F         2.3538341260       14.5564364929       18.6883830575
F         1.0642930621       12.8495788766       19.2728504511
F         3.2277745855       12.5693802381       19.1235627512
F        -1.4327622294        9.4620642645       18.9737924327
F        -2.2655386627        7.5285041883       18.3936509077
F        -0.9633880426        7.6970879624       20.1677111732
F         2.1740099948        4.2550866736       18.6831929007
F         2.0832962080        4.0916968865       16.4812762811
F         3.8229715877        4.9963441215       17.4370317209
F         7.0004004091        9.7615492300       17.5165072021
F         6.7714248985        7.6355568625       16.9958711840
F         8.3365244743        8.8638090493       16.0363374018
F         5.5272470906        9.3492763081       10.8166646267
F         7.3014573213       10.3936556787       11.6227361471
F         5.3984205771       11.4678358577       11.3999905405
310
SCF Energy = -2189.7018840994 (a.u.)
Lowest Frequencies = i57.114209  22.123480  26.030356 (cm^-1)
TS(I'rotint-I'rot) / [1-(propene)][BArF4]
C         1.8307978160       10.1858873426        8.0997253280
C         0.5934128206       11.0556091524        7.7963922626
C        -0.2534589461       11.2569566200        9.0644822376
C         0.5793903536       11.8875795643       10.1883964853
C         1.8225548014       11.0397071720       10.4933140239
C         2.6807353605       10.7790625872        9.2406208041
C         4.1845757506        8.6763601525        7.1120590499
C         5.0491559730        8.2428013052        5.9113318427
C         6.1260312800        7.2263131497        6.3209446102
C         5.5034088031        6.0080661427        7.0073854988
C         4.6921737451        6.4417869569        8.2315518473
C         3.6054206886        7.4576930756        7.8578545935
C         3.5995391353       11.3225266632        5.8874278683
C         3.6756549761       11.1931062124        4.3573501083
C         2.8092023069        9.3790383199        2.1438014412
C         3.3808349344       10.3766912426        1.1136405405
C         3.7317918384        9.6651539856       -0.2087631109
C         4.6449664164        8.4480438375       -0.0084628365
C         4.0796055430        7.4916106134        1.0490309950
C         3.7977973325        8.2213964577        2.3738148216
C         1.0027017442       11.4699317795        3.1351854271
C        -0.1440527167       10.8332394634        2.3259123762
C        -1.1374248706       11.8955257190        1.8271603366
C        -1.6820089479       12.7418007146        2.9835667179
C        -0.5360313776       13.3888209358        3.7690116707
C         0.4535177416       12.3307092010        4.2880887833
Rh        1.4198404774        8.7583463884        5.1942954845
P         2.2281725881       10.1913869950        3.7178188144
P         2.8028390463        9.7880847775        6.5663322441
C        -1.3381387662        7.4388767829        4.6667720987
C         0.0204098297        7.0352875808        5.1637911819
C         1.0950199000        6.6494979034        4.3755504862
H         1.4633017062        9.1964849846        8.4220016121
H         0.9082597434       12.0376775591        7.4125840599
H        -0.0085800693       10.5844711499        7.0030513047
H        -0.6488144147       10.2843550697        9.3953553996
H        -1.1263585798       11.8826222791        8.8295291894
H        -0.0298746116       12.0005587965       11.0973925240
H         0.8852472625       12.9014921679        9.8919124769
H         2.4466848974       11.5406457166       11.2485538681
H         1.5079365302       10.0778496241       10.9256764742
H         3.5114467287       10.1080167689        9.4950319587
H         3.1276083730       11.7218100730        8.9063821118
H         4.8051914059        9.2680703050        7.8067095311
H         5.5218949163        9.1169465557        5.4430574152
H         4.3905822916        7.7923938425        5.1543114182
H         6.8447733220        7.7015178592        7.0014916217
H         6.6956420543        6.9297855286        5.4272803508
H         6.2791679107        5.2906271419        7.3070723051
H         4.8525368102        5.4766220755        6.2981669690
H         4.2270998731        5.5749847407        8.7231738682
H         5.3681668120        6.8945608739        8.9714570545
H         3.0769210398        7.7793089575        8.7631647845
H         2.8563078642        6.9679959615        7.2132599008
H         4.5869833222       11.4869885927        6.3415655858
H         2.9616632422       12.1676396197        6.1794163624
H         4.5865603056       10.6574858692        4.0568225009
H         3.6988418747       12.1745315484        3.8623437415
H         1.8825877742        8.9428304171        1.7340633852
H         4.2852936258       10.8467902855        1.5249781070
H         2.6713161660       11.1882779627        0.9083412203
H         4.2100528517       10.3915754448       -0.8827492009
H         2.8002685557        9.3419261972       -0.6971599624
H         5.6445646674        8.7826683575        0.3011455294
H         4.7787466788        7.9199110404       -0.9647091053
H         4.7760980376        6.6607718766        1.2243983351
H         3.1456022750        7.0379122420        0.6834910457
H         4.7421030076        8.6135942772        2.7804480018
H         3.3957733370        7.5235941783        3.1200253954
H         1.5843382529       12.1270232001        2.4655810618
H        -0.6703509863       10.1033482259        2.9616106445
H         0.2532585182       10.2754374875        1.4692795049
H        -1.9569733180       11.4051743974        1.2837197820
H        -0.6320583440       12.5507882139        1.1008966900
H        -2.2787345395       12.1087676893        3.6560647473
H        -2.3668319562       13.5087866639        2.5948483878
H        -0.9187101331       13.9725551107        4.6186528634
H        -0.0061317407       14.1016337371        3.1220124925
H         1.2741691971       12.8238711765        4.8292849666
H        -0.0541574251       11.6744377108        5.0104987410
H         0.0810590439        6.8095839290        6.2398940343
H        -2.0547237870        6.6149335528        4.8141458396
H        -1.3206453947        7.6747861504        3.5967168324
H         1.9244998100        6.0771516170        4.7886652194
H         1.0168621435        6.6501939348        3.2875748966
H        -1.7389449881        8.3086759104        5.2070709855
C         9.2533248711        2.2164776858       11.7349610649
C        10.4875919591        1.3381539327       12.0231717346
C        11.2902769663        1.0979447543       10.7334477659
C        10.4156707128        0.4456932546        9.6534607654
C         9.1565641697        1.2812669124        9.3791881756
C         8.3537419804        1.5771768704       10.6613091373
C         6.9342700344        3.7464807221       12.7593584305
C         6.0942884859        4.2172022550       13.9644797302
C         4.9583886294        5.1606675329       13.5357419343
C         5.4973986757        6.3550973889       12.7446895334
C         6.2766225069        5.8743726843       11.5175260771
C         7.4231883609        4.9353928973       11.9140450015
C         7.6016895158        1.1426485619       13.9681966016
C         7.4010826020        1.2277446246       15.4903743127
C         8.1731652474        2.9340136728       17.8308751755
C         7.4167218027        1.9587712176       18.7499653884
C         7.0494930973        2.6386567663       20.0826262162
C         6.2628386410        3.9402772205       19.8737209333
C         6.9866567312        4.8903320973       18.9097469782
C         7.3292280506        4.1997163584       17.5781589027
C        10.0345364798        0.8946083599       16.8427496037
C        11.3082325210        1.6049130970       17.3442102330
C        12.3410906125        0.6010781855       17.8747666073
C        12.6907735804       -0.4418222772       16.8063487594
C        11.4301777302       -1.1512146072       16.2972914566
C        10.3867437930       -0.1501715134       15.7658819809
Rh        9.6772467625        3.6975646036       14.8051963759
P         8.8077933220        2.1641488540       16.2625969850
P         8.3770298555        2.7021605905       13.2988311108
C        11.0117781244        4.7483415546       13.3217923685
C        10.5396563574        5.5984698781       14.3173938514
C        11.0475912024        5.4850320512       15.7207798033
H         9.6208931765        3.1781179938       11.3438140352
H        10.1665854361        0.3665304679       12.4292244076
H        11.1146779211        1.8119392624       12.7932584549
H        11.6810850266        2.0589806762       10.3656747233
H        12.1665693895        0.4710028668       10.9519993013
H        10.9904082068        0.3158045959        8.7241907087
H        10.1246767733       -0.5632138494        9.9807590585
H         8.5044572246        0.7592495140        8.6628059405
H         9.4492414570        2.2325056868        8.9087987407
H         7.5055877519        2.2316722700       10.4198964382
H         7.9309231418        0.6425244041       11.0473899128
H         6.3102567400        3.0914682251       12.1276623097
H         5.6716753465        3.3541604355       14.4975829131
H         6.7587125215        4.7354126445       14.6731208818
H         4.2342696209        4.6113812610       12.9190153440
H         4.4125279054        5.4938603113       14.4315267939
H         4.6796079594        7.0193789243       12.4344571417
H         6.1538417582        6.9572398604       13.3885799449
H         6.6844192898        6.7267919101       10.9549231887
H         5.5930415147        5.3469218003       10.8360712701
H         7.9297045942        4.5738324743       11.0118030478
H         8.1708496226        5.5009132930       12.4907882149
H         6.6565037300        0.9430551238       13.4431377228
H         8.2882548915        0.3227850855       13.7168722908
H         6.4850528577        1.7830715594       15.7340827396
H         7.3024936024        0.2307961619       15.9433844785
H         9.0990397026        3.2492640952       18.3427518956
H         6.4983263821        1.6277752902       18.2463184224
H         8.0088330522        1.0565793809       18.9472602953
H         6.4685305140        1.9351066137       20.6972789570
H         7.9747318632        2.8605140162       20.6373976806
H         5.2656606720        3.7065248010       19.4760504497
H         6.0993877112        4.4387682589       20.8408876333
H         6.3728410517        5.7814056223       18.7190943766
H         7.9174142100        5.2509471201       19.3726644133
H         6.3993314171        3.9236664148       17.0580541679
H         7.8654704164        4.8912085449       16.9104060998
H         9.5613116455        0.3694088504       17.6891492574
H        11.7435144410        2.1704582664       16.5037038610
H        11.0655520188        2.3371063839       18.1241690258
H        13.2403668789        1.1385491723       18.2058292826
H        11.9378505376        0.0964207441       18.7661997680
H        13.2023654425        0.0505670518       15.9664755232
H        13.4032345188       -1.1713716722       17.2169187159
H        11.6780981237       -1.8723023785       15.5049352733
H        10.9855781745       -1.7368898322       17.1145411718
H         9.4862561844       -0.6940645615       15.4450539331
H        10.7849783700        0.3661836913       14.8785684496
H         9.8206209636        6.3850332354       14.0877096927
H        10.6711915254        4.8814916179       12.2980806601
H        11.9344348068        4.1807224724       13.4444600158
H        10.7600553625        6.3325256929       16.3509705634
H        12.1259444857        5.2955656746       15.7907066487
H        10.5662593365        4.5890465710       16.2911204935
C         7.2993233679        2.9469425606        5.1668964816
C         6.8229594016        2.5763080213        6.4379181302
C         5.4564208065        2.4666401448        6.7166688021
C         4.4974200090        2.7296725499        5.7373450210
C         4.9441200803        3.1085984335        4.4709285608
C         6.3161796683        3.2033311643        4.1899150181
C         5.0394156520        2.0761889928        8.1005691059
C         3.9523963723        3.4556608924        3.3941701124
C         9.3485324486        3.9184882564        3.6278260070
C         8.7282338093        5.1635871901        3.4201325421
C         9.1776412801        6.0654312622        2.4433368163
C        10.2648688505        5.7487756163        1.6303468616
C        10.9130747671        4.5250745447        1.8379315250
C        10.4708127506        3.6384479475        2.8225050865
C         8.5235299781        7.4153553292        2.3380188351
C        12.1225984911        4.2031510221        1.0089360310
C         9.1317678551        1.3275323554        4.4357582661
C         8.9158674568        0.8646953370        3.1251097950
C         8.9888985922       -0.4928690550        2.7921697948
C         9.2770399015       -1.4539959246        3.7714610885
C         9.4855493230       -1.0163162624        5.0869113631
C         9.4113447751        0.3465624064        5.4048231981
C         8.8247569726       -0.8767955131        1.3433633755
C         9.8641517337       -1.9830232145        6.1821271727
C         9.8395951256        3.3829356681        6.0957029678
C        11.1332373597        2.8828190934        6.3402458572
C        11.9497087247        3.3943559804        7.3650067340
C        11.5005181470        4.4274625802        8.1821931862
C        10.2248571537        4.9483161265        7.9436695798
C         9.4177796013        4.4444076671        6.9223801970
C        13.3492821008        2.8713160774        7.5400697960
C         9.7608475137        6.0645941392        8.8234623005
B         8.9070792785        2.8997868756        4.8314331731
H         7.5362349223        2.3650939750        7.2339855112
H         3.4381366152        2.6656878437        5.9602753853
H         6.6209127776        3.4879425896        3.1829521814
H         7.8732706455        5.4450743786        4.0341653458
H        10.6006710937        6.4379151720        0.8626459698
H        11.0076695034        2.7013029554        2.9603886998
H         8.6810225812        1.5804770930        2.3381606869
H         9.3511230947       -2.5067480937        3.5164390776
H         9.5720124026        0.6472680797        6.4395949688
H        11.5225543655        2.0781619757        5.7162863051
H        12.1263709550        4.8183911877        8.9787691652
H         8.4354641122        4.8861540743        6.7655523235
F         9.8775319463        5.7339918068       10.1577085716
F        10.5126491240        7.2017079624        8.6764939004
F         8.4649864653        6.4134287426        8.6087926681
F        14.0908476578        3.1228214557        6.4025858353
F        14.0136536596        3.4257114357        8.5993149698
F        13.4041952974        1.5161546955        7.7238867036
F         9.1896293508       -1.7349398280        7.3560988800
F        11.2117126716       -1.9271892301        6.4757365359
F         9.6069817654       -3.2815143016        5.8769726355
F         8.6362503049       -2.2230761732        1.1755774787
F         9.9264281065       -0.5160440661        0.5911003285
F         7.7622068238       -0.2368037011        0.7412535271
F        12.4216742692        2.8786416393        0.9552810590
F        13.2592851788        4.8123664109        1.4723538512
F        11.9539206296        4.6312641177       -0.2953728318
F         8.8151898854        8.0789902854        1.1805181755
F         8.9026559424        8.2422972164        3.3805329603
F         7.1613462260        7.3386352952        2.4263000818
F         3.9896714695        2.5721331924        2.3471652964
F         4.2184510353        4.6983428406        2.8681541192
F         2.6536956399        3.4696056740        3.8272695288
F         5.4628969948        2.9848621144        9.0477350121
F         3.6882954082        1.9402958173        8.2413279016
F         5.5917618965        0.8670495612        8.4636009567
C         3.6886452027        9.3838039659       14.6979581535
C         4.1649522524        9.7577250109       13.4272319791
C         5.5311981623        9.8707807452       13.1484269943
C         6.4900469305        9.6087656964       14.1281525564
C         6.0443027049        9.2237170706       15.3929262564
C         4.6720716140        9.1241216010       15.6733944091
C         5.9499713940       10.2605908227       11.7643240115
C         7.0363334064        8.8775374215       16.4696465030
C         1.6282326003        8.4172261912       16.2340384843
C         2.2369628984        7.1645948697       16.4302243650
C         1.7942701679        6.2658425605       17.4134691567
C         0.7181898163        6.5924826329       18.2394809124
C         0.0759330588        7.8226238471       18.0389237947
C         0.5156071372        8.7068190760       17.0509584663
C         2.4590105274        4.9185506566       17.5241188561
C        -1.1297535959        8.1404920135       18.8776715407
C         1.8546678511       11.0063986992       15.4248996894
C         2.0706745716       11.4689094105       16.7357583114
C         1.9997037780       12.8262571677       17.0704203365
C         1.7125360631       13.7876612311       16.0910724761
C         1.5033939109       13.3505648950       14.7757281790
C         1.5750270570       11.9878246045       14.4566811143
C         2.1655825666       13.2095804750       18.5198623937
C         1.1264438819       14.3181884879       13.6809301882
C         1.1529510052        8.9449486883       13.7675065854
C        -0.1435043717        9.4362856354       13.5284644943
C        -0.9562724113        8.9201189749       12.5036025314
C        -0.5053934402        7.8957524359       11.6805198450
C         0.7723738759        7.3826462044       11.9164350551
C         1.5790436902        7.8881897172       12.9366520584
C        -2.3440489100        9.4567635368       12.3228946258
C         1.2337167826        6.2694387280       11.0348587947
B         2.0797479459        9.4334156800       15.0313972069
H         3.4511327236        9.9689142856       12.6317066875
H         7.5489377375        9.6783743006       13.9054423627
H         4.3677129158        8.8337345441       16.6788892350
H         3.0830922697        6.8783962870       15.8060575344
H         0.3866465045        5.9065814697       19.0122226639
H        -0.0129854729        9.6501635450       16.9214397020
H         2.3025613715       10.7519861479       17.5221192877
H         1.6411245200       14.8407236752       16.3451040030
H         1.4108119758       11.6878334136       13.4223034330
H        -0.5380624167       10.2384802653       14.1526560787
H        -1.1302406077        7.5063075203       10.8827640920
H         2.5646197572        7.4524049692       13.0889115635
F         1.1136411219        6.6005307009        9.7027402582
F         0.4795712088        5.1327423790       11.1851945952
F         2.5275996071        5.9193752839       11.2539071595
F        -3.0994846637        9.2140713106       13.4591335928
F        -3.0213688533        8.9113588479       11.2663689782
F        -2.3485573741       10.8140878442       12.1400877171
F         1.8002571433       14.0689790630       12.5074484374
F        -0.2215990729       14.2614849168       13.3879211987
F         1.3842058794       15.6167617405       13.9866986230
F         2.3533455189       14.5564214081       18.6882246913
F         1.0638655384       12.8497191203       19.2726266780
F         3.2274221502       12.5700921719       19.1227442904
F        -1.4328520810        9.4620321169       18.9725943447
F        -2.2662894876        7.5281897380       18.3937042763
F        -0.9635776896        7.6975655676       20.1676122358
F         2.1738000277        4.2553955468       18.6828915638
F         2.0831961753        4.0913006015       16.4809281368
F         3.8221849106        4.9966013714       17.4368441256
F         7.0001865230        9.7613822714       17.5161460628
F         6.7713691141        7.6354632885       16.9958564258
F         8.3362699624        8.8636694843       16.0362741908
F         5.5271691613        9.3493939089       10.8165398480
F         7.3013680112       10.3936820187       11.6227415094
F         5.3982906152       11.4678898140       11.3998093707
310
SCF Energy = -2189.7147726276 (a.u.)
Lowest Frequencies = 15.451926  29.823730  30.115782 (cm^-1)
I'rot / [1-(propene)][BArF4]
C         1.7015883447       10.0406644508        8.0920430984
C         0.4464501237       10.8923138785        7.8121580377
C        -0.3379589689       11.1446058471        9.1107225400
C         0.5434870280       11.8277231307       10.1659202313
C         1.8162663131       11.0122942221       10.4363375334
C         2.6034388311       10.7109919099        9.1462998993
C         4.0413883332        8.5401103896        7.0582384422
C         4.8294421963        8.0269428761        5.8348033987
C         5.9968212282        7.1129887852        6.2433883821
C         5.5153119527        5.9539590690        7.1188176433
C         4.7968986556        6.4859164481        8.3611526667
C         3.6136783960        7.3815760557        7.9750043952
C         3.3709103928       11.1325568602        5.8760202452
C         3.5695427228       11.0689917844        4.3524226550
C         2.7948145733        9.3937448082        1.9885383075
C         3.5089112763       10.3692363365        1.0387747005
C         3.8957394358        9.6695504561       -0.2778812340
C         4.7143832428        8.3918124997       -0.0443149103
C         4.0153128365        7.4439508497        0.9397617573
C         3.6671932850        8.1520013140        2.2600224280
C         0.9919401327       11.5020692044        2.9945489359
C        -0.1690666256       10.9145105410        2.1712408917
C        -1.1704891413       11.9954150582        1.7367624184
C        -1.6993285485       12.7763292341        2.9445261121
C        -0.5399306883       13.4004740084        3.7275661249
C         0.4684750687       12.3318914047        4.1845787620
Rh        1.2275713302        8.6564191838        5.0010254509
P         2.1573722098       10.1605274842        3.5532477811
P         2.5835154705        9.5722294311        6.5269809397
C        -0.6417029913        7.4178126461        4.1513480639
C        -0.5083174555        7.5687383294        5.6313696921
C         0.5176053283        6.9267509071        6.3151609289
H         1.3598958786        9.0696410488        8.4870173619
H         0.7420140174       11.8602820308        7.3793087382
H        -0.1847832053       10.3933622965        7.0616386497
H        -0.7098892467       10.1852739216        9.5016808942
H        -1.2263291889       11.7553652723        8.8941698175
H        -0.0192463798       11.9675695505       11.1008746732
H         0.8177841812       12.8336855757        9.8155664572
H         2.4719735370       11.5529827301       11.1355626626
H         1.5430118260       10.0640815007       10.9238896331
H         3.4702422595       10.0789262308        9.3820307456
H         2.9995213883       11.6496984773        8.7395790625
H         4.6887897482        9.2244658959        7.6327054592
H         5.2153999802        8.8700586512        5.2451131958
H         4.1383744256        7.4732501845        5.1802409772
H         6.7486981497        7.6961345127        6.7918407632
H         6.4925993765        6.7409886078        5.3339644597
H         6.3550170342        5.3109955493        7.4139979404
H         4.8306826823        5.3173182983        6.5413183076
H         4.4324818234        5.6564704448        8.9841374897
H         5.5055663632        7.0556760947        8.9798325581
H         3.1331421775        7.7704915132        8.8804063420
H         2.8641092702        6.7702236456        7.4558002362
H         4.3191045036       11.3179419291        6.4005481386
H         2.6926055196       11.9544297584        6.1419341819
H         4.4872393259       10.5210759525        4.0992529535
H         3.6655395837       12.0734452109        3.9154200783
H         1.8719376420        9.0394141807        1.4973032316
H         4.4149409038       10.7538721703        1.5272243072
H         2.8770039517       11.2393633138        0.8217782609
H         4.4591661216       10.3741384708       -0.9075611525
H         2.9771969076        9.4127191499       -0.8281388829
H         5.7061869701        8.6575573224        0.3469457167
H         4.8884339833        7.8780115446       -1.0016207526
H         4.6477439325        6.5689268973        1.1423520193
H         3.0893902647        7.0560320920        0.4894003267
H         4.5953635824        8.4546790915        2.7680583428
H         3.1449385387        7.4640025714        2.9427253737
H         1.5876869863       12.1634726166        2.3430078120
H        -0.6959379733       10.1634205974        2.7803087150
H         0.2161066638       10.3922380692        1.2875132159
H        -1.9954246371       11.5266618516        1.1830712105
H        -0.6797824134       12.6896191870        1.0380433117
H        -2.2703435624       12.1036938442        3.6010280557
H        -2.4045866492       13.5500199824        2.6103559967
H        -0.9047783235       13.9493974335        4.6078787750
H        -0.0306092686       14.1397895595        3.0941280569
H         1.3038995388       12.8178251867        4.7090225592
H        -0.0099858094       11.6529778587        4.9074967723
H        -1.2486231083        8.1635420767        6.1669242637
H        -1.5944642418        7.7923199033        3.7666421675
H        -0.4401673982        6.4035725114        3.7850520347
H         0.5726699030        7.0163048214        7.3970050679
H         1.0685923002        6.0968220056        5.8711091942
H         0.1294885031        8.0752112887        3.5606422921
C         9.2916595592        2.2132490504       11.7734138338
C        10.5301115370        1.3380360536       12.0537584028
C        11.3277601356        1.1048584724       10.7595882245
C        10.4501135721        0.4537150838        9.6811222646
C         9.1867445904        1.2857418321        9.4150673747
C         8.3889383689        1.5741242610       10.7021369501
C         6.9768970506        3.7374314958       12.8147018248
C         6.1252584118        4.1820429603       14.0211218112
C         4.9896354565        5.1296817800       13.6007270284
C         5.5311885272        6.3414844478       12.8386972785
C         6.3239566909        5.8880348827       11.6099212677
C         7.4692446474        4.9444313079       11.9974016535
C         7.6548442164        1.1285438405       14.0121497462
C         7.4555444627        1.2138633463       15.5344546438
C         8.2247414256        2.9274871357       17.8691646680
C         7.4653455623        1.9545881652       18.7882396584
C         7.0889489705        2.6384478997       20.1162678104
C         6.3009764438        3.9376900662       19.8983758824
C         7.0319338668        4.8859632135       18.9382696864
C         7.3824615523        4.1929772869       17.6105130639
C        10.0900138969        0.8892255831       16.8846117350
C        11.3683620188        1.6048570063       17.3644709721
C        12.3996003944        0.6073485681       17.9071659724
C        12.7398269771       -0.4561776054       16.8564799201
C        11.4750472347       -1.1677992343       16.3609173473
C        10.4334879694       -0.1700328442       15.8191571641
Rh        9.7282309821        3.6866148313       14.8440433444
P         8.8609806880        2.1546158444       16.3026013829
P         8.4218557285        2.6917334980       13.3426577218
C        11.0522323962        4.7431592303       13.3520103099
C        10.5908279845        5.5880204798       14.3566510932
C        11.1104497627        5.4646599484       15.7544933304
H         9.6546949954        3.1769798502       11.3832521685
H        10.2140857644        0.3640608922       12.4581293404
H        11.1590353120        1.8111890510       12.8227744425
H        11.7140019140        2.0685235767       10.3938083333
H        12.2072119364        0.4802241470       10.9718884257
H        11.0212741722        0.3292877030        8.7489194946
H        10.1641057288       -0.5572859413       10.0065221442
H         8.5330634780        0.7640306248        8.6998075169
H         9.4737127251        2.2397203743        8.9468300493
H         7.5368223115        2.2261049384       10.4666191170
H         7.9719519083        0.6364152842       11.0874553131
H         6.3606334884        3.0924579405       12.1653935898
H         5.7012434817        3.3077004244       14.5344092353
H         6.7816007809        4.6901444151       14.7443110955
H         4.2735537748        4.5902100708       12.9661384093
H         4.4343656680        5.4421802477       14.4980900000
H         4.7133063386        7.0083546047       12.5336316668
H         6.1786612402        6.9335447673       13.5006803197
H         6.7323794292        6.7521270110       11.0661954140
H         5.6486561840        5.3715970245       10.9125360542
H         7.9840841842        4.6017291353       11.0926996344
H         8.2104541718        5.4995373548       12.5923147266
H         6.7104488967        0.9234966027       13.4877955189
H         8.3460139995        0.3123894188       13.7610137915
H         6.5382126010        1.7663404861       15.7793423949
H         7.3616568100        0.2170391937       15.9887018527
H         9.1496289873        3.2429510336       18.3827022155
H         6.5500504517        1.6180859376       18.2821597510
H         8.0595847885        1.0554256601       18.9918840975
H         6.5063477889        1.9358498959       20.7304049232
H         8.0103530036        2.8649199316       20.6753120958
H         5.3076564794        3.7007219114       19.4924255190
H         6.1280465474        4.4383232269       20.8628340146
H         6.4211699033        5.7778101772       18.7422456437
H         7.9601592197        5.2455227879       19.4067869969
H         6.4551361567        3.9160968247       17.0863715798
H         7.9223497514        4.8831349189       16.9442660666
H         9.6247452053        0.3752602032       17.7422973565
H        11.8000614312        2.1533156948       16.5108895267
H        11.1326516418        2.3520228897       18.1317407461
H        13.3024509703        1.1470509507       18.2236679513
H        11.9992148796        0.1208154829       18.8097161574
H        13.2526739088        0.0186739799       16.0073771862
H        13.4490578470       -1.1817347207       17.2788043336
H        11.7187614731       -1.9002053405       15.5775196089
H        11.0300901552       -1.7414751811       17.1866858262
H         9.5303103004       -0.7149439252       15.5082425517
H        10.8310127917        0.3337680828       14.9242161401
H         9.8714854382        6.3775562592       14.1382143801
H        10.7018846490        4.8827919578       12.3323199494
H        11.9746412060        4.1727725589       13.4630419086
H        10.8339264307        6.3111130142       16.3905527094
H        12.1879691426        5.2679866166       15.8137016331
H        10.6280818495        4.5697327350       16.3260278951
C         7.3015023185        2.9482137586        5.1690643637
C         6.8248575415        2.5728594433        6.4389097439
C         5.4584285735        2.4594129873        6.7160203389
C         4.4999649751        2.7207179770        5.7356500144
C         4.9459886578        3.1084050022        4.4716565436
C         6.3185718023        3.2088607793        4.1929802810
C         5.0400957929        2.0719975883        8.1010561701
C         3.9536168888        3.4562694645        3.3951427328
C         9.3574361145        3.9216203792        3.6364406412
C         8.7430986556        5.1708042425        3.4350656420
C         9.1855054795        6.0679664225        2.4505264369
C        10.2651932376        5.7466935414        1.6285107642
C        10.9140183744        4.5234858743        1.8372703665
C        10.4745789654        3.6385151429        2.8250384843
C         8.5237890006        7.4133435374        2.3368826172
C        12.1228683807        4.2020129500        1.0078472510
C         9.1350527659        1.3277558927        4.4371511418
C         8.9180729340        0.8651135135        3.1265880636
C         8.9887721536       -0.4926083308        2.7931204409
C         9.2751325045       -1.4538759861        3.7727185794
C         9.4859718546       -1.0165329945        5.0877436333
C         9.4147012832        0.3463388436        5.4058567201
C         8.8240645158       -0.8765888068        1.3443532065
C         9.8625890729       -1.9833561226        6.1834533386
C         9.8412284793        3.3798852511        6.1003780724
C        11.1342709072        2.8796457437        6.3448757627
C        11.9489302605        3.3901178990        7.3714587242
C        11.4973562046        4.4195256805        8.1914701216
C        10.2238719448        4.9434491235        7.9494835396
C         9.4191861728        4.4419591218        6.9257739371
C        13.3488307599        2.8692649905        7.5433280893
C         9.7598513947        6.0622340197        8.8251971548
B         8.9102345974        2.8994939102        4.8353609666
H         7.5377454488        2.3611604962        7.2354030025
H         3.4408134249        2.6511696271        5.9576705717
H         6.6234975597        3.4998751628        3.1879660076
H         7.8938640477        5.4552774337        4.0555317101
H        10.5953801606        6.4317135113        0.8546265673
H        11.0089559134        2.6995291850        2.9600876393
H         8.6832113383        1.5809307586        2.3398863580
H         9.3440423087       -2.5070552430        3.5187775832
H         9.5763328285        0.6464009469        6.4407211886
H        11.5250480119        2.0761525159        5.7202262262
H        12.1212466193        4.8073018160        8.9908856197
H         8.4380210876        4.8849400287        6.7660075090
F         9.8774962377        5.7341499409       10.1590508034
F        10.5124041468        7.2010536769        8.6770016615
F         8.4653879522        6.4135007999        8.6087710100
F        14.0902009709        3.1229378605        6.4031093326
F        14.0141265687        3.4255594398        8.6000016135
F        13.4047891386        1.5150287641        7.7241728491
F         9.1898048577       -1.7350553159        7.3563271340
F        11.2115205674       -1.9277012042        6.4757819134
F         9.6056784492       -3.2830626325        5.8769954163
F         8.6364602596       -2.2231401526        1.1756016846
F         9.9261270302       -0.5159708116        0.5911530353
F         7.7623729818       -0.2369545165        0.7415576401
F        12.4219583583        2.8782338713        0.9550879879
F        13.2589268247        4.8127539800        1.4732376124
F        11.9541126043        4.6314059255       -0.2953024808
F         8.8154779553        8.0784572051        1.1812493661
F         8.9045369149        8.2430325619        3.3826095419
F         7.1638767578        7.3382561429        2.4266487805
F         3.9896966152        2.5722789140        2.3475961621
F         4.2187572396        4.6981949454        2.8681733940
F         2.6539716550        3.4699674303        3.8275792858
F         5.4631070515        2.9840489391        9.0471300046
F         3.6884237876        1.9400078972        8.2412783380
F         5.5914564019        0.8648388277        8.4646006302
C         3.6897931842        9.3829895436       14.6976460157
C         4.1652361522        9.7583728751       13.4270295368
C         5.5314656761        9.8711115550       13.1479901824
C         6.4905368732        9.6102010464       14.1278225581
C         6.0451980489        9.2243253093       15.3924955815
C         4.6732436358        9.1225296448       15.6725765774
C         5.9494393561       10.2606101855       11.7631956108
C         7.0366981692        8.8778037373       16.4691474115
C         1.6311189852        8.4177836410       16.2363657980
C         2.2385817328        7.1642259518       16.4311297801
C         1.7962366151        6.2659138961       17.4146676145
C         0.7215456050        6.5930955653       18.2422430440
C         0.0795499039        7.8233608919       18.0423578359
C         0.5198446988        8.7080437314       17.0548652007
C         2.4600512263        4.9183281066       17.5245157430
C        -1.1285490874        8.1396192094       18.8778761633
C         1.8587334966       11.0064386792       15.4253714267
C         2.0775281238       11.4696886540       16.7355447049
C         2.0030382895       12.8269009529       17.0698641569
C         1.7132092248       13.7874242162       16.0904878775
C         1.5047629402       13.3499371749       14.7751281893
C         1.5780073394       11.9871056844       14.4564342807
C         2.1668996159       13.2104776267       18.5191603147
C         1.1269819547       14.3175456298       13.6802035956
C         1.1535412663        8.9439821195       13.7700578799
C        -0.1428963306        9.4355021441       13.5306361103
C        -0.9564074013        8.9184548363       12.5066010233
C        -0.5061897209        7.8919286295       11.6859805178
C         0.7720992581        7.3799043057       11.9211843655
C         1.5798011992        7.8868371730       12.9398691512
C        -2.3439138194        9.4565430436       12.3239062070
C         1.2341485815        6.2676697367       11.0395476470
B         2.0818363437        9.4332144193       15.0326997089
H         3.4514390478        9.9713211377       12.6317027589
H         7.5493521109        9.6803964384       13.9049010734
H         4.3691502447        8.8305530304       16.6775016209
H         3.0835084594        6.8772583517       15.8056576033
H         0.3905081294        5.9069503417       19.0149621437
H        -0.0082613777        9.6516294239       16.9256223858
H         2.3151637820       10.7541886716       17.5216801164
H         1.6396244730       14.8403096346       16.3445160744
H         1.4150290288       11.6866068044       13.4217995272
H        -0.5367147424       10.2387890418       14.1538501570
H        -1.1319096208        7.5003981354       10.8898674167
H         2.5660926460        7.4521944836       13.0910233462
F         1.1130087385        6.6000992859        9.7059552417
F         0.4795792378        5.1317412431       11.1855385160
F         2.5280189316        5.9190624181       11.2545599597
F        -3.0996668581        9.2141218631       13.4596012066
F        -3.0209451502        8.9111935397       11.2669715944
F        -2.3483138689       10.8136228651       12.1403797794
F         1.8001690596       14.0687892504       12.5072297596
F        -0.2215401701       14.2612773319       13.3880252519
F         1.3841061952       15.6163345786       13.9866824302
F         2.3536332002       14.5571233486       18.6882658905
F         1.0647095741       12.8497883499       19.2723302410
F         3.2279720211       12.5708067538       19.1224140654
F        -1.4330873580        9.4602867306       18.9727038871
F        -2.2656580144        7.5279859105       18.3937898455
F        -0.9637727524        7.6968281292       20.1687052501
F         2.1739541533        4.2551362366       18.6829772024
F         2.0833718401        4.0914193730       16.4810726144
F         3.8228842435        4.9963803363       17.4370056686
F         7.0002948263        9.7614125817       17.5162494372
F         6.7715462001        7.6355102108       16.9957065706
F         8.3366273735        8.8639299410       16.0363674359
F         5.5268579098        9.3495383955       10.8165846363
F         7.3014603340       10.3936782930       11.6226761816
F         5.3982463541       11.4680530874       11.3996945331
310
SCF Energy = -2189.6838429354 (a.u.)
Lowest Frequencies = i81.626387  21.486402  31.418676 (cm^-1)
TS(II-IIrot) / [1-(propene)][BArF4]
C         1.6615161855        9.9751168662        8.0577254904
C         0.4061602232       10.8396445841        7.8172902861
C        -0.3461143218       11.0899410730        9.1348316634
C         0.5549781167       11.7647386975       10.1755679161
C         1.8238946604       10.9363222327       10.4129315932
C         2.5863999870       10.6391432556        9.1063827845
C         4.0542231372        8.5466893346        7.0617753966
C         4.9431077360        8.1027293319        5.8828797431
C         6.0959456122        7.1924072318        6.3396748810
C         5.5769605485        5.9935790078        7.1357307977
C         4.7980846316        6.4770473433        8.3610909663
C         3.6190546047        7.3716272705        7.9572083335
C         3.3272206640       11.1387938826        5.8804796810
C         3.5483489139       11.0713239900        4.3656914021
C         2.7924134886        9.3262756098        2.0498938926
C         3.4407071150       10.3340541870        1.0742228514
C         3.8438365360        9.6426426848       -0.2433855146
C         4.7294217071        8.4093981739       -0.0225514634
C         4.1045119553        7.4448245612        0.9925137928
C         3.7605532607        8.1572659541        2.3123273718
C         0.9719234611       11.4402220413        2.9754515826
C        -0.2502087304       10.7757901173        2.3128547841
C        -1.2603542049       11.8082374707        1.7929812185
C        -1.6864550110       12.7746432292        2.9032844430
C        -0.4622041177       13.4719811304        3.5059338684
C         0.5512897699       12.4518616982        4.0588184011
Rh        1.1690373077        8.6751936846        5.0171188390
P         2.1440865121       10.1351363254        3.6005208715
P         2.5871344810        9.5474688767        6.4950460244
C        -0.5305523549        7.2861203126        5.3719778382
C         0.6361057662        6.6215423293        5.8189939550
C         1.7500632132        6.4237609714        4.9783503462
H         1.3281048650        8.9979333697        8.4440841352
H         0.6980750997       11.8077542167        7.3817910020
H        -0.2536365050       10.3507790457        7.0898555335
H        -0.7147716820       10.1302399841        9.5277065134
H        -1.2366400330       11.7029525378        8.9341109341
H         0.0116746558       11.9013025998       11.1224306757
H         0.8290239509       12.7710796406        9.8259906624
H         2.5021775785       11.4646724124       11.1001774861
H         1.5529247091        9.9867819993       10.8981871859
H         3.4547447888       10.0063513283        9.3312027185
H         2.9767668678       11.5811287513        8.6994453711
H         4.6345496211        9.2562167709        7.6775348634
H         5.3558184077        8.9822522514        5.3689078543
H         4.3238104762        7.5699990889        5.1488173950
H         6.7963806681        7.7634320747        6.9631645400
H         6.6634628504        6.8689663635        5.4541985651
H         6.4046095702        5.3441577334        7.4494387912
H         4.9289393418        5.3741393983        6.4989071882
H         4.4192534595        5.6272955960        8.9468146260
H         5.4751616113        7.0371223481        9.0227963261
H         3.1225039437        7.7513189778        8.8575123842
H         2.8773621408        6.7600306838        7.4283482380
H         4.2572204233       11.3459272960        6.4286712027
H         2.6127733929       11.9332954299        6.1352481923
H         4.4708571831       10.5269607654        4.1234757216
H         3.6294904945       12.0715716659        3.9164400103
H         1.8862017658        8.9125989715        1.5757352481
H         4.3331130544       10.7700590170        1.5454800397
H         2.7649697860       11.1675075925        0.8485241199
H         4.3626157205       10.3757872854       -0.8792816166
H         2.9311023362        9.3424748851       -0.7802755555
H         5.7187053067        8.7242943032        0.3363695032
H         4.8987378909        7.8945030837       -0.9801249060
H         4.7859693375        6.6072543348        1.1927841178
H         3.1873689972        7.0021008450        0.5754399432
H         4.6854092176        8.5396553524        2.7702269747
H         3.3264782169        7.4484082530        3.0270183341
H         1.5400901602       11.9894426752        2.2066795472
H        -0.7455415968       10.1282915795        3.0537320901
H         0.0707788960       10.1260971775        1.4907919692
H        -2.1303443721       11.2846014291        1.3740401255
H        -0.8113907816       12.3773200697        0.9647009723
H        -2.2247515294       12.2234323683        3.6884402760
H        -2.3943457323       13.5137864190        2.5030726432
H        -0.7543374335       14.1612425567        4.3117144142
H         0.0203237983       14.0897678088        2.7356299038
H         1.4312972091       12.9834067357        4.4502499070
H         0.0976235933       11.9104155661        4.9030821069
H         0.7583681219        6.4641134479        6.8932013956
H        -1.3378806664        7.5187006932        6.0616998456
H        -0.8289760845        7.1882140819        4.3208264871
H         2.6526316303        5.9581375276        5.3656719967
H         1.6038835420        6.3262935236        3.8993510030
H         0.0873127457        9.8324791080        5.1113578929
C         9.3371767629        2.2193875901       11.7891285069
C        10.5823700298        1.3544594371       12.0724695487
C        11.3868515691        1.1297941544       10.7809816021
C        10.5184539690        0.4742648897        9.6974975554
C         9.2497312289        1.2971494572        9.4283504567
C         8.4443448944        1.5738774532       10.7130803596
C         7.0117708656        3.7310655934       12.8247425152
C         6.1414628854        4.1574341227       14.0239550723
C         5.0024815747        5.0977765077       13.5954674013
C         5.5416159665        6.3220721747       12.8514728553
C         6.3569287138        5.8874537245       11.6302924219
C         7.5048356059        4.9502284079       12.0267692001
C         7.6876548739        1.1176884144       14.0093797543
C         7.4794179981        1.1900593807       15.5312994009
C         8.2281815473        2.9057902137       17.8763249493
C         7.4831669477        1.9308827737       18.8040686599
C         7.0981762053        2.6208484761       20.1263619422
C         6.2969506519        3.9103490912       19.9002882820
C         7.0168473432        4.8589777610       18.9322226348
C         7.3712277378        4.1593441900       17.6086768242
C        10.0871006386        0.8480284363       16.9072716895
C        11.3295888920        1.5466880184       17.4923870505
C        12.3512812927        0.5317823559       18.0204982696
C        12.7557255115       -0.4617793548       16.9255805606
C        11.5249205163       -1.1636562284       16.3400048428
C        10.4937439018       -0.1513361107       15.8062743898
Rh        9.7585906447        3.6654409060       14.8728418362
P         8.8774067146        2.1280268604       16.3174362523
P         8.4566348936        2.6862597196       13.3562304153
C        11.0703984512        4.7576609576       13.3913461554
C        10.6129375204        5.5775131186       14.4182057744
C        11.1403780002        5.4211153442       15.8093285740
H         9.6935453199        3.1870233336       11.4023862988
H        10.2738234338        0.3776000418       12.4754682460
H        11.2044187736        1.8324442739       12.8440723800
H        11.7678257450        2.0969734073       10.4189380643
H        12.2702394177        0.5115234858       10.9960681969
H        11.0938516875        0.3569889413        8.7670685529
H        10.2390835814       -0.5396933235       10.0196200989
H         8.6038670248        0.7728944470        8.7077826911
H         9.5309202517        2.2549487537        8.9647935288
H         7.5862238995        2.2178891077       10.4763926381
H         8.0358342434        0.6305819146       11.0947720294
H         6.4078462951        3.0892815272       12.1608070283
H         5.7188124199        3.2752766519       14.5248518538
H         6.7835349743        4.6656911314       14.7594840704
H         4.3015034377        4.5564306608       12.9457185141
H         4.4304007515        5.3962960347       14.4869882692
H         4.7204830533        6.9824439618       12.5406194592
H         6.1731959694        6.9156092356       13.5274592480
H         6.7662436660        6.7601752893       11.1009637893
H         5.6969449029        5.3713695056       10.9178433703
H         8.0361295231        4.6205988422       11.1271939321
H         8.2317160660        5.5063377222       12.6383476005
H         6.7468490557        0.9151487782       13.4777430490
H         8.3817777102        0.3049803756       13.7552113246
H         6.5574530333        1.7349523020       15.7756029647
H         7.3893970311        0.1887261080       15.9764629649
H         9.1483284953        3.2386653920       18.3869697670
H         6.5734786157        1.5746951198       18.3012219115
H         8.0921586873        1.0438428609       19.0158247007
H         6.5227359693        1.9165863399       20.7452828379
H         8.0167921414        2.8611006017       20.6842480582
H         5.3049780090        3.6613536558       19.4987002690
H         6.1223543651        4.4154569608       20.8620831749
H         6.3964021323        5.7429454910       18.7303499443
H         7.9418822820        5.2316941570       19.3969520089
H         6.4455565138        3.8683203849       17.0893130979
H         7.9029524884        4.8496572604       16.9359816941
H         9.5807266918        0.2875849546       17.7108314735
H        11.7939897831        2.1561206006       16.6996583268
H        11.0446127404        2.2372385329       18.2944460175
H        13.2294027219        1.0639909827       18.4101242014
H        11.9176304541       -0.0141349270       18.8723919530
H        13.2923173624        0.0701961944       16.1265575324
H        13.4619737821       -1.1977612819       17.3340814489
H        11.8115084604       -1.8509507467       15.5304667561
H        11.0552128031       -1.7849482511       17.1158589126
H         9.6128136220       -0.6899112092       15.4277628163
H        10.9220520446        0.4036234890       14.9568482076
H         9.8902821762        6.3701822004       14.2227634475
H        10.7128052858        4.9191163394       12.3773171564
H        11.9947607255        4.1871290028       13.4840655081
H        10.8675743200        6.2518178150       16.4669196681
H        12.2178111409        5.2219713274       15.8578430670
H        10.6605479195        4.5132480486       16.3646914208
C         7.3046644877        2.9491636791        5.1700864923
C         6.8276579674        2.5745641573        6.4402859947
C         5.4607243529        2.4632967770        6.7175270590
C         4.5023160059        2.7272215931        5.7374694138
C         4.9484311111        3.1109411848        4.4720521355
C         6.3215442522        3.2095482847        4.1935419008
C         5.0407315965        2.0727958201        8.1012945915
C         3.9536108401        3.4550012345        3.3956390738
C         9.3612419452        3.9231311565        3.6379980500
C         8.7480787576        5.1729451363        3.4388176807
C         9.1971038547        6.0753392706        2.4622305240
C        10.2832322765        5.7587748976        1.6475838187
C        10.9232793164        4.5295773474        1.8469074552
C        10.4787402667        3.6397294095        2.8274758985
C         8.5315353963        7.4185134677        2.3444570616
C        12.1259370099        4.2052941817        1.0116347681
C         9.1396505300        1.3290492818        4.4376795400
C         8.9234195601        0.8666581372        3.1268945451
C         8.9947643320       -0.4910665526        2.7931574718
C         9.2850442306       -1.4520356757        3.7720125870
C         9.4926231470       -1.0148805432        5.0875675185
C         9.4194589858        0.3477031211        5.4062998100
C         8.8264440025       -0.8758162336        1.3450243620
C         9.8677683000       -1.9829057948        6.1829579830
C         9.8450255191        3.3808101426        6.1001609171
C        11.1388993635        2.8822540910        6.3433952668
C        11.9519767394        3.3923579834        7.3707529042
C        11.5006161376        4.4211059118        8.1918850402
C        10.2269117675        4.9447124688        7.9495219529
C         9.4229545436        4.4423279517        6.9258529132
C        13.3506227770        2.8696930341        7.5412942592
C         9.7615452263        6.0626366702        8.8251307185
B         8.9139780470        2.9006877171        4.8355633346
H         7.5409769343        2.3612728829        7.2363058377
H         3.4430810795        2.6595576444        5.9597057840
H         6.6282093257        3.4990878843        3.1885876414
H         7.8946557056        5.4545904364        4.0546333397
H        10.6185303829        6.4479772303        0.8799111055
H        11.0097736164        2.6982802391        2.9577090815
H         8.6896399323        1.5833740863        2.3408193799
H         9.3616636716       -2.5045739418        3.5173758147
H         9.5813925052        0.6477952299        6.4411692806
H        11.5327192564        2.0810914016        5.7175552325
H        12.1236851063        4.8079856562        8.9925232908
H         8.4424749233        4.8858556762        6.7649444871
F         9.8778860146        5.7342603500       10.1592505886
F        10.5128544223        7.2013829909        8.6771552616
F         8.4661770573        6.4133073927        8.6090290986
F        14.0908040855        3.1223921967        6.4031961270
F        14.0148602382        3.4257811332        8.6003019663
F        13.4049968009        1.5150114479        7.7243541161
F         9.1900901626       -1.7346445922        7.3561894967
F        11.2124112786       -1.9274273508        6.4764152025
F         9.6063368081       -3.2812501310        5.8769623530
F         8.6368221165       -2.2223613916        1.1760564105
F         9.9265554725       -0.5157118934        0.5905092172
F         7.7626370054       -0.2373668729        0.7423799930
F        12.4223753457        2.8803479842        0.9558148313
F        13.2627189534        4.8142206135        1.4728070529
F        11.9541567834        4.6317638933       -0.2941881662
F         8.8161762221        8.0785070740        1.1818650090
F         8.9059814741        8.2449140314        3.3840475569
F         7.1672456372        7.3377838099        2.4273093152
F         3.9904720024        2.5721923525        2.3475108293
F         4.2187389694        4.6985208045        2.8681077579
F         2.6556600737        3.4688956969        3.8273940256
F         5.4633857722        2.9840685711        9.0477978933
F         3.6889407299        1.9400618993        8.2412171755
F         5.5912790074        0.8642340335        8.4645276113
C         3.6888808101        9.3799994773       14.6980421799
C         4.1647378601        9.7540135137       13.4271313233
C         5.5309111185        9.8691094513       13.1482058762
C         6.4897598985        9.6094541970       14.1286705591
C         6.0443572617        9.2235902317       15.3933258035
C         4.6723967686        9.1211907750       15.6734786718
C         5.9495491955       10.2605935368       11.7639176516
C         7.0366107566        8.8775190496       16.4696693070
C         1.6296846954        8.4142296201       16.2352759496
C         2.2387102850        7.1618727945       16.4316159054
C         1.7971677421        6.2648878021       17.4166172831
C         0.7230455737        6.5919368442       18.2449282234
C         0.0788588435        7.8206194201       18.0422160937
C         0.5170574112        8.7033724607       17.0523083432
C         2.4606019395        4.9177112302       17.5252808923
C        -1.1290700575        8.1380824990       18.8779686427
C         1.8557422947       11.0034053708       15.4255844732
C         2.0737580672       11.4664217587       16.7361396247
C         2.0016443446       12.8239737593       17.0702372976
C         1.7125244083       13.7844763887       16.0905950181
C         1.5031718115       13.3475161452       14.7751448473
C         1.5754784533       11.9844430391       14.4566290138
C         2.1662355389       13.2091548310       18.5193267053
C         1.1263984291       14.3164352163       13.6803705106
C         1.1527258914        8.9403040176       13.7696665166
C        -0.1434782132        9.4320312236       13.5298138010
C        -0.9575189659        8.9155236279       12.5061668913
C        -0.5077129400        7.8887529814       11.6854762152
C         0.7708573760        7.3772471217       11.9205660940
C         1.5786237093        7.8830326763       12.9396215825
C        -2.3445152174        9.4554240868       12.3237806158
C         1.2335820627        6.2667180293       11.0376634296
B         2.0803454949        9.4299858598       15.0323459685
H         3.4505471912        9.9641559970       12.6316034204
H         7.5486964389        9.6803253709       13.9065506591
H         4.3682694055        8.8293229505       16.6785326801
H         3.0836808783        6.8743103465       15.8064446511
H         0.3924515107        5.9058112109       19.0180463463
H        -0.0139249076        9.6448712149       16.9202153399
H         2.3080326517       10.7498028382       17.5223471355
H         1.6390013046       14.8372694348       16.3449798554
H         1.4125694716       11.6837115182       13.4219884646
H        -0.5369499633       10.2354391623       14.1529762034
H        -1.1326934391        7.4974896356       10.8886532247
H         2.5647367269        7.4477938801       13.0906514606
F         1.1130111520        6.6001259270        9.7041635775
F         0.4795752476        5.1309744276       11.1852009524
F         2.5280823757        5.9189825613       11.2541643554
F        -3.0997947450        9.2139186681       13.4596059682
F        -3.0213087494        8.9110100783       11.2666520695
F        -2.3481443478       10.8130253998       12.1403133362
F         1.8000065530       14.0684059530       12.5072524287
F        -0.2217930493       14.2611445604       13.3879741415
F         1.3840541572       15.6151856849       13.9868484982
F         2.3534534285       14.5557931329       18.6880140109
F         1.0643601451       12.8493716581       19.2728851192
F         3.2277434231       12.5697246093       19.1230503243
F        -1.4327676058        9.4585091402       18.9730339799
F        -2.2661963271        7.5276896316       18.3935617954
F        -0.9638083506        7.6958184328       20.1677684621
F         2.1741046063        4.2547405832       18.6833333363
F         2.0834211107        4.0913541306       16.4811707397
F         3.8232254253        4.9961353924       17.4370901808
F         7.0002459520        9.7614659976       17.5163670561
F         6.7715216745        7.6353283532       16.9958978633
F         8.3364433122        8.8640007585       16.0363883787
F         5.5267133370        9.3494528987       10.8163524939
F         7.3011862794       10.3936760582       11.6228123738
F         5.3982745645       11.4680975724       11.3998370750
310
SCF Energy = -2189.7128929364 (a.u.)
Lowest Frequencies = 30.842344  31.237686  31.881655 (cm^-1)
IIrot (eta3) / [1-(propene)][BArF4]
C         1.6862173979       10.0783870154        8.1712596576
C         0.4224236920       10.9220056246        7.9039515514
C        -0.3424097191       11.1919615802        9.2106815738
C         0.5522437372       11.8860321986       10.2461084693
C         1.8251601276       11.0694472493       10.5084829366
C         2.5951285423       10.7596080565        9.2112653731
C         4.0304005346        8.5926870763        7.1176070248
C         4.7992119528        8.0901165030        5.8766411086
C         5.9515779615        7.1449300569        6.2535151582
C         5.4511455186        5.9730923058        7.1010469963
C         4.7510602395        6.4853419080        8.3623372279
C         3.5894012126        7.4267265915        8.0201544821
C         3.2734508115       11.1673533150        5.8894891636
C         3.4629773211       11.0822714174        4.3609462588
C         2.7368156052        9.4100594016        1.9854562995
C         3.4891322756       10.3778797640        1.0569834557
C         3.9000536712        9.6743851756       -0.2505140381
C         4.7028561732        8.3909393366        0.0041755301
C         3.9725269082        7.4491938574        0.9712478805
C         3.5959750185        8.1639591469        2.2811608983
C         0.9069415587       11.5134897910        2.9484788113
C        -0.3063910302       10.8833713011        2.2418148830
C        -1.2961005044       11.9447042172        1.7459026277
C        -1.7495479537       12.8498521914        2.8958624943
C        -0.5414586947       13.5086923362        3.5697881181
C         0.4613171287       12.4585216787        4.0828375127
Rh        1.2213131433        8.6369541316        4.9998492918
P         2.0581892881       10.1808947711        3.5319680581
P         2.5555389175        9.6012408461        6.6024305853
C        -0.0765429312        7.3824260645        3.7004167890
C        -0.5127680817        7.2830318345        5.0446185770
C         0.3774493854        6.8772142905        6.0690153982
H         1.3519132125        9.1063964502        8.5708023992
H         0.7009787655       11.8837138383        7.4462711062
H        -0.2334800698       10.4045926692        7.1870510379
H        -0.7086882128       10.2373230454        9.6170888133
H        -1.2332929384       11.7999608669        8.9974660802
H        -0.0006406567       12.0366378581       11.1851870370
H         0.8239865650       12.8879152441        9.8825135004
H         2.4898386754       11.6123493975       11.1969915234
H         1.5534944721       10.1248551618       11.0041094551
H         3.4662834365       10.1310565263        9.4400332139
H         2.9846187109       11.6953951075        8.7925987440
H         4.6905323069        9.2626375156        7.6927809562
H         5.1926286366        8.9384203670        5.2994848770
H         4.1009081215        7.5538442022        5.2122565689
H         6.7143046135        7.7027523284        6.8137664955
H         6.4385250043        6.7887357905        5.3331421515
H         6.2810172440        5.3073030846        7.3737787776
H         4.7527347132        5.3634216755        6.5103971885
H         4.3703745630        5.6472433096        8.9636409151
H         5.4790012059        7.0173724481        8.9919541834
H         3.1471168288        7.8150772137        8.9452473746
H         2.7966380307        6.8565160584        7.5137737188
H         4.2208540155       11.4098506903        6.3914919621
H         2.5673544739       11.9708392133        6.1411565212
H         4.3790060232       10.5274846892        4.1154119469
H         3.5742468394       12.0845037083        3.9215194634
H         1.8253608967        9.0619178653        1.4707895982
H         4.3874268940       10.7513543441        1.5682458833
H         2.8735888483       11.2553380216        0.8242195910
H         4.4837277292       10.3737030479       -0.8674282508
H         2.9923588814        9.4243706366       -0.8215503014
H         5.6867409038        8.6488620990        0.4195893582
H         4.8962431866        7.8736073561       -0.9475498546
H         4.5940449979        6.5707101348        1.1912508107
H         3.0549944971        7.0681189790        0.4986990916
H         4.5127590290        8.4594825245        2.8133233096
H         3.0554060185        7.4688135159        2.9434669214
H         1.4781922193       12.1082063709        2.2163148944
H        -0.8158330842       10.2113596911        2.9491855665
H         0.0231485695       10.2602375129        1.4029851860
H        -2.1555432978       11.4496059548        1.2751357818
H        -0.8209101753       12.5556195337        0.9634297929
H        -2.3105349388       12.2582996693        3.6341253845
H        -2.4454521364       13.6114796387        2.5191482779
H        -0.8530624747       14.1504799124        4.4066282210
H        -0.0396149308       14.1690169138        2.8490088835
H         1.3304687832       12.9643487096        4.5278908544
H        -0.0108361899       11.8702955545        4.8865846474
H        -1.4569046897        7.7541668541        5.3248117224
H        -0.7426265339        7.8002796639        2.9497765698
H         0.6622036766        6.6734356317        3.3154692116
H         0.0587048180        6.9154764740        7.1083620037
H         1.1469771624        6.1303426789        5.8474164700
H         0.2663145396        9.7674085010        5.3172299944
C         9.2901926808        2.2168691774       11.7752372592
C        10.5285203300        1.3420304184       12.0565753326
C        11.3266636382        1.1088078534       10.7628540369
C        10.4498566809        0.4568661833        9.6841931665
C         9.1863215642        1.2883264063        9.4173176724
C         8.3879953384        1.5770756173       10.7039304646
C         6.9747763032        3.7403697139       12.8138084939
C         6.1239109436        4.1893026615       14.0191364680
C         4.9869190205        5.1338331654       13.5953296254
C         5.5263376404        6.3427213444       12.8270934805
C         6.3192305515        5.8847353647       11.6000263613
C         7.4659342267        4.9445840358       11.9917714253
C         7.6530287485        1.1329498903       14.0136063109
C         7.4542697624        1.2181618361       15.5359747485
C         8.2243864230        2.9320496327       17.8705362854
C         7.4630915035        1.9605221214       18.7895828121
C         7.0849086961        2.6458403464       20.1165143574
C         6.2978015439        3.9453319868       19.8961198985
C         7.0320333806        4.8922626607       18.9371953189
C         7.3838528304        4.1983878112       17.6102911163
C        10.0887358579        0.8921475721       16.8853884138
C        11.3665658967        1.6069397331       17.3678390677
C        12.3969650312        0.6081402388       17.9097023367
C        12.7389377719       -0.4529790288       16.8571904648
C        11.4748934302       -1.1637321537       16.3584391495
C        10.4334388493       -0.1650142218       15.8181881414
Rh        9.7263758265        3.6907665098       14.8451959665
P         8.8602135539        2.1583368468       16.3041423495
P         8.4199472430        2.6960595814       13.3438700138
C        11.0470430837        4.7522142293       13.3529432029
C        10.5859336784        5.5939377878       14.3603289523
C        11.1077920056        5.4674911314       15.7570284145
H         9.6535384700        3.1803654815       11.3847962232
H        10.2126502642        0.3680526710       12.4610784783
H        11.1570308109        1.8156441719       12.8256640709
H        11.7127724088        2.0724114139       10.3967964524
H        12.2061142888        0.4846778213       10.9762468984
H        11.0210757935        0.3327796320        8.7519760481
H        10.1642592911       -0.5542524802       10.0096384485
H         8.5332328770        0.7660228336        8.7019608645
H         9.4732769437        2.2420840737        8.9486782251
H         7.5359367100        2.2288955766       10.4678236256
H         7.9709660353        0.6394956577       11.0896060337
H         6.3580346222        3.0931076296       12.1672238230
H         5.7012773857        3.3167913081       14.5366879078
H         6.7804600835        4.7010186283       14.7396050367
H         4.2708253220        4.5906631394       12.9639354125
H         4.4320629930        5.4501024503       14.4916285863
H         4.7072786996        7.0068712640       12.5193411100
H         6.1734030886        6.9388796665       13.4857694902
H         6.7267159301        6.7470938617       11.0527750421
H         5.6444907839        5.3641795459       10.9050434346
H         7.9817260456        4.5991281634       11.0886775815
H         8.2060468535        5.5033325931       12.5846605642
H         6.7084715049        0.9278889192       13.4895557503
H         8.3441678522        0.3168715984       13.7621222554
H         6.5371828518        1.7709342682       15.7811434697
H         7.3601624492        0.2212948347       15.9900807375
H         9.1492064156        3.2466814772       18.3846718460
H         6.5484419997        1.6239034582       18.2823738489
H         8.0567071119        1.0613121210       18.9950443050
H         6.5009886580        1.9437762807       20.7300499787
H         8.0052955516        2.8725624419       20.6771026915
H         5.3053638184        3.7085894648       19.4878422493
H         6.1236183856        4.4470387371       20.8598189793
H         6.4230837461        5.7849606489       18.7395504277
H         7.9596121536        5.2506060287       19.4078818854
H         6.4570969745        3.9223497670       17.0846584449
H         7.9255661005        4.8876301271       16.9445700152
H         9.6225799742        0.3767241119       17.7417365488
H        11.7992897782        2.1569183473       16.5157628834
H        11.1302989083        2.3525181966       18.1364310981
H        13.2991438142        1.1470612103       18.2294219663
H        11.9943593523        0.1195184654       18.8101688017
H        13.2528727529        0.0238884232       16.0098809659
H        13.4476925554       -1.1794675775       17.2787701151
H        11.7197433201       -1.8939358508       15.5733149432
H        11.0295012417       -1.7397641194       17.1823180401
H         9.5307327682       -0.7095908253       15.5053090527
H        10.8315295351        0.3408199225       14.9246420520
H         9.8653159219        6.3831527753       14.1449528325
H        10.6953311034        4.8938670390       12.3340123871
H        11.9702642508        4.1826851672       13.4614539602
H        10.8307480833        6.3115563042       16.3959333289
H        12.1856855057        5.2722960600       15.8141034477
H        10.6279537853        4.5701154987       16.3271071152
C         7.3010915483        2.9482210454        5.1694110366
C         6.8242876708        2.5736533653        6.4393832685
C         5.4578663169        2.4612898325        6.7166759391
C         4.4992866900        2.7232451421        5.7366993367
C         4.9458279206        3.1085615813        4.4720861162
C         6.3183721199        3.2083953832        4.1929831475
C         5.0399478564        2.0727486316        8.1011721395
C         3.9536219556        3.4547858631        3.3956624481
C         9.3567061914        3.9217319665        3.6375079997
C         8.7444537902        5.1720009593        3.4385183792
C         9.1892478328        6.0704326879        2.4562759535
C        10.2687834109        5.7487106393        1.6351264069
C        10.9147817169        4.5238829165        1.8403446500
C        10.4733418932        3.6381422938        2.8260282455
C         8.5285191091        7.4156247989        2.3417945320
C        12.1219956848        4.2026904906        1.0098392111
C         9.1320932059        1.3271763819        4.4378336986
C         8.9145765269        0.8646990038        3.1273184877
C         8.9873065794       -0.4927777207        2.7933519373
C         9.2761313384       -1.4542404918        3.7721983448
C         9.4852559650       -1.0171392942        5.0876179436
C         9.4118894128        0.3455970178        5.4062499712
C         8.8233465738       -0.8765662679        1.3445388506
C         9.8626402006       -1.9837819651        6.1832043615
C         9.8398143587        3.3778887740        6.1018218706
C        11.1333086899        2.8781846234        6.3456988627
C        11.9479724799        3.3888568485        7.3720033139
C        11.4962797340        4.4177109222        8.1926762441
C        10.2227118614        4.9416483631        7.9508108726
C         9.4174558752        4.4392150769        6.9279386565
C        13.3482494327        2.8694812742        7.5431078223
C         9.7596421530        6.0617019238        8.8252350282
B         8.9095455189        2.8993681477        4.8358008402
H         7.5372556077        2.3612027183        7.2356284131
H         3.4401664010        2.6552740277        5.9593919316
H         6.6241644305        3.4984626553        3.1879556990
H         7.8949718021        5.4567488301        4.0585446688
H        10.5985829283        6.4332796126        0.8610060767
H        11.0059874929        2.6984072294        2.9604586677
H         8.6795931637        1.5809949598        2.3410639583
H         9.3493402941       -2.5069946895        3.5174241192
H         9.5732030519        0.6456924326        6.4411735578
H        11.5246507526        2.0757466969        5.7200062200
H        12.1207953374        4.8059320995        8.9915283409
H         8.4359345677        4.8817995795        6.7689705152
F         9.8773732347        5.7341591525       10.1592624533
F        10.5122622470        7.2003588366        8.6767824104
F         8.4648685117        6.4135054314        8.6087403156
F        14.0901212855        3.1227211169        6.4030439683
F        14.0139597147        3.4254951076        8.5998512553
F        13.4049105755        1.5147763329        7.7241802269
F         9.1898143040       -1.7350966770        7.3563216422
F        11.2114379659       -1.9275181471        6.4756755732
F         9.6054493595       -3.2834916304        5.8771789221
F         8.6362172988       -2.2231685688        1.1755807749
F         9.9253175828       -0.5158418372        0.5910639722
F         7.7619993431       -0.2368863738        0.7414310241
F        12.4218297090        2.8785538222        0.9549766306
F        13.2599097226        4.8116091067        1.4723013924
F        11.9538737195        4.6315533242       -0.2948629748
F         8.8159308983        8.0782790067        1.1817686068
F         8.9060113859        8.2436214340        3.3833507070
F         7.1649201344        7.3381619114        2.4270971574
F         3.9897792897        2.5723595305        2.3476867854
F         4.2185750170        4.6983952646        2.8682892749
F         2.6541568296        3.4700692529        3.8276744268
F         5.4630315394        2.9842703939        9.0473309894
F         3.6883143878        1.9399885343        8.2414128588
F         5.5916461234        0.8654251990        8.4644360549
C         3.6901877084        9.3831051738       14.6979404738
C         4.1657432517        9.7581834160       13.4273173898
C         5.5318763807        9.8709473499       13.1481406703
C         6.4909948046        9.6098259916       14.1278551195
C         6.0455536747        9.2244635921       15.3926271915
C         4.6736254020        9.1232676256       15.6730037930
C         5.9497766938       10.2606754340       11.7634621492
C         7.0370390156        8.8778696197       16.4691377684
C         1.6323898920        8.4183408031       16.2370815140
C         2.2397725407        7.1648302380       16.4322718051
C         1.7961123218        6.2660224970       17.4148282401
C         0.7199597182        6.5926137900       18.2408823906
C         0.0792026656        7.8236924905       18.0414471617
C         0.5209273984        8.7088437175       17.0551959348
C         2.4598511020        4.9183437047       17.5243569387
C        -1.1292499311        8.1402231920       18.8765232653
C         1.8591079133       11.0064985935       15.4258221483
C         2.0785406660       11.4698439639       16.7358231403
C         2.0032120492       12.8270202090       17.0701083569
C         1.7129320442       13.7875537906       16.0908993992
C         1.5045270223       13.3501212967       14.7755548301
C         1.5775270890       11.9872144119       14.4572234023
C         2.1668765467       13.2106325269       18.5191950175
C         1.1268990185       14.3177114193       13.6804720778
C         1.1533785779        8.9432424901       13.7705938397
C        -0.1433259676        9.4345047262       13.5318590733
C        -0.9564427229        8.9184173748       12.5070156416
C        -0.5056677614        7.8932723804       11.6849242396
C         0.7725806927        7.3810175583       11.9194545259
C         1.5798024604        7.8869256139       12.9392154461
C        -2.3439420659        9.4564109284       12.3242602420
C         1.2336426256        6.2686461283       11.0364713248
B         2.0822879969        9.4332298507       15.0329024427
H         3.4519478713        9.9711001475       12.6321823669
H         7.5498213070        9.6796540768       13.9048787065
H         4.3696125861        8.8321080716       16.6782340272
H         3.0852843811        6.8780406544       15.8075176767
H         0.3864517281        5.9054676004       19.0117789845
H        -0.0066718094        9.6527583755       16.9262521373
H         2.3171567958       10.7545661203       17.5219136463
H         1.6389873782       14.8403610987       16.3451248473
H         1.4140487045       11.6863574394       13.4229413626
H        -0.5374355959       10.2370131924       14.1558884454
H        -1.1310679845        7.5027913436       10.8880246940
H         2.5660284173        7.4521027462       13.0902466663
F         1.1127567341        6.6002055521        9.7046910994
F         0.4794616278        5.1319864713       11.1854621569
F         2.5278460523        5.9192309645       11.2543135226
F        -3.0996949873        9.2140666674       13.4598327721
F        -3.0209231448        8.9112788162       11.2671806479
F        -2.3483421803       10.8135885536       12.1404191841
F         1.8002202377       14.0689423971       12.5074314554
F        -0.2215672734       14.2612325514       13.3880645470
F         1.3841290533       15.6164016279       13.9867588694
F         2.3536406613       14.5571103154       18.6883275036
F         1.0645685843       12.8497229552       19.2725132822
F         3.2279530448       12.5706693840       19.1224647661
F        -1.4331147902        9.4613193913       18.9723311548
F        -2.2658452186        7.5282076782       18.3935324023
F        -0.9636321804        7.6968306252       20.1668480633
F         2.1739371555        4.2550732553       18.6829541846
F         2.0832751295        4.0914191756       16.4811196622
F         3.8228221475        4.9963472508       17.4370504781
F         7.0003983420        9.7614457627       17.5161992709
F         6.7715112723        7.6355956874       16.9957283841
F         8.3368407026        8.8639074093       16.0363578360
F         5.5268886938        9.3494964893       10.8166093066
F         7.3015446583       10.3937064045       11.6225786049
F         5.3983710283       11.4680229788       11.3997859443
310
SCF Energy = -2189.6577279373 (a.u.)
Lowest Frequencies = i128.058810  27.738026  31.404122 (cm^-1)
TS(II-IIflip) / [1-(propene)][BArF4]
C         1.7703487870       10.1064733667        8.1841819143
C         0.4656357712       10.8750716978        7.8884691952
C        -0.3490177447       11.0854267583        9.1754770107
C         0.4772880511       11.8157514780       10.2423318011
C         1.7880323563       11.0698937598       10.5275597315
C         2.6098041526       10.8352975183        9.2473927534
C         4.2013435527        8.6837864830        7.1524865365
C         4.8560705140        8.1018633237        5.8760348917
C         5.9743274161        7.0950998430        6.1848786399
C         5.4704899472        5.9805192447        7.1030013267
C         4.9257573923        6.5720587688        8.4049113057
C         3.7950062494        7.5745055433        8.1431966930
C         3.3385475278       11.2403213084        5.8674436264
C         3.5087152293       11.1080713849        4.3367075989
C         2.7782366029        9.3762630941        1.9931623229
C         3.5461668796       10.3410401846        1.0752449229
C         3.9190690654        9.6548176453       -0.2524853838
C         4.6981626076        8.3509434087       -0.0297701573
C         3.9554812048        7.4054186577        0.9242658949
C         3.6006401230        8.0974765336        2.2526083344
C         0.8811571290       11.3749939294        2.9784343157
C        -0.3713222650       10.6512035840        2.4491043193
C        -1.3978387954       11.6453283210        1.8885744190
C        -1.7814093479       12.6934797524        2.9397291538
C        -0.5411564693       13.4104405215        3.4872247748
C         0.4917013295       12.4138388417        4.0479720884
Rh        1.4676801642        8.5699612813        5.1573006657
P         2.1235536581       10.1254726507        3.5638648936
P         2.7100371381        9.6729398202        6.6506861156
C         0.6821081587        7.0302131596        6.3659505442
C         0.0281763691        6.8156287366        5.0838484623
C        -0.8177382540        5.9083730598        4.5952740055
H         1.4867347813        9.1131631047        8.5706690328
H         0.6969222208       11.8538706841        7.4411260883
H        -0.1429942262       10.3238546197        7.1542862985
H        -0.6718603179       10.1061101479        9.5600141065
H        -1.2672649755       11.6437919734        8.9420165044
H        -0.1073088002       11.9204719688       11.1679064933
H         0.7002455925       12.8359657671        9.8968278438
H         2.3995876914       11.6357155448       11.2456227427
H         1.5581269465       10.1003962297       10.9955447180
H         3.5192637506       10.2674464541        9.4844250451
H         2.9370199290       11.8014859560        8.8481380604
H         4.9113192720        9.3712924727        7.6408452633
H         5.2468435702        8.9113305612        5.2441967390
H         4.0811834610        7.5857964664        5.2794981490
H         6.8150741806        7.6138390681        6.6649454077
H         6.3552631517        6.6871477091        5.2365802844
H         6.2725807637        5.2626086686        7.3203699766
H         4.6813089033        5.4093245310        6.5927054877
H         4.5457221839        5.7756816171        9.0604986787
H         5.7420567200        7.0662607558        8.9502853011
H         3.4648449311        8.0165416066        9.0922756631
H         2.9305528283        7.0327716194        7.7384796369
H         4.2782868910       11.5491548386        6.3470531719
H         2.5929795249       12.0135886191        6.1009699197
H         4.4400184970       10.5762325779        4.0972230458
H         3.5836245730       12.1001861603        3.8683782149
H         1.8528289346        9.0657608424        1.4773589433
H         4.4631451520       10.6719566051        1.5817928057
H         2.9570036132       11.2441526754        0.8723284337
H         4.5071586930       10.3519956249       -0.8675679302
H         2.9972658080        9.4327111045       -0.8126570880
H         5.6906608349        8.5817584179        0.3818998723
H         4.8731713990        7.8479091202       -0.9926031472
H         4.5580777783        6.5083411047        1.1202669046
H         3.0268596300        7.0545090359        0.4503065875
H         4.5252482481        8.3513095880        2.7928818337
H         3.0364960723        7.4004721096        2.8945074246
H         1.3578599062       11.9121643092        2.1417054194
H        -0.8250290397       10.0758046344        3.2721604880
H        -0.0991712640        9.9233921177        1.6771226394
H        -2.2850241918       11.0999061608        1.5386876953
H        -0.9761574448       12.1462303416        1.0035309336
H        -2.3166909986       12.2028869310        3.7653685413
H        -2.4836833145       13.4181271993        2.5044852622
H        -0.8189541302       14.1289453275        4.2726119068
H        -0.0739409735       14.0011930164        2.6859080871
H         1.3771942150       12.9626146972        4.3997151853
H         0.0655396407       11.8956527935        4.9220667867
H         0.2424707038        7.5966167334        4.2081153012
H         1.3926235225        6.2506051215        6.6622354696
H         0.0428545848        7.3326859725        7.1995199970
H        -1.1694589692        5.9617372555        3.5746532596
H        -1.1764386082        5.0961500069        5.2192712966
H         0.3874587772        9.5636113158        5.5327206977
C         9.2961482379        2.2192591467       11.7672012821
C        10.5446409057        1.3596734565       12.0510012625
C        11.3482064955        1.1348841684       10.7591741414
C        10.4816512056        0.4711390695        9.6794718061
C         9.2095912316        1.2882668624        9.4089291218
C         8.4047854641        1.5687806020       10.6932145942
C         6.9699036919        3.7271806951       12.8031239066
C         6.0941321399        4.1437928745       14.0018904909
C         4.9562197709        5.0867498255       13.5770828950
C         5.4988795871        6.3180148271       12.8483225399
C         6.3173318388        5.8919981833       11.6269749027
C         7.4646852379        4.9524600020       12.0156855301
C         7.6496563570        1.1156264778       13.9898417331
C         7.4427554961        1.1893661150       15.5119707412
C         8.1843993010        2.9130115141       17.8529094935
C         7.4440073830        1.9383249245       18.7846084125
C         7.0536252351        2.6315348032       20.1040288316
C         6.2492709290        3.9186843462       19.8732301308
C         6.9631550045        4.8649794050       18.8986069356
C         7.3199312749        4.1598534760       17.5790193308
C        10.0530925065        0.8598552848       16.8872530468
C        11.2923151837        1.5638407045       17.4737019671
C        12.3236300657        0.5542058530       17.9951799870
C        12.7311983873       -0.4324987933       16.8949667696
C        11.5031051539       -1.1412328174       16.3118004904
C        10.4638903249       -0.1345995192       15.7834139814
Rh        9.7122155637        3.6733061869       14.8489686352
P         8.8375233049        2.1340712174       16.2964996133
P         8.4155100043        2.6847731051       13.3346606762
C        11.0220084347        4.7663137811       13.3670459820
C        10.5524789937        5.5900788435       14.3853042986
C        11.0754572321        5.4510196783       15.7801954398
H         9.6482756366        3.1877433746       11.3787260441
H        10.2402854734        0.3826112036       12.4566922194
H        11.1658575987        1.8420120097       12.8205057607
H        11.7230008034        2.1029826277       10.3930714022
H        12.2351799488        0.5223433633       10.9748908341
H        11.0565805169        0.3522687126        8.7488719418
H        10.2065947996       -0.5426357410       10.0059275311
H         8.5641785056        0.7587067740        8.6918848867
H         9.4871657376        2.2447899204        8.9406938825
H         7.5459271737        2.2107212209       10.4543626954
H         7.9975504948        0.6264615124       11.0779272113
H         6.3698502148        3.0884920894       12.1326909279
H         5.6705265238        3.2573503442       14.4940768214
H         6.7327328356        4.6473140434       14.7434341935
H         4.2599554817        4.5517459370       12.9172733623
H         4.3780156778        5.3746974268       14.4680358128
H         4.6795629061        6.9806629890       12.5378363512
H         6.1271409320        6.9061383987       13.5319766874
H         6.7248679142        6.7679687017       11.1023221448
H         5.6580898117        5.3787232401       10.9124400045
H         7.9963615237        4.6305254511       11.1131491669
H         8.1911929762        5.5030757247       12.6322218761
H         6.7083821576        0.9117018939       13.4594839114
H         8.3441223554        0.3033114726       13.7355273551
H         6.5188853145        1.7310728177       15.7560565679
H         7.3564261654        0.1882991523       15.9583941065
H         9.1026077213        3.2537217617       18.3618931865
H         6.5371106465        1.5757123053       18.2817011934
H         8.0569274687        1.0549499509       19.0008713266
H         6.4781203391        1.9274204357       20.7231086077
H         7.9703946254        2.8747097429       20.6633037826
H         5.2573621578        3.6654188338       19.4747028937
H         6.0746657518        4.4285527552       20.8325190674
H         6.3368573266        5.7433719302       18.6919776008
H         7.8864062917        5.2469271279       19.3593185871
H         6.3952936634        3.8602172247       17.0627541520
H         7.8464316465        4.8495237102       16.9015764087
H         9.5488502034        0.2956466208       17.6895010352
H        11.7506953380        2.1804663301       16.6829776284
H        11.0032337737        2.2490446545       18.2790233808
H        13.1995678651        1.0915637708       18.3832863268
H        11.8971981847        0.0024911384       18.8471745747
H        13.2601291401        0.1067283757       16.0956765809
H        13.4450930525       -1.1648640167       17.2971172409
H        11.7916768966       -1.8246589902       15.4997398133
H        11.0399216731       -1.7671746141       17.0877882227
H         9.5854006746       -0.6779094597       15.4058768748
H        10.8862997254        0.4251063258       14.9341314703
H         9.8241073692        6.3749845541       14.1801715535
H        10.6680533989        4.9168714187       12.3501020408
H        11.9509997524        4.2049513765       13.4682216050
H        10.7894697349        6.2839249129       16.4296051509
H        12.1553082357        5.2662818517       15.8351337678
H        10.6046192170        4.5414146027       16.3392093081
C         7.2980239669        2.9421424424        5.1669291406
C         6.8224041390        2.5673736958        6.4369278588
C         5.4561083860        2.4603014303        6.7157306064
C         4.4975360591        2.7248433798        5.7364475217
C         4.9435523894        3.1085754278        4.4713645422
C         6.3158271032        3.2054554035        4.1913180559
C         5.0393303700        2.0736614252        8.1004934210
C         3.9502500811        3.4547770602        3.3949836527
C         9.3446857139        3.9013567890        3.6195650894
C         8.7470951778        5.1610894186        3.4294552676
C         9.1798257455        6.0535577965        2.4351978468
C        10.2400092310        5.7116717083        1.5931872423
C        10.8850087180        4.4823194264        1.7996509944
C        10.4431453949        3.6008927991        2.7889891616
C         8.5298196078        7.4127664018        2.3388835125
C        12.1200932896        4.1755381528        0.9988117038
C         9.1255209899        1.3188606934        4.4379452048
C         8.9066556294        0.8567399704        3.1280861206
C         8.9858741058       -0.4992413302        2.7929192760
C         9.2793529617       -1.4605284537        3.7704388634
C         9.4844339876       -1.0232354246        5.0863454163
C         9.4071879334        0.3383881383        5.4058450740
C         8.8236509142       -0.8787378825        1.3433510513
C         9.8644235672       -1.9868683244        6.1825213367
C         9.8314630572        3.3615584361        6.1085116956
C        11.1223082068        2.8558438493        6.3600809356
C        11.9439005605        3.3798843252        7.3754135853
C        11.4987382759        4.4221253493        8.1826484296
C        10.2218187534        4.9405366339        7.9463890140
C         9.4123769071        4.4284388630        6.9307804108
C        13.3486540535        2.8673101778        7.5421977169
C         9.7606402115        6.0634680236        8.8225002206
B         8.9048952975        2.8894897689        4.8335245753
H         7.5358707183        2.3511410210        7.2317635150
H         3.4383278765        2.6578463915        5.9585991889
H         6.6215417810        3.4951652406        3.1861194383
H         7.9210533968        5.4612851492        4.0734165758
H        10.5752768065        6.3969572957        0.8212071985
H        10.9762557910        2.6612835351        2.9250122025
H         8.6665519877        1.5716505093        2.3422232922
H         9.3617491227       -2.5122562014        3.5142369611
H         9.5680100395        0.6377778525        6.4409548531
H        11.5132932067        2.0494216276        5.7389403517
H        12.1316759589        4.8260997612        8.9669276629
H         8.4323921904        4.8733547766        6.7689978533
F         9.8774534555        5.7337762985       10.1575867741
F        10.5120381071        7.2000445523        8.6764991990
F         8.4648551460        6.4133064827        8.6082688115
F        14.0890232357        3.1226746322        6.4034882041
F        14.0134496653        3.4254280185        8.5991884270
F        13.4054304023        1.5131007555        7.7243147570
F         9.1899531654       -1.7354208051        7.3561424941
F        11.2113309704       -1.9275476189        6.4757977560
F         9.6057287965       -3.2853766641        5.8774851223
F         8.6364829214       -2.2247437501        1.1746925839
F         9.9256643001       -0.5161317361        0.5912777678
F         7.7624233430       -0.2374794327        0.7415458752
F        12.4269734446        2.8419352072        0.9528312977
F        13.2485693991        4.8035173089        1.4719090318
F        11.9567004221        4.6260452961       -0.2982517728
F         8.8160709738        8.0780124298        1.1806708098
F         8.9068033524        8.2387159649        3.3805360797
F         7.1648566267        7.3375610515        2.4266316218
F         3.9897892409        2.5720148986        2.3473704792
F         4.2185736280        4.6981566358        2.8683466851
F         2.6532454607        3.4690408967        3.8271945449
F         5.4629917349        2.9843813332        9.0471591884
F         3.6881520938        1.9398394876        8.2415465820
F         5.5922171484        0.8661012147        8.4641454074
C         3.6846923765        9.3789302576       14.6953247098
C         4.1609680020        9.7536203436       13.4246081527
C         5.5277032043        9.8676478329       13.1469520818
C         6.4859340145        9.6070367731       14.1276182477
C         6.0407048352        9.2217413578       15.3925416935
C         4.6680351997        9.1191655869       15.6712314158
C         5.9486066751       10.2599876004       11.7638714830
C         7.0346506968        8.8772571812       16.4690751195
C         1.6242143786        8.4112657130       16.2306140009
C         2.2327436953        7.1585838408       16.4261063262
C         1.7913943262        6.2616562016       17.4110692466
C         0.7160436326        6.5878459357       18.2379886498
C         0.0744430325        7.8180641401       18.0376959573
C         0.5125536705        8.7012248060       17.0483962413
C         2.4583817288        4.9167180491       17.5237109504
C        -1.1301645652        8.1374468311       18.8764789102
C         1.8485398471       11.0010156756       15.4247568370
C         2.0695507060       11.4641015032       16.7350183924
C         1.9972890369       12.8217231872       17.0696991628
C         1.7078549498       13.7820637148       16.0899231325
C         1.4973306130       13.3452109527       14.7747881085
C         1.5648060688       11.9818385058       14.4567774112
C         2.1641174289       13.2077748294       18.5189582710
C         1.1241531497       14.3154772755       13.6804965093
C         1.1484786420        8.9384604121       13.7672998188
C        -0.1483889780        9.4279950732       13.5286881159
C        -0.9605643377        8.9127287855       12.5034940793
C        -0.5100612595        7.8880470810       11.6805985432
C         0.7688144606        7.3776295151       11.9159074729
C         1.5752570035        7.8829270608       12.9358207604
C        -2.3460311095        9.4541144791       12.3228354976
C         1.2333383771        6.2675084080       11.0334968219
B         2.0753853837        9.4281477069       15.0295633213
H         3.4472167074        9.9652747389       12.6288958966
H         7.5447399069        9.6777128025       13.9050098942
H         4.3621750428        8.8268665465       16.6755992882
H         3.0774163729        6.8710763751       15.8005019681
H         0.3847893004        5.9015630684       19.0106639444
H        -0.0179934956        9.6432083520       16.9173746210
H         2.3067680207       10.7475836276       17.5205148906
H         1.6342835757       14.8349835044       16.3435969863
H         1.3959301671       11.6802651451       13.4235730493
H        -0.5444806941       10.2289500610       14.1531586047
H        -1.1348027720        7.4963672513       10.8836705907
H         2.5611162207        7.4474913715       13.0866315876
F         1.1140937429        6.6002044513        9.7029140279
F         0.4793444238        5.1308833101       11.1848256858
F         2.5276950662        5.9190954164       11.2539301200
F        -3.1002740399        9.2137763355       13.4592935007
F        -3.0225822258        8.9107791602       11.2654863978
F        -2.3485457783       10.8124743088       12.1402239035
F         1.7996961048       14.0683937133       12.5074236679
F        -0.2229544946       14.2612237415       13.3873525077
F         1.3834932895       15.6138340522       13.9868228734
F         2.3527465783       14.5549002700       18.6874288859
F         1.0633838174       12.8491715655       19.2730160721
F         3.2270473334       12.5699401601       19.1220930707
F        -1.4328022420        9.4578544194       18.9728411536
F        -2.2676068112        7.5272500028       18.3934656535
F        -0.9642388290        7.6944958640       20.1660923654
F         2.1737485683        4.2547856457       18.6828079343
F         2.0832365665        4.0902120445       16.4803643341
F         3.8216051329        4.9963569844       17.4367371107
F         6.9998812501        9.7613841062       17.5157832174
F         6.7712661864        7.6352418600       16.9958712377
F         8.3352728022        8.8639763451       16.0360017975
F         5.5266969649        9.3492068131       10.8159107238
F         7.3006148639       10.3935112972       11.6229374059
F         5.3980439122       11.4678127944       11.3998199314
310
SCF Energy = -2189.6973798538 (a.u.)
Lowest Frequencies = i462.619926  19.201374  27.996503 (cm^-1)
TS(IIrot-Irot) / [1-(propene)][BArF4]
C         1.7165082750       10.1413808627        8.1896677065
C         0.4806526948       11.0241439261        7.9172746128
C        -0.2985827778       11.2756859390        9.2182770991
C         0.5961291825       11.9330914444       10.2770921199
C         1.8567802095       11.0950768903       10.5349280509
C         2.6347868761       10.7854981018        9.2409167535
C         4.0078057017        8.5897660923        7.1185255382
C         4.8074879006        8.1090471046        5.8898504734
C         5.9515561105        7.1612640566        6.2854098483
C         5.4321527288        5.9756450546        7.1025013883
C         4.6923124181        6.4666311027        8.3498596359
C         3.5380449133        7.4093131344        7.9857956759
C         3.3099519661       11.1774168630        5.8963092632
C         3.4791209656       11.0703246545        4.3732278662
C         2.7418209922        9.3833851615        2.0386056303
C         3.4211948557       10.3790697326        1.0815258068
C         3.8125170888        9.6841618602       -0.2378664117
C         4.6667798197        8.4277388212       -0.0158820000
C         4.0131899446        7.4693148979        0.9883377296
C         3.6736339427        8.1847723251        2.3067396042
C         0.8807273159       11.4383918797        3.0397471806
C        -0.3424919453       10.8012734970        2.3573905655
C        -1.3194757469       11.8677839223        1.8436587179
C        -1.7558300999       12.8060050838        2.9745868643
C        -0.5392379490       13.4484390259        3.6498499242
C         0.4440044758       12.3857770660        4.1748960417
Rh        1.1770510393        8.6003362478        5.1148811919
P         2.0706482183       10.1280611506        3.6053914660
P         2.5565473604        9.6338618633        6.6121582944
C         0.3443854589        7.3143268111        3.4754874511
C        -0.4903908003        7.2590017515        4.6030622546
C         0.0479368861        6.8460468584        5.8631785721
H         1.3512095429        9.1793608975        8.5882340600
H         0.7984087791       11.9907532249        7.4974707618
H        -0.1680006879       10.5513335096        7.1638162410
H        -0.6856487960       10.3185924992        9.5994190483
H        -1.1765693017       11.9031043636        9.0087162297
H         0.0378471608       12.0716160784       11.2148592000
H         0.8840605187       12.9386797012        9.9374142522
H         2.5236662003       11.6198977547       11.2349323440
H         1.5680631988       10.1485018457       11.0172566833
H         3.4862387767       10.1313323372        9.4714804480
H         3.0519032797       11.7158650388        8.8388950196
H         4.6536557070        9.2457171372        7.7264850759
H         5.2168953282        8.9668738533        5.3385210433
H         4.1207017387        7.5885068521        5.2046705188
H         6.7002097639        7.7111285915        6.8719861651
H         6.4620775285        6.8179056166        5.3727552830
H         6.2569609930        5.3098291770        7.3906694586
H         4.7537491633        5.3718047595        6.4834460963
H         4.2987869228        5.6190020111        8.9292607435
H         5.3983280566        6.9941598092        9.0078607277
H         3.0662096985        7.7819116619        8.9022070624
H         2.7636751950        6.8479635050        7.4408893076
H         4.2663478324       11.3860756844        6.3969550386
H         2.6281147105       11.9993741646        6.1526553658
H         4.3972487142       10.5233209518        4.1199950939
H         3.5600739957       12.0632017189        3.9074447733
H         1.8364605254        8.9920144189        1.5455767146
H         4.3212290934       10.7908722114        1.5594929556
H         2.7642751990       11.2304532147        0.8636396444
H         4.3509349531       10.4017644419       -0.8745025427
H         2.8944148944        9.4046556988       -0.7772135510
H         5.6597431377        8.7183784649        0.3537870369
H         4.8328976085        7.9133069343       -0.9744098727
H         4.6739504997        6.6146819882        1.1872721012
H         3.0890216659        7.0512129372        0.5613492015
H         4.6026377766        8.5377355236        2.7795819590
H         3.2108763803        7.4837600888        3.0152468398
H         1.4333629345       12.0338760512        2.2935429989
H        -0.8538236668       10.1528472048        3.0859583371
H        -0.0269734580       10.1586831073        1.5276060472
H        -2.1890894488       11.3783009044        1.3852311195
H        -0.8365573117       12.4530887377        1.0458969735
H        -2.3356334842       12.2415536403        3.7188681661
H        -2.4304101432       13.5775865802        2.5785621267
H        -0.8462982280       14.1006574517        4.4803558910
H        -0.0223831523       14.0969467320        2.9283717141
H         1.3167616017       12.8855658377        4.6192309872
H        -0.0317233256       11.7963193388        4.9738982257
H        -1.4779369220        7.7220659681        4.5725212674
H        -0.0408135446        7.7397874608        2.5524616702
H         1.1708524969        6.6110475806        3.3689503205
H        -0.6091727428        6.8211254254        6.7307311883
H         0.8589029874        6.1139583615        5.8888107559
H         0.4994265253        8.5150873139        6.5354243481
C         9.2795407515        2.2147286182       11.7728785154
C        10.5166801899        1.3378499065       12.0526857527
C        11.3109644437        1.1004341814       10.7573949513
C        10.4300616186        0.4481261850        9.6823375013
C         9.1672797951        1.2812807037        9.4171031689
C         8.3731452192        1.5747170880       10.7053046280
C         6.9691855350        3.7445153371       12.8125270844
C         6.1267610231        4.2045994913       14.0196268341
C         4.9894265479        5.1486842920       13.5958626716
C         5.5266725349        6.3497775344       12.8139121010
C         6.3108745620        5.8805021351       11.5854707852
C         7.4581318155        4.9411512746       11.9781148355
C         7.6454574809        1.1397158017       14.0182193959
C         7.4511841472        1.2290507363       15.5409242465
C         8.2305275252        2.9449074034       17.8700077330
C         7.4723484384        1.9747695048       18.7932849611
C         7.0978407968        2.6627831143       20.1196608672
C         6.3084003826        3.9605527605       19.8983357441
C         7.0386647861        4.9068164476       18.9356661796
C         7.3889339359        4.2106774701       17.6092995276
C        10.0883944824        0.8985802150       16.8834257354
C        11.3691947267        1.6097538234       17.3634398060
C        12.3989373106        0.6083450257       17.9025207339
C        12.7354049830       -0.4529207010       16.8482523971
C        11.4683110882       -1.1609989668       16.3535098332
C        10.4277025715       -0.1600302389       15.8158822249
Rh        9.7265282268        3.6950261432       14.8382352481
P         8.8614408412        2.1673055228       16.3035076754
P         8.4141684833        2.6995336476       13.3425984717
C        11.0470747030        4.7456139704       13.3399541649
C        10.5902527166        5.5937579764       14.3439920509
C        11.1151989618        5.4729278880       15.7401626641
H         9.6438760046        3.1765949502       11.3793979741
H        10.1997644709        0.3653356381       12.4598405537
H        11.1481499880        1.8115599309       12.8192628489
H        11.6980276059        2.0626016771       10.3885309711
H        12.1896373655        0.4748778929       10.9698447796
H        10.9984522773        0.3201290329        8.7489081701
H        10.1433342922       -0.5617065509       10.0105988594
H         8.5113154591        0.7585287532        8.7047390104
H         9.4545900134        2.2335561882        8.9455159482
H         7.5217258824        2.2276292429       10.4701374666
H         7.9552702257        0.6389884716       11.0941631534
H         6.3469716752        3.0938995341       12.1745942928
H         5.7053115851        3.3370093213       14.5463470818
H         6.7890276820        4.7199134681       14.7323100168
H         4.2671863846        4.6022850834       12.9743195506
H         4.4422018218        5.4743287589       14.4935157798
H         4.7072813695        7.0135189877       12.5063155754
H         6.1794747551        6.9495589901       13.4635683647
H         6.7171063691        6.7380223106       11.0296401676
H         5.6309597951        5.3564032906       10.8980730904
H         7.9679850025        4.5873866260       11.0747914359
H         8.2028195302        5.5031730669       12.5621917520
H         6.6988198355        0.9358545074       13.4974467039
H         8.3337702330        0.3212776790       13.7667121082
H         6.5362256396        1.7848356656       15.7872752894
H         7.3555661526        0.2335441502       15.9976725261
H         9.1568636179        3.2608103611       18.3806302279
H         6.5561807185        1.6365923822       18.2897393424
H         8.0670722454        1.0762667113       18.9990154342
H         6.5164796916        1.9615547315       20.7366157701
H         8.0196678455        2.8917117212       20.6768387920
H         5.3152136179        3.7214240004       19.4931045967
H         6.1357452489        4.4637860622       20.8614790560
H         6.4275175552        5.7980710717       18.7377592568
H         7.9668213963        5.2678587901       19.4031670706
H         6.4614867154        3.9336434643       17.0854448621
H         7.9294249766        4.8990935171       16.9417097445
H         9.6222938066        0.3847893842       17.7407679556
H        11.8015568644        2.1589418523       16.5106436972
H        11.1364621709        2.3556748572       18.1327509615
H        13.3032793824        1.1453184379       18.2193737663
H        11.9985098914        0.1202300335       18.8044094414
H        13.2472165689        0.0234969237       15.9993768635
H        13.4444432568       -1.1808853576       17.2668330700
H        11.7090217636       -1.8920542188       15.5679298978
H        11.0238992515       -1.7355422738       17.1789536337
H         9.5227571410       -0.7025961990       15.5059638132
H        10.8244085096        0.3443335974       14.9208913429
H         9.8714129027        6.3838749613       14.1261298181
H        10.6938392555        4.8833606065       12.3210747055
H        11.9691973892        4.1744645639       13.4491769990
H        10.8416563149        6.3207713608       16.3756910834
H        12.1928711121        5.2757867115       15.7954074266
H        10.6349772946        4.5791776797       16.3151832350
C         7.2996217716        2.9496653459        5.1697014604
C         6.8228550479        2.5754424679        6.4396168451
C         5.4565450453        2.4622937347        6.7166186802
C         4.4979085007        2.7229061059        5.7364585410
C         4.9444511374        3.1088674072        4.4721373207
C         6.3168067166        3.2095216917        4.1933510433
C         5.0395427712        2.0736757587        8.1010022392
C         3.9528038626        3.4551585629        3.3951345898
C         9.3557570946        3.9213014910        3.6371463404
C         8.7437202911        5.1718234171        3.4383786399
C         9.1904825383        6.0709799065        2.4573963659
C        10.2719868499        5.7501787218        1.6383141589
C        10.9157952607        4.5237161092        1.8414930912
C        10.4721082198        3.6368129458        2.8251841327
C         8.5280193900        7.4154443727        2.3409331460
C        12.1227838351        4.2016019186        1.0100189108
C         9.1292671570        1.3264882823        4.4382990638
C         8.9122392761        0.8642042976        3.1276242296
C         8.9848143633       -0.4932949913        2.7937596041
C         9.2720789431       -1.4548315568        3.7730125744
C         9.4821089787       -1.0178810472        5.0882687234
C         9.4086931536        0.3448552494        5.4067755188
C         8.8225089121       -0.8766602656        1.3445195123
C         9.8627379728       -1.9844596450        6.1833158028
C         9.8384250235        3.3779024266        6.1014837029
C        11.1324659538        2.8786263340        6.3449087663
C        11.9468077752        3.3874781332        7.3726692273
C        11.4933938771        4.4134524752        8.1965217575
C        10.2200928916        4.9387005475        7.9534861856
C         9.4156537060        4.4384907939        6.9285759505
C        13.3480902286        2.8683397899        7.5434980275
C         9.7573939235        6.0598735812        8.8271713177
B         8.9075621826        2.8989736074        4.8354378465
H         7.5354211985        2.3629411490        7.2361608358
H         3.4387790488        2.6533173083        5.9584841925
H         6.6220352896        3.4998359315        3.1882732173
H         7.8926830098        5.4559931884        4.0567213572
H        10.6026352977        6.4356528747        0.8654049918
H        11.0023075767        2.6952169869        2.9570795868
H         8.6775173567        1.5804205168        2.3412376072
H         9.3440257116       -2.5076915614        3.5183224040
H         9.5701208303        0.6444901069        6.4418253705
H        11.5239805573        2.0773988508        5.7176480143
H        12.1174884102        4.8007705140        8.9963872374
H         8.4343431390        4.8817473950        6.7693223884
F         9.8770968767        5.7342215816       10.1599953257
F        10.5121047718        7.1994145853        8.6766860926
F         8.4645750974        6.4133791396        8.6089057271
F        14.0897062874        3.1230224162        6.4032537113
F        14.0137735770        3.4254696796        8.5997579261
F        13.4047869250        1.5147831676        7.7241530660
F         9.1895495270       -1.7352207154        7.3566523494
F        11.2105746625       -1.9272978502        6.4754835369
F         9.6053178329       -3.2839393822        5.8771828858
F         8.6360553599       -2.2232444093        1.1755630261
F         9.9251602038       -0.5159157262        0.5914267819
F         7.7616417100       -0.2368281045        0.7411476749
F        12.4215923117        2.8774245786        0.9550413214
F        13.2596524356        4.8107401901        1.4719915053
F        11.9537840526        4.6313789773       -0.2947411476
F         8.8158678190        8.0783169433        1.1817447727
F         8.9058651705        8.2439322299        3.3835529457
F         7.1655663567        7.3381882827        2.4270296387
F         3.9896274320        2.5723524236        2.3476792757
F         4.2184149849        4.6983688671        2.8681936433
F         2.6534021525        3.4698916346        3.8274565053
F         5.4629629454        2.9843728959        9.0474623282
F         3.6881224981        1.9400994118        8.2414942664
F         5.5917376274        0.8660566218        8.4641418316
C         3.6910888670        9.3842744675       14.6984966232
C         4.1667664317        9.7580238927       13.4276391964
C         5.5327484922        9.8714216577       13.1484730113
C         6.4919289570        9.6107648713       14.1282380574
C         6.0462760097        9.2254103296       15.3929210782
C         4.6744343799        9.1251601014       15.6737797145
C         5.9500979108       10.2606564622       11.7636546656
C         7.0372304648        8.8782010908       16.4695338757
C         1.6329844713        8.4193403335       16.2363447383
C         2.2406762082        7.1661826767       16.4328140648
C         1.7964922763        6.2672822669       17.4152591086
C         0.7199411815        6.5947162248       18.2406400494
C         0.0787143966        7.8255581606       18.0393717564
C         0.5205556282        8.7100768029       17.0528083871
C         2.4599328054        4.9188766827       17.5247167443
C        -1.1298839163        8.1433154772       18.8731294362
C         1.8596310023       11.0075788499       15.4257889440
C         2.0779568909       11.4706810172       16.7359624017
C         2.0036476841       12.8277910846       17.0704274377
C         1.7146276305       13.7887590164       16.0912580714
C         1.5055164212       13.3512658511       14.7759878638
C         1.5783317086       11.9884091101       14.4574216879
C         2.1671263968       13.2106315065       18.5199303018
C         1.1273659833       14.3183687741       13.6809207174
C         1.1543861705        8.9446335879       13.7702949841
C        -0.1424061444        9.4359810852       13.5319234956
C        -0.9555358517        8.9201810619       12.5069659316
C        -0.5044610188        7.8956697572       11.6842564952
C         0.7733478441        7.3823468131       11.9190977089
C         1.5805056637        7.8879750637       12.9390687906
C        -2.3435511814        9.4571056634       12.3243464000
C         1.2338159115        6.2693977953       11.0362071558
B         2.0832629614        9.4344370311       15.0327156417
H         3.4530277017        9.9696484476       12.6323431581
H         7.5507722633        9.6807329343       13.9053876593
H         4.3707567884        8.8351941631       16.6795309549
H         3.0869974442        6.8796712707       15.8091025566
H         0.3867009919        5.9082868373       19.0122285840
H        -0.0068309315        9.6539960531       16.9229527267
H         2.3146333902       10.7551789667       17.5222794387
H         1.6420115267       14.8416626041       16.3454145304
H         1.4146566334       11.6879201317       13.4231860940
H        -0.5362147653       10.2384307713       14.1563292791
H        -1.1298230593        7.5059762129       10.8870694811
H         2.5665203168        7.4528246063       13.0905715358
F         1.1123485112        6.6000148667        9.7046515417
F         0.4795247782        5.1323580618       11.1856165300
F         2.5278320674        5.9192745729       11.2543406646
F        -3.0995740174        9.2141244199       13.4597543046
F        -3.0206648282        8.9113401671       11.2673964017
F        -2.3484112340       10.8139528436       12.1403906690
F         1.8004447350       14.0692957883       12.5077848207
F        -0.2212684994       14.2614152726       13.3881762467
F         1.3842178596       15.6171818417       13.9868299369
F         2.3538454881       14.5573719318       18.6884989160
F         1.0645832826       12.8498300784       19.2724919111
F         3.2280722302       12.5706436157       19.1227729394
F        -1.4329830262        9.4639733752       18.9720728301
F        -2.2657367580        7.5287800923       18.3933569688
F        -0.9639649828        7.6974085781       20.1649444548
F         2.1738862780        4.2553834624       18.6830416861
F         2.0832563686        4.0917764769       16.4812753944
F         3.8228339044        4.9965016781       17.4370766251
F         7.0004173959        9.7615154134       17.5164353956
F         6.7715127118        7.6357095084       16.9956912757
F         8.3369672157        8.8639188904       16.0364547208
F         5.5270901108        9.3494869132       10.8167261472
F         7.3016760958       10.3937218843       11.6226030290
F         5.3984245057       11.4679436817       11.3998188907
310
SCF Energy = -2189.6980398573 (a.u.)
Lowest Frequencies = i547.208494  22.138499  29.323155 (cm^-1)
TS(IIrot-I'rot) / [1-(propene)][BArF4]
C         1.6746585073       10.0397520787        8.1151022644
C         0.4044899972       10.8665402506        7.8236947403
C        -0.3788184495       11.1348005745        9.1201942418
C         0.4971156745       11.8431203198       10.1637426260
C         1.7779023805       11.0442802132       10.4457407371
C         2.5664809016       10.7383606069        9.1582586448
C         4.0386684767        8.5723919581        7.0767748697
C         4.8012970553        8.0464939736        5.8421349194
C         5.9702221675        7.1251069155        6.2282501146
C         5.4978480602        5.9755448475        7.1207402885
C         4.8205549788        6.5236101769        8.3790110483
C         3.6347962165        7.4285062726        8.0226650296
C         3.3040962879       11.1437724990        5.8825938802
C         3.4918407961       11.0726935450        4.3603018762
C         2.7181275869        9.4016454259        2.0025739991
C         3.4545782176       10.3744648730        1.0644125650
C         3.8631972685        9.6725866638       -0.2446287932
C         4.6754442675        8.3944689322        0.0059706315
C         3.9537824699        7.4490479641        0.9758866320
C         3.5822458944        8.1577930172        2.2899257212
C         0.9607047205       11.5714037374        2.9591133056
C        -0.1609017124       11.0361230323        2.0517386884
C        -1.1592863141       12.1276794301        1.6391485900
C        -1.7264612659       12.8525995061        2.8631103512
C        -0.5895090757       13.4607685557        3.6887719894
C         0.4017025093       12.3787070606        4.1499329808
Rh        1.1227310758        8.6726578769        4.9606629343
P         2.0658929802       10.1946386840        3.5486646821
P         2.5565556873        9.5737063160        6.5494578678
C        -0.3975652834        7.3603899797        4.0207961173
C        -0.4624119589        7.2253387267        5.4456887627
C         0.6717261766        6.8271372338        6.1711813353
H         1.3487377582        9.0673917423        8.5203542408
H         0.6832040491       11.8299689210        7.3698328481
H        -0.2228656351       10.3422984832        7.0862497310
H        -0.7420897477       10.1793067487        9.5277842538
H        -1.2728181618       11.7340024117        8.8945535153
H        -0.0665003642       11.9921626697       11.0967147704
H         0.7618888572       12.8462415558        9.7980879151
H         2.4271930061       11.5990438943       11.1399041437
H         1.5136499677       10.0986576126       10.9432929501
H         3.4456026005       10.1251048722        9.3988206676
H         2.9451793175       11.6784671259        8.7384528858
H         4.6937132092        9.2691284668        7.6258408169
H         5.1808117885        8.8855492743        5.2422475046
H         4.0975340166        7.4944914032        5.1997519745
H         6.7389632528        7.7042774967        6.7569831378
H         6.4415275962        6.7448251409        5.3093301943
H         6.3372318409        5.3233905044        7.3964324467
H         4.7904392216        5.3440000132        6.5649923619
H         4.4651149325        5.7023734853        9.0176343609
H         5.5526176873        7.0898281529        8.9729079570
H         3.1894320088        7.8340509441        8.9391140029
H         2.8610689414        6.8160848662        7.5427673396
H         4.2535406662       11.3525801200        6.3958755700
H         2.6124149209       11.9546750465        6.1479777278
H         4.3988618194       10.5087199343        4.1035317327
H         3.6028626212       12.0746811465        3.9205541064
H         1.8000919474        9.0517284535        1.5007846977
H         4.3540492898       10.7566582511        1.5676706010
H         2.8304991279       11.2467639268        0.8339149239
H         4.4388950559       10.3761962472       -0.8642903912
H         2.9543102660        9.4168873139       -0.8109704758
H         5.6591074213        8.6590854897        0.4180798585
H         4.8689862610        7.8799307384       -0.9473086835
H         4.5795989743        6.5722850016        1.1909014034
H         3.0358713848        7.0645050921        0.5068134743
H         4.5021241491        8.4571814631        2.8145989021
H         3.0452025966        7.4713390745        2.9619535187
H         1.6061607237       12.2353806318        2.3607113085
H        -0.7145535232       10.2443772381        2.5839532023
H         0.2671569109       10.5675314000        1.1573542137
H        -1.9642603086       11.6730318020        1.0460155638
H        -0.6586594837       12.8555386354        0.9841788217
H        -2.3018800917       12.1496589559        3.4830386733
H        -2.4345711680       13.6279025790        2.5412153438
H        -0.9747743649       13.9939081992        4.5698303428
H        -0.0631807685       14.2101855778        3.0821118931
H         1.2249793463       12.8478423936        4.7081938714
H        -0.1015479519       11.6889256288        4.8457113919
H        -1.3266701506        7.6287733579        5.9757814104
H        -1.2986349483        7.6666958237        3.4917312533
H         0.2624807712        6.7088037501        3.4429213800
H         0.6265212904        6.8394284345        7.2582072327
H         1.4045391511        6.1504664652        5.7277661116
H         0.0323809336        9.0923822860        3.8870134788
C         9.2835599962        2.2188155845       11.7739831583
C        10.5221373873        1.3437602416       12.0536281810
C        11.3194390149        1.1124029375       10.7590128710
C        10.4420408178        0.4616105876        9.6801928273
C         9.1778495900        1.2926175693        9.4152834633
C         8.3805111038        1.5798209720       10.7028921756
C         6.9707032377        3.7444733340       12.8149949389
C         6.1193262435        4.1907976220       14.0209003615
C         4.9839012106        5.1379761731       13.5991295975
C         5.5259269752        6.3485570985       12.8356207101
C         6.3200292816        5.8936082780       11.6084764757
C         7.4647696767        4.9505521675       11.9975793337
C         7.6457787271        1.1354291962       14.0128087453
C         7.4461706871        1.2216470248       15.5350460614
C         8.2168632227        2.9357764105       17.8694857372
C         7.4565150742        1.9641073881       18.7891326847
C         7.0790743526        2.6494019541       20.1162907099
C         6.2911141742        3.9484720773       19.8963314673
C         7.0235427296        4.8957291903       18.9363389088
C         7.3754103660        4.2016364749       17.6094948009
C        10.0816166021        0.8960219321       16.8827282501
C        11.3611629445        1.6117618742       17.3591476316
C        12.3937410396        0.6140463702       17.8984270957
C        12.7320305062       -0.4491734110       16.8468908532
C        11.4661133882       -1.1607353250       16.3541044451
C        10.4227081788       -0.1629216380       15.8161080976
Rh        9.7207456661        3.6927960992       14.8442257663
P         8.8521447713        2.1618825472       16.3028857928
P         8.4143434980        2.6977240725       13.3432113204
C        11.0454387013        4.7492502764       13.3520943112
C        10.5849122842        5.5936715505       14.3574467969
C        11.1047958883        5.4688902019       15.7550357016
H         9.6465941728        3.1825027355       11.3837493703
H        10.2064976662        0.3693143752       12.4571291072
H        11.1510390782        1.8165286235       12.8229299717
H        11.7048580266        2.0766920602       10.3940507870
H        12.1993608147        0.4882056980       10.9702507229
H        11.0130653476        0.3389498303        8.7476575556
H        10.1572400445       -0.5500829826       10.0043912712
H         8.5243737758        0.7705591281        8.7000864890
H         9.4638202329        2.2470158744        8.9473603306
H         7.5280471740        2.2315962663       10.4681356409
H         7.9640836685        0.6417602448       11.0879263673
H         6.3537166822        3.1001729850       12.1656822008
H         5.6952176943        3.3173557813       14.5355296321
H         6.7759164145        4.6998752821       14.7432008197
H         4.2677584960        4.5976914181       12.9652438865
H         4.4285881806        5.4519889731       14.4959062417
H         4.7083614296        7.0147621910       12.5284448178
H         6.1725881259        6.9418315480       13.4972641019
H         6.7283636518        6.7569765569       11.0637052866
H         5.6454900398        5.3756332681       10.9115907593
H         7.9802139433        4.6071402918       11.0935106702
H         8.2056050662        5.5057491794       12.5928756979
H         6.7012957202        0.9312876685       13.4882355173
H         8.3361389379        0.3185031451       13.7620226800
H         6.5291454393        1.7748683348       15.7793747304
H         7.3514648057        0.2251441413       15.9898126882
H         9.1419546668        3.2509148688       18.3828596786
H         6.5415581468        1.6275420070       18.2825354699
H         8.0502315555        1.0648233491       18.9941046213
H         6.4959810409        1.9471716581       20.7304436390
H         7.9999016789        2.8763310443       20.6760955346
H         5.2984820308        3.7109830502       19.4890445069
H         6.1168306032        4.4503998573       20.8598893454
H         6.4131431906        5.7875159589       18.7387894411
H         7.9511107946        5.2556423554       19.4058604314
H         6.4485780203        3.9248758999       17.0844306132
H         7.9163182030        4.8911506480       16.9434075435
H         9.6182930092        0.3821141252       17.7415429688
H        11.7901396952        2.1607844217       16.5045311025
H        11.1274822272        2.3583410884       18.1276168571
H        13.2971742098        1.1533972670       18.2139427385
H        11.9946428396        0.1270092761       18.8010590679
H        13.2430915155        0.0258646823       15.9967566368
H        13.4421669021       -1.1748666612       17.2675704423
H        11.7078919333       -1.8922975788       15.5693714797
H        11.0235870299       -1.7353296591       17.1806007988
H         9.5189401027       -0.7079615717       15.5072381257
H        10.8177023985        0.3415470520       14.9203847137
H         9.8659813089        6.3838315457       14.1398921396
H        10.6947934829        4.8897207652       12.3326417275
H        11.9674946177        4.1781982942       13.4624270796
H        10.8298061145        6.3154971366       16.3915151239
H        12.1819951481        5.2703929040       15.8138341737
H        10.6209272024        4.5746810292       16.3264560927
C         7.3014566795        2.9496016393        5.1695919578
C         6.8246250395        2.5748542390        6.4395449529
C         5.4582159739        2.4613725018        6.7166908609
C         4.4997542736        2.7229258262        5.7364115619
C         4.9461544121        3.1095945872        4.4721860445
C         6.3186979948        3.2100310631        4.1933370692
C         5.0400298418        2.0723728749        8.1013262424
C         3.9541475945        3.4561134741        3.3954824076
C         9.3568477005        3.9228892243        3.6372595272
C         8.7432103622        5.1722588678        3.4368073275
C         9.1863194166        6.0696405527        2.4528350679
C        10.2658218314        5.7481900485        1.6308128505
C        10.9143123662        4.5248339061        1.8390056867
C        10.4743024730        3.6402173969        2.8264431022
C         8.5250489359        7.4148924376        2.3392614718
C        12.1220035353        4.2030327475        1.0087301762
C         9.1340694818        1.3283210065        4.4371785335
C         8.9158934385        0.8656473838        3.1267615704
C         8.9873757852       -0.4921253043        2.7933489239
C         9.2754611917       -1.4532623353        3.7727181616
C         9.4869859738       -1.0159512620        5.0876301539
C         9.4150926472        0.3469863600        5.4056305576
C         8.8233790170       -0.8766315214        1.3446767788
C         9.8639662327       -1.9831179079        6.1834726550
C         9.8405975221        3.3803781310        6.1007832222
C        11.1335596902        2.8800932530        6.3456389610
C        11.9488755876        3.3904769371        7.3714581098
C        11.4974191874        4.4197886397        8.1917190810
C        10.2237966923        4.9437314313        7.9497250723
C         9.4187393116        4.4423967010        6.9260805432
C        13.3489668410        2.8693697975        7.5427325517
C         9.7594760642        6.0618460350        8.8256636346
B         8.9099265784        2.9003101637        4.8355962058
H         7.5374963902        2.3628561685        7.2359463303
H         3.4405758618        2.6532340845        5.9583884180
H         6.6239928002        3.5006708743        3.1883275474
H         7.8939860001        5.4571533292        4.0570716278
H        10.5948700556        6.4325239909        0.8558682217
H        11.0086463227        2.7016686523        2.9626509967
H         8.6803800693        1.5816514677        2.3403600292
H         9.3455402081       -2.5063777853        3.5186651633
H         9.5771614170        0.6470713146        6.4404393278
H        11.5236700798        2.0763982661        5.7210382051
H        12.1210150768        4.8071581782        8.9916454306
H         8.4375839274        4.8855587164        6.7666042779
F         9.8774184763        5.7342347767       10.1591631922
F        10.5126453406        7.2009669369        8.6767814514
F         8.4652243761        6.4135451125        8.6087903492
F        14.0902306800        3.1227727557        6.4031100293
F        14.0141147393        3.4256170062        8.5999395815
F        13.4046895343        1.5150741129        7.7241760407
F         9.1898178107       -1.7349124246        7.3562947623
F        11.2114016818       -1.9275018538        6.4758242564
F         9.6055945344       -3.2827778546        5.8770250098
F         8.6361768199       -2.2230458650        1.1756153001
F         9.9257861818       -0.5159978892        0.5912805765
F         7.7620231994       -0.2368827570        0.7413611011
F        12.4219578962        2.8794009110        0.9550997563
F        13.2596327983        4.8129056251        1.4729972347
F        11.9540303081        4.6315979093       -0.2950715554
F         8.8155244268        8.0785338389        1.1813917807
F         8.9056912647        8.2431172843        3.3828217942
F         7.1637776929        7.3384137905        2.4268596363
F         3.9897352689        2.5723354204        2.3477545254
F         4.2186929422        4.6983157470        2.8682256664
F         2.6542077019        3.4702880290        3.8277289963
F         5.4630723680        2.9842656372        9.0473661745
F         3.6884132153        1.9400509334        8.2413552709
F         5.5914571279        0.8650817971        8.4644195212
C         3.6895195616        9.3847111252       14.6980031500
C         4.1648383760        9.7607540296       13.4274331990
C         5.5311547896        9.8722215334       13.1481865499
C         6.4902206290        9.6104703558       14.1278413028
C         6.0449872020        9.2250128005       15.3926919485
C         4.6729709849        9.1240166130       15.6729687134
C         5.9493586072       10.2610183553       11.7631931258
C         7.0366062540        8.8780349297       16.4692043671
C         1.6310481390        8.4184823278       16.2368042650
C         2.2388480684        7.1650635198       16.4317201092
C         1.7959745630        6.2661164955       17.4144929485
C         0.7205378019        6.5927441350       18.2413461762
C         0.0790637147        7.8233731692       18.0422463155
C         0.5196908158        8.7085635210       17.0553499857
C         2.4598832452        4.9184816835       17.5242743961
C        -1.1287522434        8.1392694457       18.8784303061
C         1.8579226622       11.0069092224       15.4255814580
C         2.0772758819       11.4701331851       16.7356221957
C         2.0031008655       12.8273605360       17.0698184360
C         1.7132994358       13.7880100999       16.0905467535
C         1.5044227339       13.3504115867       14.7753229907
C         1.5769138881       11.9875734219       14.4567656879
C         2.1673214284       13.2107745003       18.5188543266
C         1.1268475915       14.3178156331       13.6801994173
C         1.1534519686        8.9444131956       13.7699714763
C        -0.1432823739        9.4354079002       13.5310023609
C        -0.9564970301        8.9187258489       12.5066978879
C        -0.5059275320        7.8928700240       11.6853342990
C         0.7725629210        7.3810699037       11.9200701985
C         1.5801195251        7.8880229287       12.9389036819
C        -2.3439947454        9.4566699311       12.3239327901
C         1.2341470812        6.2683372355       11.0384324910
B         2.0814568448        9.4338878998       15.0328863219
H         3.4510066704        9.9751905496       12.6323584514
H         7.5490361912        9.6798392799       13.9046313215
H         4.3688323336        8.8323600434       16.6780696451
H         3.0841862951        6.8786198231       15.8065842207
H         0.3884689369        5.9060299115       19.0131133679
H        -0.0083463796        9.6522696478       16.9264587768
H         2.3152769589       10.7546656105       17.5216960343
H         1.6401264674       14.8409352796       16.3445324292
H         1.4133599296       11.6870464913       13.4222656956
H        -0.5374022267       10.2382370543       14.1546758289
H        -1.1314713351        7.5019835402       10.8888958182
H         2.5665898657        7.4537048813       13.0899099694
F         1.1131289236        6.6003277531        9.7049073038
F         0.4796144837        5.1321878789       11.1854877027
F         2.5279462868        5.9192126427       11.2544226438
F        -3.0997137901        9.2140756466       13.4596837250
F        -3.0209615773        8.9112445629       11.2670463542
F        -2.3484392298       10.8136623500       12.1403777938
F         1.8001371393       14.0688750319       12.5072851447
F        -0.2215660917       14.2613817039       13.3880340830
F         1.3841582041       15.6165542995       13.9866882232
F         2.3536986411       14.5572215666       18.6883152476
F         1.0648642084       12.8498521401       19.2721718016
F         3.2279985435       12.5707248531       19.1224922186
F        -1.4332992653        9.4602997957       18.9723705867
F        -2.2657462088        7.5279531649       18.3938290607
F        -0.9636864550        7.6972870173       20.1688758919
F         2.1738834652        4.2552229041       18.6829115270
F         2.0833003405        4.0914405589       16.4810495201
F         3.8227562342        4.9964314484       17.4369943963
F         7.0002945610        9.7614835826       17.5163141377
F         6.7714186749        7.6356244100       16.9957290555
F         8.3365446168        8.8639066945       16.0363666696
F         5.5268358381        9.3496406527       10.8166342440
F         7.3014178994       10.3937236999       11.6226804397
F         5.3981832858       11.4681923873       11.3996046255
319
SCF Energy = -2210.3394441684 (a.u.)
Lowest Frequencies = 25.434102  36.404051  39.425831 (cm^-1)
Ibis-1 (bis-propene) / [1-(propene)2][BArF4]
C         1.7212641759       10.1446184116        8.2035008234
C         0.5821280064       11.1433941943        7.9171996191
C        -0.2314071685       11.3959997567        9.1951853747
C         0.6710282656       11.9696216338       10.2952527630
C         1.8857567168       11.0651238317       10.5548380589
C         2.6693116822       10.7145462947        9.2727559300
C         3.9881743334        8.5392804725        7.1372268185
C         4.8011401630        8.0670363230        5.9158525564
C         5.9830035358        7.1676852893        6.3157847088
C         5.5181736945        5.9810527586        7.1633273775
C         4.7795685742        6.4784131216        8.4086819907
C         3.5813603118        7.3554052954        8.0267153146
C         3.3064750736       11.0906812043        5.9239217755
C         3.5060102331       11.0015938727        4.4062889419
C         2.9192786058        9.4494354875        1.9823962560
C         3.2835130291       10.5048723949        0.9236702315
C         3.6918461422        9.8045295543       -0.3916662943
C         4.7610237553        8.7130984325       -0.2292426574
C         4.4395057457        7.7598483412        0.9260124587
C         4.1549767808        8.5533348340        2.2130997921
C         0.9590795504       11.4126236987        3.0578437522
C        -0.1305281216       10.9295068228        2.0853806577
C        -1.0754454224       12.0717621019        1.6807740447
C        -1.7240428060       12.7023080483        2.9176518166
C        -0.6531529016       13.2109624216        3.8869874710
C         0.3247352228       12.0932972348        4.2878456322
Rh        1.1292707179        8.5173164696        5.0195921564
P         2.1406102768       10.0528065005        3.5664886182
P         2.5076597583        9.5580439490        6.6207102986
C         0.4408641673        7.2308799455        6.7463543256
C        -0.6776693513        7.5891433526        6.0061349065
C        -1.6390859197        8.6800450490        6.3192715231
H         1.2608344802        9.2357187054        8.6221097343
H         1.0043703622       12.0992182984        7.5728032671
H        -0.0596560449       10.7781877994        7.1057917262
H        -0.6840133204       10.4511792770        9.5340028218
H        -1.0639335955       12.0807502883        8.9826554002
H         0.1007782157       12.1058268394       11.2260603856
H         1.0126444494       12.9700883645        9.9932533454
H         2.5680854920       11.5530701692       11.2664497384
H         1.5434698358       10.1323710176       11.0287612164
H         3.4650446395        9.9992905836        9.5175791797
H         3.1616099014       11.6143350726        8.8848928782
H         4.6133837386        9.2292867799        7.7284471148
H         5.1762817242        8.9262929140        5.3443840630
H         4.1268976481        7.5106605621        5.2465740103
H         6.7173287381        7.7556525927        6.8833003789
H         6.4958754690        6.8273563749        5.4031994038
H         6.3686466974        5.3503139056        7.4541971989
H         4.8517433763        5.3398401297        6.5682276192
H         4.4267160579        5.6322175091        9.0153062350
H         5.4729411754        7.0515580588        9.0410497639
H         3.0801650574        7.7176082125        8.9316573277
H         2.8539415131        6.7356187209        7.4875095077
H         4.2588485288       11.2685881345        6.4437473492
H         2.6488849049       11.9306836341        6.1795268365
H         4.4398042776       10.4763753304        4.1697300752
H         3.5812575236       12.0004972033        3.9520905991
H         2.1298788199        8.8132900438        1.5501750460
H         4.1073817101       11.1309022200        1.2931138676
H         2.4444138864       11.1808313817        0.7203976919
H         4.0518935596       10.5621495604       -1.1009887889
H         2.7901974157        9.3552731290       -0.8336316122
H         5.7398272041        9.1751744066       -0.0537180984
H         4.8542102744        8.1462446778       -1.1675182740
H         5.2641092291        7.0539252068        1.0817668682
H         3.5587405397        7.1498929641        0.6712945955
H         5.0242479170        9.1861453808        2.4444099769
H         4.0222671263        7.8848761539        3.0691151127
H         1.5915678986       12.1522005514        2.5382244423
H        -0.7207229719       10.1417137321        2.5726108266
H         0.3216128495       10.4805852358        1.1922435592
H        -1.8434916222       11.6837937498        0.9973665904
H        -0.5174436570       12.8388559083        1.1240444950
H        -2.3533806457       11.9560001651        3.4233700217
H        -2.3976945369       13.5176358764        2.6194939456
H        -1.1099546278       13.6256103493        4.7978247663
H        -0.0969032496       14.0330318088        3.4166048789
H         1.1005310444       12.5099280927        4.9440988192
H        -0.2086058386       11.3291812127        4.8751518596
H        -1.0709970866        6.8602592467        5.2980577084
H         0.8901414436        6.2467922146        6.6130570809
H         0.6260058979        7.7013633076        7.7049875243
H        -2.6453144440        8.2642040333        6.4689576887
H        -1.3697714090        9.2490442388        7.2132292646
H        -1.7174237527        9.3710681573        5.4696102367
C         9.2820860240        2.1920083288       11.7718074429
C        10.5152577079        1.3101577886       12.0539813023
C        11.3197647653        1.0820470725       10.7634360036
C        10.4459224166        0.4397073517        9.6766348540
C         9.1882038841        1.2792817264        9.4073969468
C         8.3833929141        1.5638572672       10.6909886712
C         6.9676690868        3.7186560235       12.8147788953
C         6.1311624240        4.1808518124       14.0251156500
C         5.0045065824        5.1412406135       13.6100352311
C         5.5549926890        6.3418874556       12.8376287515
C         6.3305746308        5.8710317793       11.6048940296
C         7.4667995208        4.9149817452       11.9868417153
C         7.6332146679        1.1010441689       14.0007276975
C         7.4301413222        1.1816889723       15.5229154716
C         8.2104352706        2.8947900750       17.8589116730
C         7.4496307164        1.9302036880       18.7840629437
C         7.0719289973        2.6237968878       20.1067777122
C         6.2842221125        3.9216791076       19.8800370058
C         7.0171248968        4.8636541516       18.9153575306
C         7.3708860997        4.1612671891       17.5930043460
C        10.0677266149        0.8396011443       16.8665537902
C        11.3545453120        1.5543181387       17.3226801312
C        12.3933338593        0.5618585499       17.8586705760
C        12.7198591960       -0.5059176741       16.8086738865
C        11.4469664118       -1.2195430062       16.3366691398
C        10.3953488254       -0.2269879197       15.8034897507
Rh        9.7153779787        3.6480570164       14.8467843268
P         8.8403767202        2.1120798537       16.2940099923
P         8.4076582376        2.6646515257       13.3399067258
C        11.0537521663        4.7055493459       13.3693425369
C        10.5928479028        5.5471880795       14.3768728822
C        11.1050424043        5.4113105233       15.7767491902
H         9.6514413084        3.1568966757       11.3905796208
H        10.1931476712        0.3347235057       12.4498270414
H        11.1410825322        1.7760381124       12.8299904008
H        11.7111398607        2.0464057391       10.4049747370
H        12.1955168948        0.4532647154       10.9782730973
H        11.0209924568        0.3163553340        8.7467244705
H        10.1533621776       -0.5712776771        9.9961966593
H         8.5372671893        0.7657856604        8.6838958229
H         9.4837654727        2.2346332374        8.9473228839
H         7.5356855135        2.2212996323       10.4548122208
H         7.9595761625        0.6259802322       11.0677341092
H         6.3403695508        3.0754633629       12.1743094397
H         5.7013025174        3.3151246011       14.5477453597
H         6.8004725149        4.6847360563       14.7392288645
H         4.2759869530        4.6094279155       12.9835992049
H         4.4615390117        5.4651721266       14.5108713805
H         4.7429647954        7.0179831256       12.5369890272
H         6.2166413045        6.9281168762       13.4904297278
H         6.7453719894        6.7262873694       11.0521426357
H         5.6424048698        5.3589689844       10.9172173969
H         7.9682031215        4.5608380321       11.0791884859
H         8.2211572487        5.4635919014       12.5711839845
H         6.6896207635        0.9008722076       13.4731156632
H         8.3222715199        0.2832998640       13.7490206267
H         6.5149455706        1.7376195189       15.7677743631
H         7.3303024245        0.1836412307       15.9732735331
H         9.1374315756        3.2100227297       18.3685492058
H         6.5349129134        1.5900730654       18.2796775088
H         8.0437532513        1.0327370224       18.9937960166
H         6.4887814292        1.9254105243       20.7250596706
H         7.9930119104        2.8550815672       20.6644955722
H         5.2918016053        3.6827347032       19.4737102696
H         6.1085375723        4.4264514572       20.8417330428
H         6.4054642124        5.7532338389       18.7100015289
H         7.9435436235        5.2278519832       19.3838874178
H         6.4442838288        3.8830448152       17.0683603888
H         7.9134291882        4.8465179605       16.9238410210
H         9.6118239925        0.3331705941       17.7337443953
H        11.7746754386        2.0950525993       16.4583137202
H        11.1291699392        2.3067931077       18.0857377431
H        13.2995540176        1.1042606190       18.1606449464
H        12.0057653962        0.0798763725       18.7691893666
H        13.2216386473       -0.0349757290       15.9503106039
H        13.4341918983       -1.2298395067       17.2249676684
H        11.6780811058       -1.9575716148       15.5553458847
H        11.0151530953       -1.7870224325       17.1737087160
H         9.4886436735       -0.7753328431       15.5094230546
H        10.7797979251        0.2706014073       14.8994546910
H         9.8791368791        6.3422382067       14.1597148955
H        10.7099547809        4.8535711878       12.3487746234
H        11.9717453333        4.1284811903       13.4822175629
H        10.8313614798        6.2552001572       16.4175677841
H        12.1810163263        5.2073025227       15.8392655713
H        10.6148695017        4.5155756922       16.3393889213
C         7.3456588922        2.9554433534        5.1998322904
C         6.8602473170        2.6045291251        6.4736974612
C         5.4917809212        2.4504743306        6.7286225593
C         4.5486070402        2.6370034832        5.7226951815
C         5.0123384807        2.9961169759        4.4578092300
C         6.3777618957        3.1496024327        4.1988308094
C         5.0491691584        2.0716311088        8.1062244241
C         4.0305366600        3.2646005782        3.3655446097
C         9.3741792022        3.9459133880        3.6463522320
C         8.7673763108        5.1964122134        3.4489043341
C         9.1959914656        6.0772745664        2.4445613327
C        10.2464631450        5.7359863266        1.5925340034
C        10.8794082390        4.5028844250        1.7893018080
C        10.4619243830        3.6397982548        2.8047610805
C         8.5334117419        7.4199127785        2.3378664145
C        12.0619343178        4.1454739769        0.9378023190
C         9.1554196729        1.3668838917        4.4237047793
C         8.9269631967        0.9149497614        3.1098194618
C         8.9810750149       -0.4413585702        2.7714844361
C         9.2520771861       -1.4144510773        3.7365532614
C         9.4680838069       -0.9830144335        5.0443112318
C         9.4233487340        0.3752731010        5.3792525378
C         8.8214882387       -0.8404200250        1.3360086516
C         9.8479949567       -1.9446346831        6.1230049603
C         9.8649262207        3.4070135468        6.1168361911
C        11.1550219038        2.9061385297        6.3555158217
C        11.9616595018        3.4020975193        7.3916213531
C        11.5091602658        4.4160811789        8.2313666749
C        10.2355850388        4.9429599395        7.9968731366
C         9.4382072401        4.4558290233        6.9581343423
C        13.3555480613        2.8734077131        7.5482365796
C         9.7634734803        6.0576781268        8.8784084937
B         8.9436668354        2.9310479278        4.8514440758
H         7.5648622587        2.4404614425        7.2882845825
H         3.4881585024        2.5325193943        5.9237953355
H         6.6907347275        3.4228559403        3.1914460991
H         7.9339169922        5.4942661965        4.0848595997
H        10.5638643583        6.4116604457        0.8050822115
H        10.9880190882        2.6960818286        2.9355226745
H         8.6989743010        1.6354419810        2.3257314602
H         9.3109216627       -2.4668272417        3.4773858498
H         9.5948097626        0.6609796293        6.4162666206
H        11.5499765214        2.1147467087        5.7184236895
H        12.1340550750        4.7935476632        9.0347809847
H         8.4574561017        4.8993361517        6.7986938467
F         9.8709171646        5.7320688879       10.2209266797
F        10.5111861767        7.1967025997        8.7531345947
F         8.4711714851        6.4114538782        8.6166345927
F        14.0913581181        3.1234626464        6.4037831478
F        14.0189461670        3.4258471470        8.6038060391
F        13.4051557350        1.5170136780        7.7243963043
F         9.1798801857       -1.6703500207        7.2887126122
F        11.1937975161       -1.8508734117        6.4065954567
F         9.6069694127       -3.2579549622        5.8129097080
F         8.6288080731       -2.1777521124        1.1774271777
F         9.9295758822       -0.5100818598        0.5866226686
F         7.7560199138       -0.2262259773        0.7340401854
F        12.3628482214        2.8174353721        0.9569146401
F        13.1924089136        4.8088654896        1.3264602136
F        11.8913740909        4.4944419735       -0.3812698616
F         8.8159103604        8.0809643560        1.1792490393
F         8.9071610414        8.2445714736        3.3830863107
F         7.1707210747        7.3383663612        2.4281196423
F         4.0858148713        2.3530853830        2.3466926802
F         4.2519225954        4.4875536909        2.7904888725
F         2.7411596697        3.2515536167        3.8246250723
F         5.4640281408        2.9848330196        9.0500216780
F         3.6933127290        1.9411266442        8.2395389348
F         5.5925669160        0.8623715082        8.4677256034
C         3.6646783607        9.3820060482       14.6816904557
C         4.1462382670        9.7588381681       13.4137662070
C         5.5148705348        9.8643553225       13.1403331433
C         6.4656984961        9.5860269293       14.1210000248
C         6.0065923706        9.1978118999       15.3788483901
C         4.6381935022        9.1111612099       15.6574401201
C         5.9455567083       10.2593902596       11.7616940497
C         6.9780826285        8.8690125017       16.4678002230
C         1.6220481988        8.4122652095       16.2318356382
C         2.2325110780        7.1609504424       16.4296846421
C         1.7940140451        6.2644293507       17.4168420250
C         0.7206163496        6.5913893745       18.2467851827
C         0.0733473202        7.8179602843       18.0387181817
C         0.5067040087        8.6979746751       17.0452903687
C         2.4595804956        4.9177682208       17.5247890850
C        -1.1311754758        8.1388563900       18.8755883691
C         1.8558831851       11.0065434502       15.4329707667
C         2.0450378111       11.4660678787       16.7477034607
C         2.0092177871       12.8253803753       17.0779415341
C         1.7695305164       13.7922586809       16.0951698333
C         1.5751150962       13.3552602273       14.7798809939
C         1.6222221006       11.9930393045       14.4589524450
C         2.1674857821       13.2101577341       18.5237678616
C         1.1851480587       14.3226809152       13.6977203979
C         1.1455019463        8.9528961248       13.7784926493
C        -0.1480565312        9.4471628289       13.5465815413
C        -0.9615723919        8.9311229923       12.5258793601
C        -0.5104012253        7.9088179617       11.6973083099
C         0.7702081133        7.3963256478       11.9260936547
C         1.5752082109        7.8993805648       12.9468741707
C        -2.3449560778        9.4775327537       12.3488111795
C         1.2318017650        6.2729729167       11.0558105314
B         2.0682577713        9.4353509172       15.0344367271
H         3.4365432464        9.9795069997       12.6178667580
H         7.5261268630        9.6506683141       13.9057768508
H         4.3293345785        8.8281677798       16.6627985992
H         3.0779744379        6.8737818973       15.8050801944
H         0.3943252370        5.9086817447       19.0255768519
H        -0.0275058021        9.6372975899       16.9110213001
H         2.2277269390       10.7449774999       17.5409544298
H         1.7158417265       14.8471645612       16.3456001894
H         1.4694350997       11.6977131307       13.4215896276
H        -0.5379148660       10.2498672031       14.1730406226
H        -1.1382199768        7.5192397999       10.9021321349
H         2.5613486853        7.4647028035       13.0991110076
F         1.1087935578        6.5932971896        9.7166625406
F         0.4808101251        5.1368428246       11.2529342105
F         2.5275454346        5.9210810831       11.2565737902
F        -3.1099337217        9.2808477047       13.4765935511
F        -3.0288944570        8.9055412396       11.3226739573
F        -2.3464112932       10.8278933436       12.1361999580
F         1.8053536326       14.0684170136       12.5029229748
F        -0.1672467711       14.2614249325       13.4587707652
F         1.4559652654       15.6219389062       13.9889889993
F         2.3535429230       14.5574236596       18.6891935236
F         1.0643164598       12.8498117397       19.2731257658
F         3.2289190599       12.5718928934       19.1242088145
F        -1.4331904619        9.4604544541       18.9709601555
F        -2.2679334911        7.5276452123       18.3929586329
F        -0.9651756670        7.6972920957       20.1636631311
F         2.1740759593        4.2548409496       18.6835348656
F         2.0834318016        4.0912648537       16.4812518316
F         3.8226259547        4.9965264355       17.4371077647
F         6.8662697838        9.7586960040       17.5114271547
F         6.7654184869        7.6262163993       16.9986711442
F         8.2750624224        8.8716386671       16.0402088599
F         5.5269261683        9.3487949450       10.8146688094
F         7.2991403085       10.3931293103       11.6238485138
F         5.3979549393       11.4682761843       11.3993254879
H         0.4152644294        8.1847715765        2.2961336803
C         0.0679154224        7.7371311642        3.2199587819
H        -1.0038712268        7.8254110627        3.3942740903
C         0.8121512129        6.7017828858        3.7895329092
H         0.3038869323        5.9963996136        4.4475323694
H         1.9198058855        5.1408868058        2.9112103862
H         2.8634302680        6.1186659781        4.0196393902
C         2.0862236704        6.1667359941        3.2468261479
H         2.4582164251        6.7383704156        2.3969376514
319
SCF Energy = -2210.3522298926 (a.u.)
Lowest Frequencies = 24.419509  34.951190  39.054160 (cm^-1)
Ibis-2 (bis-propene) / [1-(propene)2][BArF4]
C         1.7270449270       10.2222301921        8.1493753884
C         0.6866811293       11.3380389231        7.9064761734
C        -0.1508090569       11.5370586616        9.1789068276
C         0.7540594086       11.9772652450       10.3353614718
C         1.9139443240       10.9936173369       10.5531342068
C         2.6951403064       10.6611514074        9.2640972073
C         3.9473543419        8.5530956281        7.0612100355
C         4.7494911451        8.0722282468        5.8337113920
C         5.9169997291        7.1532783699        6.2348206108
C         5.4413961987        5.9699934897        7.0807877697
C         4.6957188635        6.4695529634        8.3211948027
C         3.5116533032        7.3600308719        7.9260406181
C         3.3096938987       11.1158704465        5.8249030619
C         3.4738562955       10.9748458663        4.3077084804
C         2.7730044329        9.3979086446        1.9503351803
C         3.4880532032       10.4215435482        1.0545771426
C         3.8991104887        9.7606612295       -0.2771935703
C         4.7347164757        8.4860479364       -0.0790160049
C         4.0596584989        7.5025108083        0.8868465655
C         3.6928099365        8.1901471351        2.2111017455
C         0.9049171796       11.4467976632        3.0234677685
C        -0.0833030531       11.0475251483        1.9148620376
C        -1.0359588142       12.2031419061        1.5668548240
C        -1.7885391463       12.6935372008        2.8075991216
C        -0.8058883872       13.1368277067        3.8949710218
C         0.1640049344       12.0015122546        4.2574146008
Rh        1.1245377740        8.5170601524        5.0604178719
P         2.0491310624       10.0554846088        3.5318501973
P         2.4917492398        9.6178599945        6.5638462698
C         0.2370740055        7.4416814042        6.8086587918
C        -0.6574783768        8.4396696203        6.3976414034
C        -1.9770774629        8.2024527444        5.7248436716
H         1.1756519849        9.3427910172        8.5196659129
H         1.2042623322       12.2796172059        7.6713496720
H         0.0477386585       11.1182506581        7.0421893719
H        -0.6615505135       10.5950965902        9.4320051361
H        -0.9389650059       12.2803685553        9.0037558082
H         0.1704233546       12.0763669713       11.2625595266
H         1.1528397797       12.9771236856       10.1134250575
H         2.6135514073       11.4077684899       11.2937701599
H         1.5169665781       10.0586547084       10.9764272803
H         3.4323735517        9.8783543862        9.4828786449
H         3.2595764454       11.5418404420        8.9330564933
H         4.5932686700        9.2127970904        7.6650240834
H         5.1439479583        8.9273830836        5.2692632559
H         4.0704065625        7.5289107648        5.1576818796
H         6.6567202778        7.7307757132        6.8053348531
H         6.4278444635        6.8081705902        5.3229801973
H         6.2893734339        5.3370607526        7.3757351166
H         4.7758816086        5.3310078428        6.4827240081
H         4.3280706766        5.6249139211        8.9214849466
H         5.3866541361        7.0343529443        8.9640897592
H         2.9934286961        7.7116553466        8.8254991268
H         2.7908078986        6.7545548176        7.3587820244
H         4.2747795094       11.2848414158        6.3244396351
H         2.6749041048       11.9774643992        6.0666918481
H         4.3785158439       10.4015711272        4.0666796836
H         3.5833317141       11.9556163163        3.8235598352
H         1.8949272976        9.0347726045        1.3928092028
H         4.3812538001       10.8032130846        1.5673116514
H         2.8459015260       11.2886581782        0.8559252793
H         4.4568248240       10.4870200623       -0.8860718781
H         2.9869205585        9.5055647646       -0.8393738864
H         5.7256415728        8.7541167917        0.3115019098
H         4.9094927706        7.9987138570       -1.0498567075
H         4.7160027240        6.6420268707        1.0787288130
H         3.1441967365        7.0970973933        0.4302944644
H         4.6116172432        8.5288145100        2.7132865200
H         3.2116156707        7.4791653874        2.8966549642
H         1.5693972178       12.2326648732        2.6267007391
H        -0.6774737670       10.1844797906        2.2444926130
H         0.4599737477       10.7318525632        1.0150952127
H        -1.7428755536       11.8702063698        0.7941489349
H        -0.4639761073       13.0356592831        1.1326614104
H        -2.4236010793       11.8850970123        3.1973824830
H        -2.4698757710       13.5117670034        2.5379460456
H        -1.3413473445       13.4481939240        4.8045075780
H        -0.2403775230       14.0132154210        3.5479637882
H         0.8809019691       12.3566301211        5.0097516715
H        -0.3928418812       11.1738217928        4.7247553254
H        -0.6211582292        9.3882039546        6.9295597184
H         0.0302166428        6.3925562083        6.6071810110
H         0.8461755388        7.6046769525        7.6888045584
H        -2.1774798150        8.9527927685        4.9533868724
H        -2.0900211404        7.2062466568        5.2879968083
H        -2.7686764793        8.3120466461        6.4781010146
C         9.2921556101        2.2061151272       11.7523041766
C        10.5302815886        1.3355593358       12.0473843451
C        11.3387451314        1.0955426102       10.7614435888
C        10.4702703636        0.4362421623        9.6803013705
C         9.2087415273        1.2661317697        9.3986938951
C         8.3998106678        1.5589124974       10.6775827473
C         6.9651320228        3.7302414014       12.7741574932
C         6.1360373478        4.2117617238       13.9827306312
C         5.0034796488        5.1613952458       13.5589240357
C         5.5433640827        6.3480999555       12.7573791173
C         6.3110476621        5.8565192066       11.5274769263
C         7.4545288518        4.9129435286       11.9205447845
C         7.6424034420        1.1239018945       13.9808748873
C         7.4398391781        1.2102650067       15.5024308932
C         8.2209788251        2.9118932315       17.8414205911
C         7.4560233449        1.9386784167       18.7553959124
C         7.0872637851        2.6177793690       20.0882276830
C         6.3053155979        3.9223085754       19.8794875845
C         7.0370715717        4.8719611574       18.9214100874
C         7.3842976535        4.1832819645       17.5904113975
C        10.0942970316        0.8889428678       16.8339408156
C        11.3973882892        1.6164288921       17.2203324808
C        12.4435208546        0.6400609315       17.7714131435
C        12.7329572587       -0.4774978283       16.7627195735
C        11.4435526699       -1.1977754208       16.3477959184
C        10.3874878988       -0.2167651280       15.8018001396
Rh        9.7024691772        3.6927036103       14.8167977326
P         8.8485896181        2.1466393890       16.2678015043
P         8.4094542670        2.6884175398       13.3124600170
C        11.0294990527        4.7552031404       13.3364278805
C        10.5532798128        5.6004571682       14.3338983758
C        11.0641983597        5.4870399226       15.7362749462
H         9.6557994132        3.1690137356       11.3606815219
H        10.2130318178        0.3630466523       12.4542887901
H        11.1517689548        1.8144623194       12.8189646576
H        11.7270836456        2.0572104615       10.3926145817
H        12.2164587101        0.4729219110       10.9865145809
H        11.0478963685        0.3040121177        8.7532488448
H        10.1816566364       -0.5721954291       10.0112966653
H         8.5620954551        0.7411958010        8.6795240289
H         9.4997449082        2.2184534614        8.9292520353
H         7.5469539526        2.2067037579       10.4334039907
H         7.9831907339        0.6216912997       11.0642544404
H         6.3350864563        3.0741249336       12.1497005123
H         5.7123768170        3.3539613379       14.5233596060
H         6.8095755727        4.7287121810       14.6839098514
H         4.2702660035        4.6149986922       12.9506738087
H         4.4681955477        5.5028520592       14.4580154264
H         4.7264871684        7.0152975646       12.4504821704
H         6.2083266206        6.9496486720       13.3928470659
H         6.7187899559        6.7031189835       10.9564147723
H         5.6202128135        5.3291209577       10.8537672249
H         7.9530180854        4.5445121920       11.0167262908
H         8.2090614329        5.4767063338       12.4900125035
H         6.6995405988        0.9171472667       13.4545504245
H         8.3350911138        0.3081233098       13.7325770693
H         6.5251593560        1.7681101958       15.7453160825
H         7.3392645481        0.2143559020       15.9572004742
H         9.1489863770        3.2177531446       18.3552805925
H         6.5371240931        1.6131201833       18.2487816390
H         8.0430949703        1.0330951120       18.9520578866
H         6.5029750247        1.9149308157       20.7003559053
H         8.0116824846        2.8370898274       20.6451224329
H         5.3093587914        3.6922538866       19.4762430758
H         6.1390820224        4.4186671784       20.8473288168
H         6.4276606811        5.7657952030       18.7293761859
H         7.9665710466        5.2278787765       19.3900557161
H         6.4558396568        3.9131113967       17.0645750314
H         7.9263854818        4.8744811576       16.9270759292
H         9.6685675785        0.4142959588       17.7338802596
H        11.7939275602        2.1148936323       16.3201605703
H        11.1989884710        2.4047638248       17.9549012399
H        13.3624064173        1.1870652962       18.0231674213
H        12.0784733200        0.2042477784       18.7137251248
H        13.2203357328       -0.0500847073       15.8739569362
H        13.4489854608       -1.1908980504       17.1944535620
H        11.6522684462       -1.9659520956       15.5895575012
H        11.0257662593       -1.7307092244       17.2144559808
H         9.4702860721       -0.7677391071       15.5481557329
H        10.7555847558        0.2445494020       14.8722048674
H         9.8291164647        6.3830769897       14.1067490370
H        10.6878867460        4.8882129903       12.3130851615
H        11.9557269706        4.1934110039       13.4579771163
H        10.7740200571        6.3321816951       16.3681133157
H        12.1436081516        5.3029770335       15.8035674648
H        10.5888278589        4.5879906641       16.3053729770
C         7.3459380509        2.9379968064        5.1926734853
C         6.8615068926        2.5924203658        6.4684088018
C         5.4925396907        2.4470354971        6.7265998502
C         4.5489372670        2.6384491255        5.7217608184
C         5.0118680737        2.9938409366        4.4553423262
C         6.3774950704        3.1363260977        4.1931415977
C         5.0500174548        2.0709969738        8.1054358641
C         4.0284057864        3.2650280006        3.3645994146
C         9.3671897803        3.9304312114        3.6339512530
C         8.7588400793        5.1823421448        3.4402408442
C         9.1914728020        6.0717697629        2.4441949575
C        10.2495893774        5.7369812091        1.5985499252
C        10.8829943522        4.5032955758        1.7906907452
C        10.4598949510        3.6320032931        2.7967065904
C         8.5286218487        7.4168641043        2.3367408329
C        12.0675025521        4.1482884632        0.9401490663
C         9.1545116374        1.3406956504        4.4279977896
C         8.9330372415        0.8818753406        3.1161455000
C         8.9743252134       -0.4778215026        2.7846417544
C         9.2239568606       -1.4421017817        3.7658457060
C         9.4383621946       -1.0057537857        5.0788037274
C         9.4079517183        0.3556386819        5.3987548027
C         8.8208743752       -0.8709340764        1.3399076469
C         9.7961626727       -1.9928327719        6.1518184444
C         9.8666099670        3.3926476568        6.0957139735
C        11.1557676960        2.8931851707        6.3432522847
C        11.9604784596        3.3988268686        7.3771986438
C        11.5040382201        4.4216873331        8.2025594762
C        10.2318362912        4.9468070914        7.9540465908
C         9.4367714734        4.4514157200        6.9214632732
C        13.3552602038        2.8736539252        7.5447176964
C         9.7619985164        6.0640834029        8.8286037699
B         8.9425332930        2.9095349854        4.8386205495
H         7.5672295722        2.4255995682        7.2815799505
H         3.4883557712        2.5398647484        5.9249844504
H         6.6903614409        3.4049182532        3.1844250931
H         7.9214261885        5.4749853091        4.0734244470
H        10.5713944671        6.4175573802        0.8171470309
H        10.9862562934        2.6880026133        2.9242858724
H         8.7190620752        1.6010366288        2.3267458446
H         9.2677911847       -2.4971904907        3.5151016938
H         9.5747073603        0.6512595923        6.4340806661
H        11.5512806848        2.0949007081        5.7153889031
H        12.1241076050        4.8075756335        9.0060254889
H         8.4567949296        4.8950054309        6.7557343281
F         9.8770191470        5.7337596415       10.1609306507
F        10.5106125263        7.2000805342        8.6807748403
F         8.4654083934        6.4129787595        8.6083541991
F        14.0923447844        3.1227029425        6.4030956401
F        14.0172959010        3.4260917693        8.6025187662
F        13.4049215908        1.5178201902        7.7238343890
F         9.1867415840       -1.7369564655        7.3548807022
F        11.1520032767       -1.9955096574        6.4032522365
F         9.4647009810       -3.2719370626        5.8115161407
F         8.6362610680       -2.2194382879        1.1759307994
F         9.9262648418       -0.5153546234        0.5907853256
F         7.7602058840       -0.2350790021        0.7378842115
F        12.3635257486        2.8184770869        0.9570893879
F        13.1989314218        4.8102584518        1.3279101602
F        11.8923754866        4.4947759226       -0.3795046127
F         8.8155883305        8.0798745878        1.1794612716
F         8.9039970295        8.2431287061        3.3801729115
F         7.1654700503        7.3377837027        2.4262713234
F         4.0862525599        2.3539899351        2.3455758284
F         4.2463291061        4.4924701611        2.7922359917
F         2.7429527859        3.2497158542        3.8232703114
F         5.4641341459        2.9847825741        9.0494629790
F         3.6936948321        1.9414745529        8.2394480063
F         5.5924125379        0.8617464332        8.4679613452
C         3.6677253994        9.3735817254       14.6826647337
C         4.1486806019        9.7479160667       13.4139659872
C         5.5164155179        9.8612534466       13.1405396184
C         6.4675660741        9.5870245487       14.1220996298
C         6.0087263079        9.1962700277       15.3792887278
C         4.6410421741        9.1062267907       15.6591592809
C         5.9457642274       10.2584275629       11.7617889393
C         6.9791920081        8.8689812280       16.4685202584
C         1.6282828536        8.4149087501       16.2392824184
C         2.2346241847        7.1610180082       16.4329809613
C         1.7919324818        6.2622722053       17.4155969851
C         0.7153758414        6.5872503568       18.2420363254
C         0.0763205682        7.8193513503       18.0429585277
C         0.5178601016        8.7049502289       17.0578847125
C         2.4587811571        4.9166168092       17.5241128068
C        -1.1301584679        8.1388284677       18.8778096837
C         1.8692628800       11.0049128682       15.4349983733
C         2.0724166362       11.4646963296       16.7480705323
C         2.0179992648       12.8235954413       17.0785175266
C         1.7663934722       13.7891866372       16.0972234333
C         1.5753456370       13.3530831760       14.7812576175
C         1.6254747489       11.9903982930       14.4619201515
C         2.1697725489       13.2095666350       18.5242818921
C         1.1852293646       14.3215217500       13.6987579398
C         1.1454709280        8.9498543435       13.7831472899
C        -0.1478221337        9.4452066683       13.5500841828
C        -0.9603899506        8.9320668654       12.5264715767
C        -0.5086293453        7.9116269786       11.6957254785
C         0.7701113396        7.3956813425       11.9276335747
C         1.5735781679        7.8953715351       12.9515322520
C        -2.3442081314        9.4781684813       12.3487213443
C         1.2316779950        6.2727779894       11.0564725412
B         2.0729608499        9.4324991880       15.0373240712
H         3.4377917010        9.9611706921       12.6176584437
H         7.5279370791        9.6565869544       13.9082810606
H         4.3334318576        8.8241684951       16.6655689601
H         3.0791400574        6.8730016356       15.8075407773
H         0.3815825242        5.8992588488       19.0128965931
H        -0.0099378844        9.6488351136       16.9301486802
H         2.2806220243       10.7468679482       17.5398901544
H         1.7037560913       14.8431326230       16.3496594131
H         1.4680440962       11.6932069075       13.4257722917
H        -0.5383386133       10.2470269142       14.1773715593
H        -1.1340916565        7.5262890495       10.8962088739
H         2.5585938984        7.4585355317       13.1050161739
F         1.1085275900        6.5930233076        9.7175400254
F         0.4807901022        5.1366430032       11.2528934706
F         2.5275103494        5.9210211683       11.2565971269
F        -3.1096010840        9.2809013248       13.4764543971
F        -3.0285788127        8.9056448303       11.3227369266
F        -2.3465450856       10.8286465094       12.1361583630
F         1.8056312205       14.0683967733       12.5037891384
F        -0.1670855580       14.2612642730       13.4588800124
F         1.4563461428       15.6210494250       13.9894192910
F         2.3539135308       14.5572612674       18.6894001223
F         1.0651354991       12.8497545447       19.2721808991
F         3.2297651700       12.5706171619       19.1253778957
F        -1.4334223460        9.4597243753       18.9716726102
F        -2.2670043453        7.5276417613       18.3933603348
F        -0.9646813446        7.6973018842       20.1659222205
F         2.1739025388        4.2545915158       18.6833623857
F         2.0834490734        4.0906370384       16.4807520956
F         3.8220146255        4.9966170558       17.4370494405
F         6.8663062478        9.7585462215       17.5118070450
F         6.7654125240        7.6261384346       16.9990350968
F         8.2759306097        8.8716816093       16.0405071688
F         5.5269746551        9.3487349561       10.8146196018
F         7.2992517119       10.3931653413       11.6238228491
F         5.3980162403       11.4679901679       11.3996260027
H         0.7650274859        7.7784788065        2.3218597243
C         0.1058780920        7.7046706388        3.1804090314
H        -0.8599615443        8.1950716830        3.0808684292
C         0.2691847876        6.6745132688        4.0909638853
H        -0.5996888215        6.3807825558        4.6714999885
H         0.9100307365        4.6712338893        3.8482035548
H         1.8546966330        5.5555186514        5.0398554974
C         1.3556219611        5.6514533618        4.0648423177
H         2.1120525031        5.8485815972        3.2995886819
319
SCF Energy = -2189.6509355201 (a.u.)
Lowest Frequencies = 24.947895  31.656403  33.473998 (cm^-1)
II (eta1) / [1-(propene)][BArF4]
C         1.7501322483       10.2598853097        8.0457959396
C         0.6115380448       11.2718355066        7.8017114350
C        -0.1649689333       11.5257510231        9.1056163033
C         0.7564769623       12.0286846070       10.2214404725
C         1.9202495486       11.0556404147       10.4513296882
C         2.7015582518       10.7547159493        9.1570489849
C         4.0244648596        8.6418467572        6.9920201248
C         4.7447520496        8.0761232059        5.7485868908
C         5.8517217789        7.0785906189        6.1271483946
C         5.3089129314        5.9615948811        7.0215752321
C         4.6758178670        6.5462850008        8.2870715340
C         3.5435818996        7.5186192234        7.9285012368
C         3.3961144993       11.2739938455        5.7600107245
C         3.6283017278       11.1720628911        4.2373955636
C         2.8698958256        9.4711204869        1.8720340470
C         3.6681364955       10.4022534097        0.9506130809
C         4.0454333909        9.6894090482       -0.3596191155
C         4.7897630430        8.3705201228       -0.1075188194
C         4.0154196174        7.4577727782        0.8534591301
C         3.6621190265        8.1808949530        2.1648019542
C         1.0294578196       11.5615677250        2.8214106717
C        -0.2227209494       10.8446977388        2.2751550100
C        -1.3021647964       11.8325156716        1.8133643524
C        -1.6788132671       12.8017817441        2.9389728185
C        -0.4395322748       13.5485566695        3.4458374393
C         0.6527538467       12.5733569159        3.9231991156
Rh        1.3233727174        8.7978862718        4.9924529275
P         2.2255170170       10.2681161191        3.4168687031
P         2.6178358913        9.7504772067        6.4986162184
C         0.2101334183        7.4517531783        6.1691093374
C        -0.9668867893        8.1058318180        6.7593479226
C        -1.1509452783        8.3485687339        8.0713706939
H         1.2762048838        9.3194216540        8.3735307608
H         1.0193392659       12.2242966450        7.4321138067
H        -0.0769380359       10.8867685219        7.0352058193
H        -0.6469114946       10.5897084145        9.4204956204
H        -0.9737300089       12.2443196790        8.9166677222
H         0.1837305756       12.1589264702       11.1516578482
H         1.1491859630       13.0207991748        9.9586106324
H         2.6188058767       11.4706299359       11.1930025236
H         1.5323920999       10.1132463604       10.8682421747
H         3.4848758336       10.0156636076        9.3678728437
H         3.2099034585       11.6652742499        8.8217381585
H         4.7263493131        9.2943515877        7.5406579520
H         5.1690277762        8.8896234920        5.1445953470
H         4.0080579045        7.5601628073        5.1094032543
H         6.6615062366        7.6077687371        6.6490811140
H         6.2884032161        6.6682279793        5.2042459360
H         6.1042686676        5.2533210021        7.2846465898
H         4.5547658398        5.3837174478        6.4688174967
H         4.2747637867        5.7476987597        8.9280704546
H         5.4434671166        7.0658098773        8.8795454916
H         3.1077691685        7.9411546821        8.8410668633
H         2.7389788568        6.9577478100        7.4322923099
H         4.3318165414       11.4888862053        6.2973658829
H         2.7050186781       12.0983535502        5.9836541852
H         4.5442950274       10.6064098780        4.0192288221
H         3.7616843578       12.1717997276        3.7996539462
H         1.9434521955        9.1722771065        1.3509000667
H         4.5815609372       10.7213961520        1.4681225980
H         3.0994697753       11.3127278156        0.7302633374
H         4.6582129000       10.3642224518       -0.9752286747
H         3.1267589465        9.4801104419       -0.9301327366
H         5.7837878520        8.5834130334        0.3098271611
H         4.9610794093        7.8477585424       -1.0600472562
H         4.5956243365        6.5508940886        1.0719851140
H         3.0843637126        7.1209929876        0.3742738282
H         4.5866664558        8.4264561081        2.7090045570
H         3.0817476879        7.5077564130        2.8171584263
H         1.5143821950       12.1121595722        1.9992028861
H        -0.6393703114       10.2028837843        3.0710216401
H         0.0480449967       10.1775121023        1.4488172740
H        -2.1817804075       11.2759980834        1.4625377189
H        -0.9298938183       12.4015675118        0.9475125533
H        -2.1435336326       12.2453447739        3.7667883309
H        -2.4379535539       13.5113791976        2.5819667970
H        -0.6989412757       14.2314313801        4.2684907951
H        -0.0385182594       14.1785897348        2.6393775495
H         1.5402872758       13.1389268253        4.2425911723
H         0.2850517422       12.0310451786        4.8090141610
H        -1.7197528897        8.4775848613        6.0614531654
H        -0.0542060761        6.8329371996        5.2807400783
H         0.7633463581        6.8281643171        6.8817585196
H        -2.0049875905        8.9135291137        8.4316936311
H        -0.4506953195        7.9800311382        8.8163991935
[truncated: 621,235 more chars]
