# Supplementary material for: Solid-state molecular organometallic chemistry. Single-crystal to single-crystal reactivity and catalysis with light hydrocarbon substrates
Source: Chem Sci. 2017 Jul 6;8(9):6014–29. doi: 10.1039/c7sc01491k (PMC5625289; doi:10.1039/c7sc01491k)
Supplement: Supplementary file 3 [file SC-008-C7SC01491K-s003.cif]

# Electronic Supplementary Material (ESI) for Chemical Science.
# This journal is © The Royal Society of Chemistry 2017

####################################################################### 
# 
# This file contains crystal structure data downloaded from the 
# Cambridge Structural Database (CSD) hosted by the Cambridge 
# Crystallographic Data Centre (CCDC).
# 
# Full information about CCDC data access policies and citation 
# guidelines are available at http://www.ccdc.cam.ac.uk/access/V1 
# 
# Audit and citation data items may have been added by the CCDC. 
# Please retain this information to preserve the provenance of 
# this file and to allow appropriate attribution of the data. 
# 
#######################################################################

data_1EthyleneOct
_database_code_depnum_ccdc_archive 'CCDC 1539832'
_audit_update_record             
;
2017-03-23 deposited with the CCDC.
2017-07-06 downloaded from the CCDC.
;
#========================================================
_audit_creation_date             2015-10-23
_audit_creation_method           CRYSTALS_ver_14.43

_oxford_structure_analysis_title 'C:\Users\ASWGroup\Contacts\Deskt At 11:47 on'
_chemical_name_systematic        .
_chemical_melting_point          'not measured'

_cell_length_a                   19.2187(18)
_cell_length_b                   17.1982(18)
_cell_length_c                   19.999(3)
_cell_angle_alpha                90
_cell_angle_beta                 90.738(12)
_cell_angle_gamma                90
_cell_volume                     6609.7(14)

_symmetry_cell_setting           monoclinic
_symmetry_space_group_name_H-M   'C 2/c '
_symmetry_space_group_name_Hall  '-C 2yc'
loop_
_symmetry_equiv_pos_as_xyz
x,y,z
-x,-y,-z
x+1/2,y+1/2,z
-x+1/2,-y+1/2,-z
x,-y,z+1/2
-x,y,-z+1/2
x+1/2,-y+1/2,z+1/2
-x+1/2,y+1/2,-z+1/2

loop_
_atom_type_symbol
_atom_type_scat_dispersion_real
_atom_type_scat_dispersion_imag
_atom_type_scat_Cromer_Mann_a1
_atom_type_scat_Cromer_Mann_b1
_atom_type_scat_Cromer_Mann_a2
_atom_type_scat_Cromer_Mann_b2
_atom_type_scat_Cromer_Mann_a3
_atom_type_scat_Cromer_Mann_b3
_atom_type_scat_Cromer_Mann_a4
_atom_type_scat_Cromer_Mann_b4
_atom_type_scat_Cromer_Mann_c
_atom_type_scat_source
Rh 0.0927 3.6045 19.2957 0.7515 14.3501 8.2176 4.7343 25.8749 1.2892 98.6062
5.3280 'International Tables Vol C 4.2.6.8 and 6.1.1.4'
P 0.2955 0.4335 6.4345 1.9067 4.1791 27.1570 1.7800 0.5260 1.4908 68.1645
1.1149 'International Tables Vol C 4.2.6.8 and 6.1.1.4'
B 0.0090 0.0039 2.0545 23.2185 1.3326 1.0210 1.0979 60.3498 0.7068 0.1403
-0.1932 'International Tables Vol C 4.2.6.8 and 6.1.1.4'
F 0.0727 0.0534 3.5392 10.2825 2.6412 4.2944 1.5170 0.2615 1.0243 26.1476
0.2776 'International Tables Vol C 4.2.6.8 and 6.1.1.4'
C 0.0181 0.0091 2.3100 20.8439 1.0200 10.2075 1.5886 0.5687 0.8650 51.6512
0.2156 'International Tables Vol C 4.2.6.8 and 6.1.1.4'
H 0.0000 0.0000 0.4930 10.5109 0.3229 26.1257 0.1402 3.1424 0.0408 57.7998
0.0030 'International Tables Vol C 4.2.6.8 and 6.1.1.4'


_cell_formula_units_Z            4

# Given Formula = C64 H72 B1 F24 P2 Rh1 
# Dc =      1.48 Fooo =   2944.00 Mu =     35.01 M =    736.45
# Found Formula = C62 H68 B1 F24 P2 Rh1 
# Dc =      1.45 FOOO =   2944.00 Mu =     34.90 M =    722.42

_chemical_formula_sum            'C62 H68 B1 F24 P2 Rh1'
_chemical_formula_moiety         'C32 H12 B F24, C30 H56 P2 Rh'
_chemical_compound_source        SYN
_chemical_formula_weight         1444.84


_cell_measurement_reflns_used    1672
_cell_measurement_theta_min      3
_cell_measurement_theta_max      71
_cell_measurement_temperature    150

_exptl_crystal_description       BLOCK
_exptl_crystal_colour            Orange
_exptl_crystal_size_min          0.05
_exptl_crystal_size_mid          0.1
_exptl_crystal_size_max          0.1

_exptl_crystal_density_diffrn    1.452
_exptl_crystal_density_meas      'not measured'
_exptl_crystal_density_method    'not measured'
# Non-dispersive F(000): 
_exptl_crystal_F_000             2944
_exptl_absorpt_coefficient_mu    3.490

# Sheldrick geometric approximatio 1.00 1.00 
_exptl_absorpt_correction_type   multi-scan
_exptl_absorpt_process_details   'CrysAlis, (Oxford Diffraction, 2002)'
_exptl_absorpt_correction_T_min  0.93
_exptl_absorpt_correction_T_max  1.00
_diffrn_measurement_device_type  'Oxford Diffraction SuperNova'
_diffrn_measurement_device       Area
_diffrn_radiation_monochromator  graphite
_diffrn_radiation_type           'Cu K\a'
_diffrn_radiation_wavelength     1.54180
_diffrn_measurement_method       \w

# If a reference occurs more than once, delete the author 
# and date from subsequent references. 
_computing_data_collection       'SuperNova, (Oxford Diffraction, 2010)'
_computing_cell_refinement       'CrysAlis, (Oxford Diffraction, 2002)'
_computing_data_reduction        'CrysAlis, (Oxford Diffraction, 2002)'
_computing_structure_solution    'Superflip (Palatinus & Chapuis, 2007)'
_computing_structure_refinement  'CRYSTALS (Betteridge et al., 2003)'
_computing_publication_material  'CRYSTALS (Betteridge et al., 2003)'
_computing_molecular_graphics    'CAMERON (Watkin et al., 1996)'

_diffrn_standards_interval_time  .
_diffrn_standards_interval_count .
_diffrn_standards_number         0
_diffrn_standards_decay_%        .

_diffrn_ambient_temperature      150
_diffrn_reflns_number            9108
_reflns_number_total             5540
_diffrn_reflns_av_R_equivalents  0.042
# Number of reflections without Friedels Law is 0 
# Number of reflections with Friedels Law is 5540 
# Theoretical number of reflections is about 13577 


_diffrn_reflns_theta_min         4.081
_diffrn_reflns_theta_max         74.796
_diffrn_measured_fraction_theta_max 0.815

_diffrn_reflns_theta_full        25.431
_diffrn_measured_fraction_theta_full 0.912


_diffrn_reflns_limit_h_min       -23
_diffrn_reflns_limit_h_max       21
_diffrn_reflns_limit_k_min       -21
_diffrn_reflns_limit_k_max       15
_diffrn_reflns_limit_l_min       -24
_diffrn_reflns_limit_l_max       15
_reflns_limit_h_min              -23
_reflns_limit_h_max              23
_reflns_limit_k_min              0
_reflns_limit_k_max              21
_reflns_limit_l_min              0
_reflns_limit_l_max              24

_oxford_diffrn_Wilson_B_factor   4.76
_oxford_diffrn_Wilson_scale      0.82

_atom_sites_solution_primary     Other #heavy,direct,difmap,geom
# _atom_sites_solution_secondary  difmap
_atom_sites_solution_hydrogens   difmap

_refine_diff_density_min         -1.04
_refine_diff_density_max         1.69


# The current dictionary definitions do not cover the 
# situation where the reflections used for refinement were 
# selected by a user-defined sigma threshold 


# The values actually used during refinement 
_oxford_reflns_threshold_expression_ref I>-3.0\s(I)
_refine_ls_number_reflns         5511
_refine_ls_number_restraints     102
_refine_ls_number_parameters     481
_oxford_refine_ls_R_factor_ref   0.1449
_refine_ls_wR_factor_ref         0.3327
_refine_ls_goodness_of_fit_ref   0.9981
_refine_ls_shift/su_max          4.7402730
_refine_ls_shift/su_mean         0.1361375


# The values computed with all filters except I/sigma 
_oxford_reflns_number_all        5514
_refine_ls_R_factor_all          0.1450
_refine_ls_wR_factor_all         0.3333

# The values computed with a 2 sigma cutoff - a la SHELX 
_reflns_threshold_expression     I>2.0\s(I)
_reflns_number_gt                3470
_refine_ls_R_factor_gt           0.1072
_refine_ls_wR_factor_gt          0.2509

# choose from: rm (reference molecule of known chirality), 
# ad (anomolous dispersion - Flack), rmad (rm and ad), 
# syn (from synthesis), unk (unknown) or . (not applicable). 
_chemical_absolute_configuration .


_refine_ls_structure_factor_coef Fsqd
_refine_ls_matrix_type           full
_refine_ls_hydrogen_treatment    noref #undef, noref, refall,
# refxyz, refU, constr or mixed
_refine_ls_weighting_scheme      calc
_refine_ls_weighting_details     
;
 Method, part 1, Chebychev polynomial, (Watkin, 1994, Prince, 1982) 
 [weight] = 1.0/[A~0~*T~0~(x)+A~1~*T~1~(x) ... +A~n-1~]*T~n-1~(x)] 
 where A~i~ are the Chebychev coefficients listed below and x= Fcalc/Fmax 
 Method = Robust Weighting (Prince, 1982) 
 W = [weight] * [1-(deltaF/6*sigmaF)^2^]^2^ 
 A~i~ are: 
 0.358E+04 0.591E+04 0.352E+04 0.136E+04 268. 
;

# Uequiv = arithmetic mean of Ui i.e. Ueqiv = (U1+U2+U3)/3

# Replace last . with number of unfound hydrogen atoms attached to an atom.

# ..._refinement_flags_... 
# . no refinement constraints           S special position constraint on site
# G rigid group refinement of site      R riding atom
# D distance or angle restraint on site T thermal displacement constraints
# U Uiso or Uij restraint (rigid bond)  P partial occupancy constraint


loop_
_atom_site_label
_atom_site_type_symbol
_atom_site_fract_x
_atom_site_fract_y
_atom_site_fract_z
_atom_site_U_iso_or_equiv
_atom_site_occupancy
_atom_site_adp_type
_atom_site_refinement_flags_posn
_atom_site_refinement_flags_adp
_atom_site_refinement_flags_occupancy
_atom_site_disorder_assembly
_atom_site_disorder_group
_atom_site_attached_hydrogens
F1 F 0.3946(10) 0.0360(11) 0.5731(9) 0.2786 1.0000 Uani . . . . . .
F2 F 0.3726(6) 0.1435(9) 0.5413(8) 0.2146 1.0000 Uani . . . . . .
F3 F 0.4394(5) 0.0775(8) 0.4942(5) 0.1628 1.0000 Uani . . . . . .
F4 F 0.6873(5) 0.0478(7) 0.6697(6) 0.1671 1.0000 Uani . . . . . .
F5 F 0.7167(4) 0.1454(6) 0.6220(8) 0.1638 1.0000 Uani . . . . . .
F6 F 0.6784(5) 0.0542(9) 0.5684(6) 0.2052 1.0000 Uani . . . . . .
F7 F 0.6785(9) 0.4562(13) 0.6261(6) 0.2393 1.0000 Uani . . . . . .
F8 F 0.7447(10) 0.3763(13) 0.6562(11) 0.2576 1.0000 Uani . . . . . .
F9 F 0.7536(6) 0.4880(8) 0.6971(5) 0.1880 1.0000 Uani . . . . . .
F10 F 0.6613(6) 0.5176(7) 0.9163(7) 0.1920 1.0000 Uani . . . . . .
F11 F 0.6579(10) 0.4018(11) 0.9550(6) 0.2624 1.0000 Uani . . . . . .
F12 F 0.5682(7) 0.4656(6) 0.9407(6) 0.1594 1.0000 Uani . . . . . .
Rh1 Rh 1.0000 0.32961(7) 0.7500 0.0731 1.0000 Uani DS T . . . .
B1 B 0.5000 0.2691(8) 0.7500 0.0517 1.0000 Uani S T . . . .
P1 P 1.01746(12) 0.22904(16) 0.67481(13) 0.0656 1.0000 Uani . . . . . .
C23 C 0.5841(4) 0.1790(5) 0.6782(4) 0.0538 1.0000 Uani . . . . . .
C5 C 0.9668(5) 0.2342(7) 0.5957(5) 0.0706 1.0000 Uani . . . . . .
C6 C 0.8897(5) 0.2494(6) 0.6099(6) 0.0729 1.0000 Uani . . . . . .
C7 C 0.8498(6) 0.2644(8) 0.5453(6) 0.0853 1.0000 Uani . . . . . .
C8 C 0.8584(6) 0.1966(9) 0.4962(6) 0.0893 1.0000 Uani . . . . . .
C9 C 0.9352(6) 0.1790(9) 0.4825(6) 0.0910 1.0000 Uani . . . . . .
C10 C 0.9750(6) 0.1679(9) 0.5486(7) 0.0971 1.0000 Uani . . . . . .
C17 C 0.9913(5) 0.1355(7) 0.7132(6) 0.0761 1.0000 Uani . . . . . .
C18 C 0.5178(4) 0.2113(5) 0.6882(4) 0.0479 1.0000 Uani . . . . . .
C19 C 0.4643(4) 0.1812(5) 0.6460(5) 0.0524 1.0000 Uani . . . . . .
C20 C 0.4775(5) 0.1263(5) 0.5970(5) 0.0587 1.0000 Uani . . . . . .
C21 C 0.5439(5) 0.0963(5) 0.5887(5) 0.0616 1.0000 Uani . . . . . .
C22 C 0.5967(5) 0.1238(5) 0.6300(4) 0.0580 1.0000 Uani . . . . . .
C29 C 0.6661(5) 0.4452(6) 0.7941(7) 0.0831 1.0000 Uani . . . . . .
C24 C 0.4189(7) 0.0979(8) 0.5518(6) 0.0860 1.0000 Uani . . . . . .
C25 C 0.6698(5) 0.0927(7) 0.6235(6) 0.0756 1.0000 Uani . . . . . .
C26 C 0.5648(4) 0.3285(5) 0.7671(5) 0.0573 1.0000 Uani . . . . . .
C27 C 0.6094(6) 0.3564(6) 0.7188(6) 0.0755 1.0000 Uani . . . . . .
C28 C 0.6606(6) 0.4124(7) 0.7324(6) 0.0824 1.0000 Uani . . . . . .
C32 C 0.7109(10) 0.4352(11) 0.6803(8) 0.1166 1.0000 Uani . . . . . .
C30 C 0.6225(5) 0.4189(6) 0.8441(6) 0.0698 1.0000 Uani . . . . . .
C31 C 0.5717(5) 0.3622(6) 0.8301(5) 0.0655 1.0000 Uani . . . . . .
C33 C 0.6305(9) 0.4481(12) 0.9153(11) 0.1338 1.0000 Uani . . . . . .
C141 C 1.2550(9) 0.2667(17) 0.6375(11) 0.1656 0.808(14) Uani D U P 2 3 .
C1 C 0.9630(16) 0.4262(18) 0.6791(19) 0.1362 0.5000 Uani D U . 1 1 .
C2 C 1.0329(18) 0.4172(19) 0.6699(16) 0.1238 0.5000 Uani D U . 1 1 .
C121 C 1.1612(6) 0.2316(15) 0.7091(8) 0.1306 0.808(14) Uani D U P 2 3 .
C131 C 1.2379(7) 0.2015(15) 0.6897(10) 0.1530 0.808(14) Uani D U P 2 3 .
C111 C 1.1109(10) 0.2049(17) 0.6491(10) 0.1338 0.808(14) Uani D U P 2 3 .
C3 C 1.0047(18) 0.415(2) 0.6626(14) 0.1097 0.5000 Uani D U . 1 2 .
C4 C 1.0669(15) 0.4193(16) 0.6964(16) 0.1098 0.5000 Uani D U . 1 2 .
C120 C 1.1304(11) 0.1397(15) 0.6328(12) 0.0257 0.192(14) Uani D U P 2 2 .
C140 C 1.205(3) 0.164(3) 0.5226(16) 0.0881 0.192(14) Uani D U P 2 2 .
C110 C 1.104(2) 0.2246(15) 0.6523(12) 0.0213 0.192(14) Uani D U P 2 2 .
C130 C 1.2057(13) 0.151(3) 0.6017(16) 0.0511 0.192(14) Uani D U P 2 2 .
C160 C 1.144(3) 0.247(3) 0.585(2) 0.0642 0.192(14) Uani D U P 2 2 .
C161 C 1.1304(11) 0.271(2) 0.5973(15) 0.1674 0.808(14) Uani D U P 2 3 .
C150 C 1.225(2) 0.232(3) 0.573(3) 0.0846 0.192(14) Uani D U P 2 2 .
C151 C 1.2084(9) 0.262(2) 0.5714(11) 0.1793 0.808(14) Uani D U P 2 3 .
H231 H 0.6201 0.1968 0.7057 0.0632 1.0000 Uiso . . . . . .
H51 H 0.9834 0.2809 0.5705 0.0892 1.0000 Uiso . . . . . .
H61 H 0.8853 0.2935 0.6400 0.0853 1.0000 Uiso . . . . . .
H62 H 0.8710 0.2031 0.6306 0.0852 1.0000 Uiso . . . . . .
H71 H 0.8682 0.3127 0.5252 0.1002 1.0000 Uiso . . . . . .
H72 H 0.8006 0.2723 0.5556 0.1000 1.0000 Uiso . . . . . .
H82 H 0.8366 0.1504 0.5145 0.1111 1.0000 Uiso . . . . . .
H81 H 0.8372 0.2103 0.4534 0.1112 1.0000 Uiso . . . . . .
H92 H 0.9565 0.2202 0.4572 0.1131 1.0000 Uiso . . . . . .
H91 H 0.9376 0.1303 0.4559 0.1134 1.0000 Uiso . . . . . .
H101 H 1.0241 0.1604 0.5380 0.1161 1.0000 Uiso . . . . . .
H102 H 0.9565 0.1212 0.5707 0.1160 1.0000 Uiso . . . . . .
H171 H 1.0162 0.0928 0.6907 0.0909 1.0000 Uiso . . . . . .
H172 H 0.9421 0.1269 0.7057 0.0910 1.0000 Uiso . . . . . .
H191 H 0.4178 0.1985 0.6515 0.0642 1.0000 Uiso . . . . . .
H211 H 0.5531 0.0587 0.5558 0.0773 1.0000 Uiso . . . . . .
H291 H 0.6988 0.4848 0.8039 0.0982 1.0000 Uiso . . . . . .
H271 H 0.6061 0.3356 0.6751 0.0862 1.0000 Uiso . . . . . .
H311 H 0.5424 0.3448 0.8651 0.0805 1.0000 Uiso . . . . . .
H1411 H 1.3082 0.2611 0.6212 0.2200 0.808(14) Uiso . . P 2 3 .
H1412 H 1.2530 0.3193 0.6529 0.2201 0.808(14) Uiso . . P 2 3 .
H1211 H 1.1435 0.2161 0.7518 0.1819 0.808(14) Uiso . . P 2 3 .
H1212 H 1.1572 0.2925 0.7103 0.1820 0.808(14) Uiso . . P 2 3 .
H1311 H 1.2703 0.2036 0.7268 0.2039 0.808(14) Uiso . . P 2 3 .
H1312 H 1.2370 0.1517 0.6695 0.2039 0.808(14) Uiso . . P 2 3 .
H1111 H 1.1225 0.1482 0.6293 0.1850 0.808(14) Uiso . . P 2 3 .
H1201 H 1.1343 0.0996 0.6728 0.0270 0.192(14) Uiso . . P 2 2 .
H1202 H 1.0990 0.1103 0.6013 0.0270 0.192(14) Uiso . . P 2 2 .
H1401 H 1.2483 0.1612 0.4929 0.0891 0.192(14) Uiso . . P 2 2 .
H1402 H 1.1665 0.1729 0.4941 0.0890 0.192(14) Uiso . . P 2 2 .
H1101 H 1.1337 0.2437 0.6917 0.0161 0.192(14) Uiso . . P 2 2 .
H1301 H 1.2315 0.1906 0.6271 0.0500 0.192(14) Uiso . . P 2 2 .
H1302 H 1.2353 0.1022 0.6053 0.0500 0.192(14) Uiso . . P 2 2 .
H1601 H 1.1174 0.3051 0.5735 0.0701 0.192(14) Uiso . . P 2 2 .
H1602 H 1.1115 0.2189 0.5463 0.0700 0.192(14) Uiso . . P 2 2 .
H1611 H 1.1319 0.3236 0.6248 0.2191 0.808(14) Uiso . . P 2 3 .
H1612 H 1.0962 0.2812 0.5619 0.2191 0.808(14) Uiso . . P 2 3 .
H13011 H 1.2407 0.2288 0.6198 0.0860 0.192(14) Uiso . . P 2 2 .
H1502 H 1.2416 0.2924 0.5624 0.0860 0.192(14) Uiso . . P 2 2 .
H1511 H 1.2213 0.3032 0.5317 0.2331 0.808(14) Uiso . . P 2 3 .
H1512 H 1.2140 0.2122 0.5429 0.2331 0.808(14) Uiso . . P 2 3 .
H11 H 0.9445 0.4398 0.7215 0.1450 0.5000 Uiso . . . 1 1 .
H12 H 0.9291 0.4178 0.6426 0.1450 0.5000 Uiso . . . 1 1 .
H21 H 1.0654 0.4232 0.7047 0.1368 0.5000 Uiso . . . 1 1 .
H22 H 1.0500 0.4012 0.6258 0.1368 0.5000 Uiso . . . 1 1 .
H41 H 1.0666 0.4387 0.7417 0.1192 0.5000 Uiso . . . 1 2 .
H42 H 1.1081 0.4075 0.6755 0.1192 0.5000 Uiso . . . 1 2 .
H31 H 0.9593 0.4273 0.6828 0.1223 0.5000 Uiso . . . 1 2 .
H32 H 1.0008 0.3961 0.6166 0.1223 0.5000 Uiso . . . 1 2 .
loop_
_atom_site_aniso_label
_atom_site_aniso_U_11
_atom_site_aniso_U_22
_atom_site_aniso_U_33
_atom_site_aniso_U_23
_atom_site_aniso_U_13
_atom_site_aniso_U_12
F1 0.30(2) 0.282(18) 0.249(17) 0.117(14) -0.175(16) -0.226(17)
F2 0.124(8) 0.242(14) 0.274(16) -0.164(13) -0.136(10) 0.085(9)
F3 0.107(7) 0.262(13) 0.119(7) -0.083(8) -0.018(6) 0.000(8)
F4 0.088(6) 0.218(11) 0.196(10) 0.104(9) 0.035(6) 0.094(7)
F5 0.049(4) 0.141(7) 0.303(16) -0.006(9) 0.059(7) 0.006(4)
F6 0.112(7) 0.320(17) 0.182(10) -0.126(11) -0.033(7) 0.124(10)
F7 0.205(14) 0.40(3) 0.115(8) 0.087(12) -0.020(9) -0.181(17)
F8 0.212(18) 0.30(2) 0.27(2) -0.103(19) 0.159(17) -0.132(17)
F9 0.179(10) 0.246(13) 0.139(8) 0.010(8) -0.003(7) -0.163(10)
F10 0.179(11) 0.173(9) 0.226(12) -0.131(10) 0.081(9) -0.109(9)
F11 0.36(2) 0.30(2) 0.126(9) -0.115(11) -0.127(13) 0.131(18)
F12 0.169(10) 0.153(9) 0.157(9) -0.073(7) 0.060(8) -0.083(8)
Rh1 0.0568(7) 0.0807(8) 0.0820(8) 0.0000 0.0032(5) 0.0000
B1 0.036(6) 0.064(7) 0.055(7) 0.0000 0.001(6) 0.0000
P1 0.0441(12) 0.0848(17) 0.0678(14) 0.0005(12) -0.0036(11) -0.0078(11)
C23 0.037(4) 0.070(5) 0.055(4) 0.005(4) -0.002(4) 0.007(3)
C5 0.047(5) 0.108(8) 0.057(5) 0.006(5) -0.002(4) -0.005(5)
C6 0.053(5) 0.087(6) 0.078(6) 0.011(5) -0.005(5) 0.001(5)
C7 0.061(6) 0.122(9) 0.073(6) 0.018(6) -0.003(5) 0.010(6)
C8 0.051(6) 0.134(11) 0.082(7) 0.018(7) -0.019(6) -0.014(6)
C9 0.052(6) 0.147(12) 0.074(7) -0.007(7) -0.004(5) -0.020(6)
C10 0.046(5) 0.163(13) 0.082(7) -0.026(8) -0.012(6) -0.003(6)
C17 0.047(5) 0.078(6) 0.103(8) 0.002(6) -0.008(5) -0.005(5)
C18 0.039(4) 0.053(4) 0.052(4) 0.005(3) -0.005(3) -0.001(3)
C19 0.039(4) 0.053(4) 0.065(5) -0.006(4) -0.001(4) -0.001(3)
C20 0.053(5) 0.059(5) 0.064(5) -0.012(4) -0.001(4) 0.002(4)
C21 0.057(5) 0.057(5) 0.071(5) 0.002(4) 0.006(5) 0.005(4)
C22 0.047(5) 0.071(5) 0.056(4) 0.002(4) 0.009(4) 0.020(4)
C29 0.055(6) 0.057(5) 0.136(10) -0.004(6) -0.013(6) -0.017(4)
C24 0.073(7) 0.101(8) 0.084(7) -0.036(7) 0.001(6) -0.019(7)
C25 0.052(5) 0.097(8) 0.078(6) 0.007(6) 0.016(5) 0.023(5)
C26 0.041(4) 0.055(4) 0.076(5) -0.005(4) -0.011(4) 0.007(3)
C27 0.067(6) 0.077(6) 0.082(6) 0.009(5) -0.019(5) -0.024(5)
C28 0.063(6) 0.092(7) 0.092(7) 0.012(6) -0.019(6) -0.033(6)
C32 0.118(13) 0.140(13) 0.092(9) 0.021(9) -0.009(9) -0.072(11)
C30 0.049(5) 0.065(5) 0.095(7) -0.015(5) -0.001(5) -0.009(4)
C31 0.049(5) 0.064(5) 0.084(6) -0.010(5) -0.001(5) -0.004(4)
C33 0.091(10) 0.138(14) 0.173(17) -0.098(14) 0.012(11) -0.045(10)
C141 0.055(8) 0.29(2) 0.149(14) -0.011(14) -0.040(9) -0.019(11)
C1 0.12(2) 0.105(17) 0.18(3) 0.047(18) -0.01(2) -0.020(19)
C2 0.12(3) 0.085(16) 0.16(3) 0.079(17) -0.02(2) -0.036(18)
C121 0.025(5) 0.278(18) 0.089(9) -0.025(11) -0.007(6) -0.019(8)
C131 0.043(7) 0.288(19) 0.128(12) -0.012(13) -0.027(8) -0.022(10)
C111 0.035(7) 0.261(19) 0.106(12) 0.002(14) 0.001(8) -0.035(11)
C3 0.11(2) 0.14(2) 0.089(16) 0.024(15) 0.040(16) 0.011(19)
C4 0.11(2) 0.116(19) 0.105(18) 0.012(16) 0.039(16) -0.003(17)
C120 0.003(9) 0.054(14) 0.020(10) -0.010(10) 0.000(8) 0.007(9)
C140 0.065(17) 0.11(2) 0.085(18) 0.005(16) 0.002(15) -0.005(16)
C110 0.020(13) 0.044(13) 0.000(10) -0.006(9) -0.001(10) -0.008(10)
C130 0.023(12) 0.088(17) 0.042(14) -0.006(13) -0.001(11) -0.005(12)
C160 0.053(17) 0.085(17) 0.054(16) 0.004(14) -0.006(14) -0.011(15)
C161 0.057(9) 0.29(2) 0.156(15) -0.003(15) 0.010(10) 0.009(13)
C150 0.065(19) 0.110(19) 0.079(18) 0.012(16) -0.007(16) -0.009(17)
C151 0.051(9) 0.30(2) 0.187(15) -0.003(16) -0.014(10) 0.013(12)

_refine_ls_extinction_method     none
_oxford_refine_ls_scale          1.373(18)
loop_
_geom_bond_atom_site_label_1
_geom_bond_site_symmetry_1
_geom_bond_atom_site_label_2
_geom_bond_site_symmetry_2
_geom_bond_distance
_geom_bond_publ_flag
F1 . C24 . 1.240(17) yes
F2 . C24 . 1.204(16) yes
F3 . C24 . 1.272(15) yes
F4 . C25 . 1.248(13) yes
F5 . C25 . 1.279(15) yes
F6 . C25 . 1.298(14) yes
F7 . C32 . 1.294(19) yes
F8 . C32 . 1.30(3) yes
F9 . C32 . 1.265(16) yes
F10 . C33 . 1.333(19) yes
F11 . C33 . 1.24(3) yes
F12 . C33 . 1.340(19) yes
Rh1 . C2 6_756 2.293(9) yes
Rh1 . C1 6_756 2.291(10) yes
Rh1 . P1 6_756 2.319(3) yes
Rh1 . H21 6_756 2.241 no
Rh1 . H11 6_756 2.245 no
Rh1 . P1 . 2.319(3) yes
Rh1 . C1 . 2.291(10) yes
Rh1 . C2 . 2.293(9) yes
Rh1 . H11 . 2.245 no
Rh1 . H21 . 2.241 no
Rh1 . C4 6_756 2.285(10) yes
Rh1 . C3 6_756 2.285(10) yes
Rh1 . P1 6_756 2.319(3) yes
Rh1 . P1 . 2.319(3) yes
Rh1 . C3 . 2.285(10) yes
Rh1 . C4 . 2.285(10) yes
B1 . C26 6_656 1.643(12) yes
B1 . C18 6_656 1.627(12) yes
B1 . C18 . 1.627(12) yes
B1 . C26 . 1.643(12) yes
P1 . C5 . 1.849(9) yes
P1 . C17 . 1.855(12) yes
P1 . C110 . 1.74(4) yes
P1 . C5 . 1.849(9) yes
P1 . C17 . 1.855(12) yes
P1 . C111 . 1.92(2) yes
C23 . C18 . 1.406(11) yes
C23 . C22 . 1.376(12) yes
C23 . H231 . 0.931 no
C5 . C6 . 1.535(14) yes
C5 . C10 . 1.489(17) yes
C5 . H51 . 1.003 no
C6 . C7 . 1.516(14) yes
C6 . H61 . 0.973 no
C6 . H62 . 0.968 no
C7 . C8 . 1.535(19) yes
C7 . H71 . 0.990 no
C7 . H72 . 0.981 no
C8 . C9 . 1.534(17) yes
C8 . H82 . 0.972 no
C8 . H81 . 0.972 no
C9 . C10 . 1.531(16) yes
C9 . H92 . 0.966 no
C9 . H91 . 0.993 no
C10 . H101 . 0.978 no
C10 . H102 . 0.985 no
C17 . C17 6_756 1.50(2) yes
C17 . H171 . 0.989 no
C17 . H172 . 0.966 no
C18 . C19 . 1.419(11) yes
C19 . C20 . 1.386(12) yes
C19 . H191 . 0.951 no
C20 . C21 . 1.388(12) yes
C20 . C24 . 1.515(13) yes
C21 . C22 . 1.384(13) yes
C21 . H211 . 0.941 no
C22 . C25 . 1.509(12) yes
C29 . C28 . 1.361(18) yes
C29 . C30 . 1.389(17) yes
C29 . H291 . 0.945 no
C26 . C27 . 1.385(15) yes
C26 . C31 . 1.391(14) yes
C27 . C28 . 1.401(13) yes
C27 . H271 . 0.946 no
C28 . C32 . 1.48(2) yes
C30 . C31 . 1.406(13) yes
C30 . C33 . 1.52(2) yes
C31 . H311 . 0.952 no
C141 . C131 . 1.570(10) yes
C141 . C151 . 1.589(10) yes
C141 . H1411 . 1.082 no
C141 . H1412 . 0.956 no
C1 . C2 . 1.367(10) yes
C1 . H11 . 0.954 no
C1 . H12 . 0.982 no
C2 . H21 . 0.934 no
C2 . H22 . 0.984 no
C121 . C131 . 1.613(9) yes
C121 . C111 . 1.598(9) yes
C121 . H1211 . 0.962 no
C121 . H1212 . 1.051 no
C131 . H1311 . 0.963 no
C131 . H1312 . 0.946 no
C111 . C161 . 1.586(10) yes
C111 . H1111 . 1.076 no
C3 . C4 . 1.368(10) yes
C3 . H31 . 0.990 no
C3 . H32 . 0.977 no
C4 . H41 . 0.967 no
C4 . H42 . 0.923 no
C120 . C110 . 1.592(10) yes
C120 . C130 . 1.595(10) yes
C120 . H1201 . 1.059 no
C120 . H1202 . 1.004 no
C140 . C130 . 1.598(10) yes
C140 . C150 . 1.595(10) yes
C140 . H1401 . 1.026 no
C140 . H1402 . 0.944 no
C110 . C160 . 1.593(10) yes
C110 . H1101 . 1.017 no
C130 . H1301 . 0.976 no
C130 . H1302 . 1.021 no
C160 . C150 . 1.596(10) yes
C160 . H1601 . 1.149 no
C160 . H1602 . 1.102 no
C161 . C151 . 1.598(10) yes
C161 . H1611 . 1.061 no
C161 . H1612 . 0.977 no
C150 . H1301 . 1.297 no
C150 . H13011 . 0.975 no
C150 . H1502 . 1.104 no
C151 . H1511 . 1.094 no
C151 . H1512 . 1.039 no
H1301 . H13011 . 0.697 no
loop_
_geom_angle_atom_site_label_1
_geom_angle_site_symmetry_1
_geom_angle_atom_site_label_2
_geom_angle_site_symmetry_2
_geom_angle_atom_site_label_3
_geom_angle_site_symmetry_3
_geom_angle
_geom_angle_publ_flag
C2 6_756 Rh1 . C1 6_756 34.7(3) yes
C2 6_756 Rh1 . P1 6_756 89.6(11) yes
C1 6_756 Rh1 . P1 6_756 100.7(12) yes
C2 6_756 Rh1 . H21 6_756 23.7 no
C1 6_756 Rh1 . H21 6_756 53.1 no
P1 6_756 Rh1 . H21 6_756 100.8 no
C2 6_756 Rh1 . H11 6_756 53.4 no
C1 6_756 Rh1 . H11 6_756 24.2 no
P1 6_756 Rh1 . H11 6_756 122.5 no
H21 6_756 Rh1 . H11 6_756 63.8 no
C2 6_756 Rh1 . P1 . 170.4(9) yes
C1 6_756 Rh1 . P1 . 153.6(8) yes
P1 6_756 Rh1 . P1 . 83.55(14) yes
H21 6_756 Rh1 . P1 . 152.2 no
H11 6_756 Rh1 . P1 . 136.2 no
C2 6_756 Rh1 . C1 . 82.5(15) yes
C1 6_756 Rh1 . C1 . 87(2) yes
P1 6_756 Rh1 . C1 . 153.6(8) yes
H21 6_756 Rh1 . C1 . 63.8 no
H11 6_756 Rh1 . C1 . 71.8 no
C2 6_756 Rh1 . C2 . 98(2) yes
C1 6_756 Rh1 . C2 . 82.5(15) yes
P1 6_756 Rh1 . C2 . 170.4(9) yes
H21 6_756 Rh1 . C2 . 88.4 no
H11 6_756 Rh1 . C2 . 59.2 no
C2 6_756 Rh1 . H11 . 59.2 no
C1 6_756 Rh1 . H11 . 71.8 no
P1 6_756 Rh1 . H11 . 136.2 no
H21 6_756 Rh1 . H11 . 39.5 no
H11 6_756 Rh1 . H11 . 64.8 no
C2 6_756 Rh1 . H21 . 88.4 no
C1 6_756 Rh1 . H21 . 63.8 no
P1 6_756 Rh1 . H21 . 152.2 no
H21 6_756 Rh1 . H21 . 88.1 no
H11 6_756 Rh1 . H21 . 39.5 no
P1 . Rh1 . C1 . 100.7(12) yes
P1 . Rh1 . C2 . 89.6(11) yes
C1 . Rh1 . C2 . 34.7(3) yes
P1 . Rh1 . H11 . 122.5 no
C1 . Rh1 . H11 . 24.2 no
C2 . Rh1 . H11 . 53.4 no
P1 . Rh1 . H21 . 100.8 no
C1 . Rh1 . H21 . 53.1 no
C2 . Rh1 . H21 . 23.7 no
H11 . Rh1 . H21 . 63.8 no
C4 6_756 Rh1 . C3 6_756 34.8(3) yes
C4 6_756 Rh1 . P1 6_756 96.4(9) yes
C3 6_756 Rh1 . P1 6_756 88.6(11) yes
C4 6_756 Rh1 . P1 . 153.5(9) yes
C3 6_756 Rh1 . P1 . 169.2(10) yes
P1 6_756 Rh1 . P1 . 83.55(14) yes
C4 6_756 Rh1 . C3 . 87.4(12) yes
C3 6_756 Rh1 . C3 . 100(2) yes
P1 6_756 Rh1 . C3 . 169.2(10) yes
P1 . Rh1 . C3 . 88.6(11) yes
C4 6_756 Rh1 . C4 . 95.0(18) yes
C3 6_756 Rh1 . C4 . 87.4(12) yes
P1 6_756 Rh1 . C4 . 153.5(9) yes
P1 . Rh1 . C4 . 96.4(9) yes
C3 . Rh1 . C4 . 34.8(3) yes
C26 6_656 B1 . C18 6_656 111.8(4) yes
C26 6_656 B1 . C18 . 112.9(4) yes
C18 6_656 B1 . C18 . 104.6(10) yes
C26 6_656 B1 . C26 . 103.1(10) yes
C18 6_656 B1 . C26 . 112.9(4) yes
C18 . B1 . C26 . 111.8(4) yes
Rh1 . P1 . C5 . 116.1(4) yes
Rh1 . P1 . C17 . 109.6(4) yes
C5 . P1 . C17 . 104.7(5) yes
Rh1 . P1 . C110 . 110.4(9) yes
C5 . P1 . C110 . 106.2(9) yes
C17 . P1 . C110 . 109.6(10) yes
Rh1 . P1 . C5 . 116.1(4) yes
Rh1 . P1 . C17 . 109.6(4) yes
C5 . P1 . C17 . 104.7(5) yes
Rh1 . P1 . C111 . 118.6(6) yes
C5 . P1 . C111 . 105.4(6) yes
C17 . P1 . C111 . 100.5(10) yes
C18 . C23 . C22 . 122.7(8) yes
C18 . C23 . H231 . 117.0 no
C22 . C23 . H231 . 120.3 no
P1 . C5 . C6 . 110.4(7) yes
P1 . C5 . C10 . 116.5(8) yes
C6 . C5 . C10 . 111.0(8) yes
P1 . C5 . H51 . 107.5 no
C6 . C5 . H51 . 105.7 no
C10 . C5 . H51 . 104.9 no
C5 . C6 . C7 . 110.5(9) yes
C5 . C6 . H61 . 109.8 no
C7 . C6 . H61 . 110.3 no
C5 . C6 . H62 . 107.7 no
C7 . C6 . H62 . 108.5 no
H61 . C6 . H62 . 110.1 no
C6 . C7 . C8 . 111.1(10) yes
C6 . C7 . H71 . 108.1 no
C8 . C7 . H71 . 109.6 no
C6 . C7 . H72 . 108.9 no
C8 . C7 . H72 . 110.6 no
H71 . C7 . H72 . 108.6 no
C7 . C8 . C9 . 112.1(9) yes
C7 . C8 . H82 . 109.2 no
C9 . C8 . H82 . 109.0 no
C7 . C8 . H81 . 109.5 no
C9 . C8 . H81 . 106.5 no
H82 . C8 . H81 . 110.5 no
C8 . C9 . C10 . 110.0(10) yes
C8 . C9 . H92 . 111.3 no
C10 . C9 . H92 . 109.5 no
C8 . C9 . H91 . 108.3 no
C10 . C9 . H91 . 109.3 no
H92 . C9 . H91 . 108.4 no
C9 . C10 . C5 . 113.3(11) yes
C9 . C10 . H101 . 107.6 no
C5 . C10 . H101 . 110.4 no
C9 . C10 . H102 . 108.0 no
C5 . C10 . H102 . 107.3 no
H101 . C10 . H102 . 110.2 no
C17 6_756 C17 . P1 . 110.3(4) yes
C17 6_756 C17 . H171 . 110.0 no
P1 . C17 . H171 . 108.7 no
C17 6_756 C17 . H172 . 110.9 no
P1 . C17 . H172 . 109.8 no
H171 . C17 . H172 . 107.0 no
B1 . C18 . C23 . 123.4(6) yes
B1 . C18 . C19 . 121.1(6) yes
C23 . C18 . C19 . 114.9(8) yes
C18 . C19 . C20 . 122.1(8) yes
C18 . C19 . H191 . 119.5 no
C20 . C19 . H191 . 118.4 no
C19 . C20 . C21 . 121.0(8) yes
C19 . C20 . C24 . 120.0(9) yes
C21 . C20 . C24 . 119.0(9) yes
C20 . C21 . C22 . 118.0(8) yes
C20 . C21 . H211 . 121.4 no
C22 . C21 . H211 . 120.6 no
C21 . C22 . C23 . 121.2(8) yes
C21 . C22 . C25 . 120.3(9) yes
C23 . C22 . C25 . 118.5(8) yes
C28 . C29 . C30 . 118.5(9) yes
C28 . C29 . H291 . 122.1 no
C30 . C29 . H291 . 119.4 no
C20 . C24 . F3 . 113.2(11) yes
C20 . C24 . F1 . 110.7(12) yes
F3 . C24 . F1 . 101.3(15) yes
C20 . C24 . F2 . 115.9(10) yes
F3 . C24 . F2 . 105.0(14) yes
F1 . C24 . F2 . 109.7(16) yes
C22 . C25 . F6 . 112.5(9) yes
C22 . C25 . F5 . 114.1(10) yes
F6 . C25 . F5 . 104.1(13) yes
C22 . C25 . F4 . 113.5(9) yes
F6 . C25 . F4 . 106.0(12) yes
F5 . C25 . F4 . 105.7(12) yes
B1 . C26 . C27 . 123.0(8) yes
B1 . C26 . C31 . 120.7(8) yes
C27 . C26 . C31 . 115.8(8) yes
C26 . C27 . C28 . 122.9(11) yes
C26 . C27 . H271 . 118.6 no
C28 . C27 . H271 . 118.5 no
C27 . C28 . C29 . 120.5(11) yes
C27 . C28 . C32 . 120.6(12) yes
C29 . C28 . C32 . 118.9(10) yes
C28 . C32 . F8 . 112.9(15) yes
C28 . C32 . F7 . 110.5(15) yes
F8 . C32 . F7 . 98.3(18) yes
C28 . C32 . F9 . 115.4(15) yes
F8 . C32 . F9 . 109.4(19) yes
F7 . C32 . F9 . 108.9(15) yes
C29 . C30 . C31 . 120.5(10) yes
C29 . C30 . C33 . 120.9(10) yes
C31 . C30 . C33 . 118.6(11) yes
C30 . C31 . C26 . 121.8(10) yes
C30 . C31 . H311 . 119.1 no
C26 . C31 . H311 . 119.1 no
C30 . C33 . F12 . 110.6(13) yes
C30 . C33 . F10 . 110.6(18) yes
F12 . C33 . F10 . 101.0(14) yes
C30 . C33 . F11 . 115.3(15) yes
F12 . C33 . F11 . 106(2) yes
F10 . C33 . F11 . 112.4(17) yes
C131 . C141 . C151 . 113.4(20) yes
C131 . C141 . H1411 . 110.1 no
C151 . C141 . H1411 . 105.7 no
C131 . C141 . H1412 . 116.9 no
C151 . C141 . H1412 . 106.8 no
H1411 . C141 . H1412 . 102.9 no
Rh1 . C1 . C2 . 72.7(6) yes
Rh1 . C1 . H11 . 75.2 no
C2 . C1 . H11 . 121.8 no
Rh1 . C1 . H12 . 123.4 no
C2 . C1 . H12 . 121.8 no
H11 . C1 . H12 . 116.4 no
Rh1 . C2 . C1 . 72.6(6) yes
Rh1 . C2 . H21 . 75.0 no
C1 . C2 . H21 . 122.4 no
Rh1 . C2 . H22 . 122.8 no
C1 . C2 . H22 . 119.5 no
H21 . C2 . H22 . 118.1 no
C131 . C121 . C111 . 105.8(13) yes
C131 . C121 . H1211 . 117.3 no
C111 . C121 . H1211 . 111.7 no
C131 . C121 . H1212 . 113.2 no
C111 . C121 . H1212 . 105.0 no
H1211 . C121 . H1212 . 103.3 no
C141 . C131 . C121 . 97.5(16) yes
C141 . C131 . H1311 . 110.2 no
C121 . C131 . H1311 . 112.7 no
C141 . C131 . H1312 . 111.4 no
C121 . C131 . H1312 . 112.5 no
H1311 . C131 . H1312 . 111.7 no
P1 . C111 . C121 . 107.2(13) yes
P1 . C111 . C161 . 104.5(15) yes
C121 . C111 . C161 . 98.0(19) yes
P1 . C111 . H1111 . 119.5 no
C121 . C111 . H1111 . 114.3 no
C161 . C111 . H1111 . 110.8 no
Rh1 . C3 . C4 . 72.6(6) yes
Rh1 . C3 . H31 . 77.4 no
C4 . C3 . H31 . 123.7 no
Rh1 . C3 . H32 . 120.4 no
C4 . C3 . H32 . 122.6 no
H31 . C3 . H32 . 113.6 no
Rh1 . C4 . C3 . 72.6(6) yes
Rh1 . C4 . H41 . 77.4 no
C3 . C4 . H41 . 117.9 no
Rh1 . C4 . H42 . 123.7 no
C3 . C4 . H42 . 120.9 no
H41 . C4 . H42 . 121.1 no
C110 . C120 . C130 . 106(3) yes
C110 . C120 . H1201 . 115.5 no
C130 . C120 . H1201 . 108.8 no
C110 . C120 . H1202 . 115.3 no
C130 . C120 . H1202 . 111.1 no
H1201 . C120 . H1202 . 100.4 no
C130 . C140 . C150 . 58(3) yes
C130 . C140 . H1401 . 124.9 no
C150 . C140 . H1401 . 102.8 no
C130 . C140 . H1402 . 127.9 no
C150 . C140 . H1402 . 116.3 no
H1401 . C140 . H1402 . 107.1 no
C120 . C110 . P1 . 114(2) yes
C120 . C110 . C160 . 82(3) yes
P1 . C110 . C160 . 132(3) yes
C120 . C110 . H1101 . 108.4 no
P1 . C110 . H1101 . 108.0 no
C160 . C110 . H1101 . 108.1 no
C120 . C130 . C140 . 114(3) yes
C120 . C130 . H1301 . 110.0 no
C140 . C130 . H1301 . 114.6 no
C120 . C130 . H1302 . 112.1 no
C140 . C130 . H1302 . 100.3 no
H1301 . C130 . H1302 . 104.9 no
C110 . C160 . C150 . 124(4) yes
C110 . C160 . H1601 . 99.7 no
C150 . C160 . H1601 . 122.2 no
C110 . C160 . H1602 . 102.9 no
C150 . C160 . H1602 . 111.6 no
H1601 . C160 . H1602 . 89.4 no
C111 . C161 . C151 . 112(2) yes
C111 . C161 . H1611 . 106.1 no
C151 . C161 . H1611 . 103.2 no
C111 . C161 . H1612 . 116.1 no
C151 . C161 . H1612 . 114.1 no
H1611 . C161 . H1612 . 103.5 no
C140 . C150 . C160 . 89(4) yes
C140 . C150 . H1301 . 98.0 no
C160 . C150 . H1301 . 92.8 no
C140 . C150 . H13011 . 128.9 no
C160 . C150 . H13011 . 99.4 no
H1301 . C150 . H13011 . 31.9 no
C140 . C150 . H1502 . 128.9 no
C160 . C150 . H1502 . 100.0 no
H1301 . C150 . H1502 . 131.0 no
H13011 . C150 . H1502 . 99.1 no
C141 . C151 . C161 . 104.3(17) yes
C141 . C151 . H1511 . 116.2 no
C161 . C151 . H1511 . 113.4 no
C141 . C151 . H1512 . 115.9 no
C161 . C151 . H1512 . 111.1 no
H1511 . C151 . H1512 . 96.2 no
C130 . H1301 . C150 . 84.7 no
C130 . H1301 . H13011 . 132.3 no
C150 . H1301 . H13011 . 47.7 no
H1301 . H13011 . C150 . 100.4 no
C1 . H11 . Rh1 . 80.6 no
C2 . H21 . Rh1 . 81.3 no
loop_
_geom_hbond_atom_site_label_D
_geom_hbond_site_symmetry_D
_geom_hbond_atom_site_label_H
_geom_hbond_site_symmetry_H
_geom_hbond_atom_site_label_A
_geom_hbond_site_symmetry_A
_geom_hbond_angle_DHA
_geom_hbond_distance_DH
_geom_hbond_distance_HA
_geom_hbond_distance_DA
_geom_hbond_publ_flag
C140 . H1401 . C151 4_756 133(3) 1.026 2.027 2.82(3) yes
C130 . H1301 . C141 . 152(2) 0.976 1.399 2.31(3) yes
C130 . H1301 . C131 . 131(2) 0.976 1.270 2.05(3) yes
C161 . H1611 . C4 . 147.3(12) 1.061 2.524 3.46(3) yes
C141 . H13011 . C140 . 150(2) 0.789 2.335 3.04(3) yes
C141 . H13011 . C130 . 166(2) 0.789 1.534 2.31(3) yes
C150 . H13011 . C121 . 121(3) 0.975 2.366 2.99(3) yes
C150 . H13011 . C131 . 155(3) 0.975 1.477 2.40(3) yes
C150 . H1502 . C140 4_756 129(2) 1.104 2.130 2.95(3) yes
C151 . H1502 . C140 4_756 139.3(20) 0.844 2.130 2.82(3) yes
C151 . H1511 . C140 4_756 142.5(20) 1.094 1.877 2.82(3) yes
C151 . H1511 . C150 4_756 125(2) 1.094 2.434 3.19(3) yes
C140 . H1512 . C141 . 143(3) 0.935 2.245 3.04(3) yes
C150 . H1512 . C140 . 146(6) 0.730 0.935 1.60(3) yes
C140 . H1512 . C151 . 162(4) 0.935 1.039 1.95(3) yes
C1 . H11 . C2 6_756 138.5(8) 0.954 2.242 3.02(3) yes
C1 . H11 . C3 6_756 128.8(12) 0.954 2.541 3.22(3) yes
C1 . H11 . C4 6_756 149.8(10) 0.954 1.696 2.57(3) yes
C2 . H21 . C1 6_756 124.5(13) 0.934 2.394 3.02(3) yes
C4 . H41 . C1 6_756 146.6(8) 0.967 1.703 2.57(3) yes
C4 . H41 . C3 6_756 134.3(8) 0.967 2.403 3.16(3) yes
C3 . H31 . C4 6_756 125.3(9) 0.990 2.479 3.16(3) yes


_iucr_refine_instructions_details_constraints 
;
#
# Punched on 23/10/15 at 10:39:45
#
#LIST     12                                                                    
BLOCK SCALE X'S, U'S 
EQUIV PART(2002,OCC) PART(2003,OCC) 
WEIGHT -1 PART(2003,OCC) 
END                                                                             
;


_iucr_refine_instructions_details_restraints 
;
#
# Punched on 23/10/15 at 10:39:45
#
#LIST     16                                                                    
NO 
REM   HREST   START (DO NOT REMOVE THIS LINE) 
REM   HREST   END (DO NOT REMOVE THIS LINE) 
DIST 0.0, 0.01 = MEAN  C(1) TO C(2)  C(3) TO C (4) 
DIST 0.0, 0.01 = MEAN  RH(1) TO C(1) RH(1) TO C(2) 
CONT  RH(1) TO C(3) RH(1) TO C(4) 
U(IJ) .0, 0.02000 = C(1) TO C(2) 
U(IJ) .0, 0.02000 = C(3) TO C(4) 
DIST 0.0, 0.01 = MEAN  C(111) TO C (121) C(121) TO C(131) 
CONT C(131) TO C(141) C(141) TO C(151) C(151) TO C(161) 
CONT C(161) TO C(111) C(110) TO C (120) C(120) TO C(130) 
CONT C(130) TO C(140) C(140) TO C(150) C(150) TO C(160) 
CONT C(160) TO C(110) 
U(IJ) .0, 0.02000 = C(111) TO C(121) 
U(IJ) .0, 0.02000 = C(121) TO C(131) 
U(IJ) .0, 0.02000 = C(131) TO C(141) 
U(IJ) .0, 0.02000 = C(141) TO C(151) 
U(IJ) .0, 0.02000 = C(151) TO C(161) 
U(IJ) .0, 0.02000 = C(161) TO C(111) 
U(IJ) .0, 0.02000 = C(110) TO C(120) 
U(IJ) .0, 0.02000 = C(120) TO C(130) 
U(IJ) .0, 0.02000 = C(130) TO C(140) 
U(IJ) .0, 0.02000 = C(140) TO C(150) 
U(IJ) .0, 0.02000 = C(150) TO C(160) 
U(IJ) .0, 0.02000 = C(160) TO C(110) 
END                                                                             
;
####################################################################### 
# 
# This file contains crystal structure data downloaded from the 
# Cambridge Structural Database (CSD) hosted by the Cambridge 
# Crystallographic Data Centre (CCDC).
# 
# Full information about CCDC data access policies and citation 
# guidelines are available at http://www.ccdc.cam.ac.uk/access/V1 
# 
# Audit and citation data items may have been added by the CCDC. 
# Please retain this information to preserve the provenance of 
# this file and to allow appropriate attribution of the data. 
# 
#######################################################################

data_1propene
_database_code_depnum_ccdc_archive 'CCDC 1539835'
_audit_update_record             
;
2017-03-23 deposited with the CCDC.
2017-07-06 downloaded from the CCDC.
;
#=======================================================

_audit_creation_date             2016-10-31
_audit_creation_method           CRYSTALS_ver_14.61

_oxford_structure_analysis_title 'C:\Users\ASWGroup\Contacts\Deskt At 11:26 on'
_chemical_name_systematic        .
_chemical_melting_point          'not measured'
_cell_length_a                   12.7894(7)
_cell_length_b                   12.8961(7)
_cell_length_c                   19.8711(8)
_cell_angle_alpha                91.256(4)
_cell_angle_beta                 90.745(4)
_cell_angle_gamma                96.863(4)
_cell_volume                     3252.74(13)

_symmetry_cell_setting           triclinic
_symmetry_space_group_name_H-M   'P -1 '
_symmetry_space_group_name_Hall  '-P 1'
loop_
_symmetry_equiv_pos_as_xyz
x,y,z
-x,-y,-z

loop_
_atom_type_symbol
_atom_type_scat_dispersion_real
_atom_type_scat_dispersion_imag
_atom_type_scat_Cromer_Mann_a1
_atom_type_scat_Cromer_Mann_b1
_atom_type_scat_Cromer_Mann_a2
_atom_type_scat_Cromer_Mann_b2
_atom_type_scat_Cromer_Mann_a3
_atom_type_scat_Cromer_Mann_b3
_atom_type_scat_Cromer_Mann_a4
_atom_type_scat_Cromer_Mann_b4
_atom_type_scat_Cromer_Mann_c
_atom_type_scat_source
Rh 0.0927 3.6045 19.2957 0.7515 14.3501 8.2176 4.7343 25.8749 1.2892 98.6062
5.3280 'International Tables Vol C 4.2.6.8 and 6.1.1.4'
P 0.2955 0.4335 6.4345 1.9067 4.1791 27.1570 1.7800 0.5260 1.4908 68.1645
1.1149 'International Tables Vol C 4.2.6.8 and 6.1.1.4'
B 0.0090 0.0039 2.0545 23.2185 1.3326 1.0210 1.0979 60.3498 0.7068 0.1403
-0.1932 'International Tables Vol C 4.2.6.8 and 6.1.1.4'
F 0.0727 0.0534 3.5392 10.2825 2.6412 4.2944 1.5170 0.2615 1.0243 26.1476
0.2776 'International Tables Vol C 4.2.6.8 and 6.1.1.4'
C 0.0181 0.0091 2.3100 20.8439 1.0200 10.2075 1.5886 0.5687 0.8650 51.6512
0.2156 'International Tables Vol C 4.2.6.8 and 6.1.1.4'
H 0.0000 0.0000 0.4930 10.5109 0.3229 26.1257 0.1402 3.1424 0.0408 57.7998
0.0030 'International Tables Vol C 4.2.6.8 and 6.1.1.4'


_cell_formula_units_Z            2

# Given Formula = C63 H64 B1 F24 P2 Rh1 
# Dc =      1.48 Fooo =   1456.00 Mu =     35.51 M =   1452.82
# Found Formula = C61 H66 B1 F24 P2 Rh1 
# Dc =      1.46 FOOO =   1456.00 Mu =     35.40 M =   1430.81

_chemical_formula_sum            'C61 H66 B1 F24 P2 Rh1'
_chemical_formula_moiety         'C32 H12 B1 F24, C29 H54 P2 Rh1'
_chemical_compound_source        SYN
_chemical_formula_weight         1430.81


_cell_measurement_reflns_used    12342
_cell_measurement_theta_min      3
_cell_measurement_theta_max      76
_cell_measurement_temperature    150

_exptl_crystal_description       block
_exptl_crystal_colour            orange
_exptl_crystal_size_min          0.200
_exptl_crystal_size_mid          0.200
_exptl_crystal_size_max          0.300

_exptl_crystal_density_diffrn    1.461
_exptl_crystal_density_meas      'not measured'
_exptl_crystal_density_method    'not measured'
# Non-dispersive F(000): 
_exptl_crystal_F_000             1456.000
_exptl_absorpt_coefficient_mu    3.540

# Sheldrick geometric approximatio 0.49 0.49 
_exptl_absorpt_correction_type   multi-scan
_exptl_absorpt_process_details   'CrysAlisPro, (Agilent, 2011)'
_exptl_absorpt_correction_T_min  0.20
_exptl_absorpt_correction_T_max  0.49
_diffrn_measurement_device_type  'Oxford Diffraction SuperNova'
_diffrn_measurement_device       Area
_diffrn_radiation_monochromator  graphite
_diffrn_radiation_type           'Cu K\a'
_diffrn_radiation_wavelength     1.54180
_diffrn_measurement_method       \w

# If a reference occurs more than once, delete the author 
# and date from subsequent references. 
_computing_data_collection       'SuperNova, (Oxford Diffraction, 2010)'
_computing_cell_refinement       'CrysAlisPro, (Agilent, 2011)'
_computing_data_reduction        'CrysAlisPro, (Agilent, 2011)'
_computing_structure_solution    'SIR92 (Altomare et al., 1994)'
_computing_structure_refinement  'CRYSTALS (Betteridge et al., 2003)'
_computing_publication_material  'CRYSTALS (Betteridge et al., 2003)'
_computing_molecular_graphics    'CAMERON (Watkin et al., 1996)'

_diffrn_standards_interval_time  .
_diffrn_standards_interval_count .
_diffrn_standards_number         0
_diffrn_standards_decay_%        .

_diffrn_ambient_temperature      150
_diffrn_reflns_number            27129
_reflns_number_total             12893
_diffrn_reflns_av_R_equivalents  0.054
# Number of reflections without Friedels Law is 0 
# Number of reflections with Friedels Law is 12893 
# Theoretical number of reflections is about 29055 


_diffrn_reflns_theta_min         3.481
_diffrn_reflns_theta_max         76.624
_diffrn_measured_fraction_theta_max 0.941

_diffrn_reflns_theta_full        45.208
_diffrn_measured_fraction_theta_full 0.995


_diffrn_reflns_limit_h_min       -16
_diffrn_reflns_limit_h_max       12
_diffrn_reflns_limit_k_min       -12
_diffrn_reflns_limit_k_max       15
_diffrn_reflns_limit_l_min       -24
_diffrn_reflns_limit_l_max       24
_reflns_limit_h_min              -16
_reflns_limit_h_max              16
_reflns_limit_k_min              -15
_reflns_limit_k_max              15
_reflns_limit_l_min              0
_reflns_limit_l_max              24

_oxford_diffrn_Wilson_B_factor   3.71
_oxford_diffrn_Wilson_scale      0.25

_atom_sites_solution_primary     direct #heavy,direct,difmap,geom,iterative
# _atom_sites_solution_secondary  difmap
_atom_sites_solution_hydrogens   difmap

_refine_diff_density_min         -1.57
_refine_diff_density_max         3.94


# The current dictionary definitions do not cover the 
# situation where the reflections used for refinement were 
# selected by a user-defined sigma threshold 


# The values actually used during refinement 
_oxford_reflns_threshold_expression_ref I>-3.0\s(I)
_refine_ls_number_reflns         12838
_refine_ls_number_restraints     1978
_refine_ls_number_parameters     1052
_oxford_refine_ls_R_factor_ref   0.1525
_refine_ls_wR_factor_ref         0.3806
_refine_ls_goodness_of_fit_ref   0.9616
_refine_ls_shift/su_max          0.0083758
_refine_ls_shift/su_mean         0.0008446


# The values computed with all filters except I/sigma 
_oxford_reflns_number_all        12838
_refine_ls_R_factor_all          0.1525
_refine_ls_wR_factor_all         0.3806

# The values computed with a 2 sigma cutoff - a la SHELX 
_reflns_threshold_expression     I>2.0\s(I)
_reflns_number_gt                9232
_refine_ls_R_factor_gt           0.1277
_refine_ls_wR_factor_gt          0.3264

# choose from: rm (reference molecule of known chirality), 
# ad (anomolous dispersion - Flack), rmad (rm and ad), 
# syn (from synthesis), unk (unknown) or . (not applicable). 
_chemical_absolute_configuration .


_refine_ls_structure_factor_coef Fsqd
_refine_ls_matrix_type           full
_refine_ls_hydrogen_treatment    constr #undef, noref, refall,
# refxyz, refU, constr or mixed
_refine_ls_weighting_scheme      calc
_refine_ls_weighting_details     
;
 Method, part 1, Chebychev polynomial, (Watkin, 1994, Prince, 1982) 
 [weight] = 1.0/[A~0~*T~0~(x)+A~1~*T~1~(x) ... +A~n-1~]*T~n-1~(x)] 
 where A~i~ are the Chebychev coefficients listed below and x= Fcalc/Fmax 
 Method = Robust Weighting (Prince, 1982) 
 W = [weight] * [1-(deltaF/6*sigmaF)^2^]^2^ 
 A~i~ are: 
 0.428E+04 0.715E+04 0.430E+04 0.171E+04 359. 
;

# Uequiv = arithmetic mean of Ui i.e. Ueqiv = (U1+U2+U3)/3

# Replace last . with number of unfound hydrogen atoms attached to an atom.

# ..._refinement_flags_... 
# . no refinement constraints           S special position constraint on site
# G rigid group refinement of site      R riding atom
# D distance or angle restraint on site T thermal displacement constraints
# U Uiso or Uij restraint (rigid bond)  P partial occupancy constraint


loop_
_atom_site_label
_atom_site_type_symbol
_atom_site_fract_x
_atom_site_fract_y
_atom_site_fract_z
_atom_site_U_iso_or_equiv
_atom_site_occupancy
_atom_site_adp_type
_atom_site_refinement_flags_posn
_atom_site_refinement_flags_adp
_atom_site_refinement_flags_occupancy
_atom_site_disorder_assembly
_atom_site_disorder_group
_atom_site_attached_hydrogens
C4 C 0.2384(8) -0.1949(8) 0.4076(6) 0.0530 1.0000 Uani . . . . . .
C5 C 0.1467(10) -0.1301(11) 0.3923(6) 0.0666 1.0000 Uani . . . . . .
C6 C 0.0877(11) -0.1102(13) 0.4583(7) 0.0795 1.0000 Uani . . . . . .
C7 C 0.1627(13) -0.0552(12) 0.5090(7) 0.0778 1.0000 Uani . . . . . .
C8 C 0.2585(11) -0.1103(12) 0.5234(6) 0.0707 1.0000 Uani . . . . . .
C9 C 0.3133(10) -0.1383(9) 0.4577(6) 0.0634 1.0000 Uani . . . . . .
C10 C 0.4020(10) -0.3172(10) 0.3583(6) 0.0645 1.0000 Uani . U . . . .
C11 C 0.4684(12) -0.3489(12) 0.2997(7) 0.0760 1.0000 Uani . U . . . .
C12 C 0.5494(12) -0.4195(13) 0.3258(9) 0.0870 1.0000 Uani . U . . . .
C13 C 0.4984(12) -0.5100(12) 0.3601(9) 0.0877 1.0000 Uani . U . . . .
C14 C 0.4331(14) -0.4798(14) 0.4171(10) 0.1010 1.0000 Uani . U . . . .
C15 C 0.3504(13) -0.4115(14) 0.3937(10) 0.0991 1.0000 Uani . U . . . .
C16 C 0.3749(8) -0.1171(7) 0.2957(6) 0.0552 1.0000 Uani . . . . . .
C17 C 0.3849(9) -0.126(1) 0.2183(7) 0.0637 1.0000 Uani . . . . . .
C18 C 0.3072(8) -0.2614(8) 0.1021(5) 0.0490 1.0000 Uani . . . . . .
C19 C 0.3689(10) -0.1883(10) 0.0555(6) 0.0622 1.0000 Uani . . . . . .
C20 C 0.3923(10) -0.2430(10) -0.0097(6) 0.0651 1.0000 Uani . . . . . .
C21 C 0.4475(12) -0.3391(12) 0.0013(7) 0.0792 1.0000 Uani . . . . . .
C22 C 0.3847(11) -0.4136(10) 0.0490(7) 0.0692 1.0000 Uani . . . . . .
C23 C 0.3668(11) -0.3557(10) 0.1166(6) 0.0687 1.0000 Uani . . . . . .
C24 C 0.1845(10) -0.1007(10) 0.1508(6) 0.0643 1.0000 Uani . U . . . .
C25 C 0.0871(14) -0.1482(14) 0.1199(10) 0.1060 1.0000 Uani . U . . . .
C26 C 0.0158(14) -0.0674(14) 0.0931(10) 0.1049 1.0000 Uani . U . . . .
C27 C -0.0113(10) 0.0029(12) 0.1486(8) 0.0798 1.0000 Uani . U . . . .
C28 C 0.0857(13) 0.0538(13) 0.1801(9) 0.0880 1.0000 Uani . U . . . .
C29 C 0.1556(13) -0.0278(12) 0.2078(7) 0.0804 1.0000 Uani . U . . . .
C30 C 0.6057(8) 0.2382(7) 0.2610(5) 0.0491 1.0000 Uani . . . . . .
C31 C 0.5676(8) 0.2116(8) 0.3238(6) 0.0518 1.0000 Uani . . . . . .
C32 C 0.4603(7) 0.2037(7) 0.3389(4) 0.0714 1.0000 Uani D . . . . .
C33 C 0.3882(9) 0.2238(9) 0.2886(7) 0.0649 1.0000 Uani . . . . . .
C34 C 0.4234(7) 0.2510(10) 0.2270(5) 0.0818 1.0000 Uani D . . . . .
C35 C 0.5310(8) 0.2575(8) 0.2114(6) 0.0527 1.0000 Uani . . . . . .
C36 C 0.4236(4) 0.1738(4) 0.4106(3) 0.0808 1.0000 Uani D . . . . .
C37 C 0.3509(4) 0.2744(6) 0.1722(3) 0.0958 1.0000 Uani D . . . . .
C38 C 0.7730(8) 0.3132(7) 0.1835(5) 0.0474 1.0000 Uani . . . . . .
C39 C 0.7372(8) 0.4081(7) 0.1744(5) 0.0464 1.0000 Uani . . . . . .
C40 C 0.7792(7) 0.4763(5) 0.1266(5) 0.0608 1.0000 Uani D . . . . .
C41 C 0.8598(9) 0.4524(8) 0.0857(6) 0.0539 1.0000 Uani . . . . . .
C42 C 0.8982(6) 0.3577(6) 0.0954(4) 0.0613 1.0000 Uani D . . . . .
C43 C 0.8548(7) 0.2897(7) 0.1422(5) 0.0463 1.0000 Uani . . . . . .
C44 C 0.7397(5) 0.5828(4) 0.1194(3) 0.0747 1.0000 Uani D . . . . .
C45 C 0.9893(4) 0.3316(4) 0.0522(3) 0.0730 1.0000 Uani D . . . . .
C46 C 0.7341(8) 0.1103(7) 0.2239(5) 0.0490 1.0000 Uani . . . . . .
C47 C 0.7099(8) 0.0717(7) 0.1582(6) 0.0531 1.0000 Uani . . . . . .
C48 C 0.7056(7) -0.0339(6) 0.1411(3) 0.0657 1.0000 Uani D . . . . .
C49 C 0.7210(9) -0.1053(8) 0.1897(7) 0.0615 1.0000 Uani . . . . . .
C50 C 0.7412(10) -0.0705(7) 0.2544(5) 0.0825 1.0000 Uani D . . . . .
C51 C 0.7493(8) 0.0366(8) 0.2718(6) 0.0548 1.0000 Uani . . . . . .
C52 C 0.6855(4) -0.0658(4) 0.0658(3) 0.0772 1.0000 Uani D . . . . .
C53 C 0.7603(7) -0.1404(4) 0.3070(3) 0.0982 1.0000 Uani D . . . . .
C54 C 0.8082(8) 0.2753(7) 0.3077(5) 0.0484 1.0000 Uani . . . . . .
C55 C 0.9058(8) 0.2382(9) 0.3201(5) 0.0535 1.0000 Uani . . . . . .
C56 C 0.9748(5) 0.2787(7) 0.3701(5) 0.0640 1.0000 Uani D . . . . .
C57 C 0.9511(9) 0.3595(10) 0.4115(6) 0.0610 1.0000 Uani . . . . . .
C58 C 0.8555(7) 0.3984(6) 0.4009(4) 0.0622 1.0000 Uani D . . . . .
C59 C 0.7880(8) 0.3588(8) 0.3500(5) 0.0494 1.0000 Uani . . . . . .
C60 C 1.0789(4) 0.2391(5) 0.3779(3) 0.0754 1.0000 Uani D . . . . .
C61 C 0.8314(4) 0.4908(4) 0.4464(3) 0.0753 1.0000 Uani D . . . . .
Rh1 Rh 0.18437(6) -0.31496(6) 0.25261(5) 0.0542 1.0000 Uani . U . . . .
P2 P 0.2644(2) -0.2010(2) 0.18109(14) 0.0483 1.0000 Uani . . . . . .
P1 P 0.2991(2) -0.2360(2) 0.32909(14) 0.0492 1.0000 Uani . . . . . .
B1 B 0.7301(8) 0.2346(9) 0.2436(6) 0.0458 1.0000 Uani . . . . . .
C300 C 0.0847(19) -0.4100(18) 0.3263(12) 0.0634 0.486(16) Uani D U P 1 1 .
C200 C 0.103(2) -0.4647(18) 0.2768(10) 0.0653 0.486(16) Uani D U P 1 1 .
C101 C 0.050(2) -0.436(2) 0.2884(11) 0.0705 0.514(16) Uani D U P 1 2 .
C201 C 0.0325(18) -0.3955(19) 0.2271(9) 0.0677 0.514(16) Uani D U P 1 2 .
C100 C 0.078(2) -0.458(2) 0.2104(11) 0.0717 0.486(16) Uani D U P 1 1 .
C301 C 0.0762(18) -0.4061(18) 0.1725(10) 0.0642 0.514(16) Uani D U P 1 2 .
H41 H 0.2072 -0.2589 0.4293 0.0700 1.0000 Uiso R . . . . .
H51 H 0.1743 -0.0643 0.3727 0.0851 1.0000 Uiso R . . . . .
H52 H 0.0977 -0.1690 0.3608 0.0849 1.0000 Uiso R . . . . .
H61 H 0.0592 -0.1765 0.4766 0.0929 1.0000 Uiso R . . . . .
H62 H 0.0312 -0.0693 0.4483 0.0931 1.0000 Uiso R . . . . .
H72 H 0.1250 -0.0499 0.5507 0.0950 1.0000 Uiso R . . . . .
H71 H 0.1868 0.0143 0.4928 0.0951 1.0000 Uiso R . . . . .
H81 H 0.3078 -0.0671 0.5530 0.0881 1.0000 Uiso R . . . . .
H82 H 0.2351 -0.1757 0.5451 0.0882 1.0000 Uiso R . . . . .
H92 H 0.3688 -0.1805 0.4682 0.0792 1.0000 Uiso R . . . . .
H91 H 0.3433 -0.0734 0.4380 0.0790 1.0000 Uiso R . . . . .
H101 H 0.4495 -0.2781 0.3915 0.0730 1.0000 Uiso R . . . . .
H112 H 0.5024 -0.2879 0.2773 0.1011 1.0000 Uiso R . . . . .
H111 H 0.4208 -0.3905 0.2683 0.1010 1.0000 Uiso R . . . . .
H121 H 0.5960 -0.3793 0.3582 0.1112 1.0000 Uiso R . . . . .
H122 H 0.5901 -0.4409 0.2884 0.1111 1.0000 Uiso R . . . . .
H131 H 0.5507 -0.5522 0.3761 0.1120 1.0000 Uiso R . . . . .
H132 H 0.4511 -0.5495 0.3280 0.1121 1.0000 Uiso R . . . . .
H141 H 0.4010 -0.5404 0.4402 0.1292 1.0000 Uiso R . . . . .
H142 H 0.4788 -0.4356 0.4481 0.1292 1.0000 Uiso R . . . . .
H152 H 0.3049 -0.3927 0.4295 0.1491 1.0000 Uiso R . . . . .
H151 H 0.3094 -0.4530 0.3591 0.1491 1.0000 Uiso R . . . . .
H161 H 0.4446 -0.1062 0.3163 0.0663 1.0000 Uiso R . . . . .
H162 H 0.3375 -0.0572 0.3062 0.0662 1.0000 Uiso R . . . . .
H172 H 0.4450 -0.1631 0.2089 0.0762 1.0000 Uiso R . . . . .
H171 H 0.3949 -0.0568 0.1996 0.0762 1.0000 Uiso R . . . . .
H181 H 0.2431 -0.2890 0.0768 0.0599 1.0000 Uiso R . . . . .
H192 H 0.4351 -0.1637 0.0780 0.0802 1.0000 Uiso R . . . . .
H191 H 0.3314 -0.1287 0.0463 0.0802 1.0000 Uiso R . . . . .
H201 H 0.4358 -0.1948 -0.0376 0.0801 1.0000 Uiso R . . . . .
H202 H 0.3255 -0.2652 -0.0322 0.0800 1.0000 Uiso R . . . . .
H211 H 0.5163 -0.3169 0.0216 0.0961 1.0000 Uiso R . . . . .
H212 H 0.4557 -0.3750 -0.0414 0.0961 1.0000 Uiso R . . . . .
H222 H 0.4225 -0.4727 0.0572 0.0881 1.0000 Uiso R . . . . .
H221 H 0.3171 -0.4374 0.0283 0.0881 1.0000 Uiso R . . . . .
H231 H 0.4344 -0.3297 0.1368 0.0881 1.0000 Uiso R . . . . .
H232 H 0.3272 -0.4038 0.1465 0.0879 1.0000 Uiso R . . . . .
H241 H 0.2228 -0.0578 0.1166 0.0752 1.0000 Uiso R . . . . .
H251 H 0.0480 -0.1865 0.1546 0.1641 1.0000 Uiso R . . . . .
H252 H 0.1027 -0.1954 0.0840 0.1641 1.0000 Uiso R . . . . .
H262 H -0.0483 -0.1028 0.0729 0.1621 1.0000 Uiso R . . . . .
H261 H 0.0561 -0.0266 0.0598 0.1620 1.0000 Uiso R . . . . .
H271 H -0.0530 -0.0374 0.1814 0.0961 1.0000 Uiso R . . . . .
H272 H -0.0506 0.0551 0.1301 0.0961 1.0000 Uiso R . . . . .
H281 H 0.0666 0.0987 0.2165 0.1222 1.0000 Uiso R . . . . .
H282 H 0.1251 0.0954 0.1470 0.1222 1.0000 Uiso R . . . . .
H291 H 0.2189 0.0085 0.2288 0.1101 1.0000 Uiso R . . . . .
H292 H 0.1159 -0.0703 0.2408 0.1100 1.0000 Uiso R . . . . .
H311 H 0.6144 0.1983 0.3580 0.0631 1.0000 Uiso R . . . . .
H331 H 0.3160 0.2178 0.2974 0.0782 1.0000 Uiso R . . . . .
H351 H 0.5536 0.2748 0.1685 0.0672 1.0000 Uiso R . . . . .
H391 H 0.6829 0.4268 0.2012 0.0571 1.0000 Uiso R . . . . .
H411 H 0.8859 0.4972 0.0519 0.0681 1.0000 Uiso R . . . . .
H431 H 0.8815 0.2261 0.1468 0.0570 1.0000 Uiso R . . . . .
H471 H 0.6980 0.1184 0.1246 0.0661 1.0000 Uiso R . . . . .
H491 H 0.7183 -0.1758 0.1781 0.0782 1.0000 Uiso R . . . . .
H511 H 0.7649 0.0580 0.3163 0.0699 1.0000 Uiso R . . . . .
H551 H 0.9236 0.1831 0.2934 0.0641 1.0000 Uiso R . . . . .
H571 H 0.9958 0.3848 0.4467 0.0722 1.0000 Uiso R . . . . .
H591 H 0.7252 0.3871 0.3439 0.0580 1.0000 Uiso R . . . . .
H2001 H 0.1423 -0.5232 0.2868 0.1100 0.486(16) Uiso R . P 1 1 .
H2011 H -0.0252 -0.3531 0.2203 0.1360 0.514(16) Uiso R . P 1 2 .
H3011 H 0.1347 -0.4442 0.1780 0.1433 0.514(16) Uiso R . P 1 2 .
H3012 H 0.0577 -0.3841 0.1291 0.1433 0.514(16) Uiso R . P 1 2 .
H1011 H 0.0000 -0.4113 0.3181 0.1529 0.514(16) Uiso R . P 1 2 .
H1012 H 0.0453 -0.5096 0.2900 0.1529 0.514(16) Uiso R . P 1 2 .
H1013 H 0.1187 -0.4058 0.3016 0.1529 0.514(16) Uiso R . P 1 2 .
H3002 H 0.1137 -0.4175 0.3699 0.0992 0.486(16) Uiso R . P 1 1 .
H3001 H 0.0451 -0.3538 0.3177 0.0992 0.486(16) Uiso R . P 1 1 .
H1003 H 0.0967 -0.5136 0.1828 0.1227 0.486(16) Uiso R . P 1 1 .
H1002 H 0.0032 -0.4619 0.2122 0.1227 0.486(16) Uiso R . P 1 1 .
H1001 H 0.1054 -0.3931 0.1921 0.1227 0.486(16) Uiso R . P 1 1 .
F220 F 0.8767(9) 0.4872(8) 0.5062(4) 0.0787 0.5000 Uani D . . 7 2 .
F221 F 0.8393(10) 0.4680(7) 0.5106(4) 0.0723 0.5000 Uani D . . 7 1 .
F240 F 0.8665(10) 0.5809(6) 0.4194(5) 0.0950 0.5000 Uani D . . 7 2 .
F241 F 0.8983(8) 0.5754(6) 0.4352(5) 0.0809 0.5000 Uani D . . 7 1 .
F230 F 0.7282(6) 0.4886(8) 0.4550(6) 0.0780 0.5000 Uani D . . 7 2 .
F231 F 0.7347(6) 0.5137(8) 0.4347(5) 0.0886 0.5000 Uani D . . 7 1 .
F190 F 1.1565(6) 0.3000(10) 0.3496(8) 0.0874 0.532(18) Uani D . P 6 2 .
F191 F 1.1388(8) 0.2554(14) 0.3244(6) 0.0778 0.468(18) Uani D . P 6 1 .
F210 F 1.1077(8) 0.2317(14) 0.4420(4) 0.0769 0.532(18) Uani D . P 6 2 .
F211 F 1.1352(8) 0.2838(12) 0.4297(7) 0.0907 0.468(18) Uani D . P 6 1 .
F200 F 1.0704(7) 0.1369(7) 0.3879(10) 0.0788 0.468(18) Uani D . P 6 1 .
F201 F 1.0805(8) 0.1445(8) 0.3504(8) 0.0880 0.532(18) Uani D . P 6 2 .
F180 F 0.6817(11) -0.1595(14) 0.3534(8) 0.1097 0.60(3) Uani D . P 4 2 .
F181 F 0.715(2) -0.1227(15) 0.3679(6) 0.1053 0.40(3) Uani D . P 4 1 .
F160 F 0.8468(12) -0.1111(10) 0.3476(8) 0.1057 0.60(3) Uani D . P 4 2 .
F161 F 0.8638(8) -0.1435(18) 0.3253(12) 0.1059 0.40(3) Uani D . P 4 1 .
F170 F 0.7763(18) -0.2397(7) 0.2871(5) 0.1014 0.60(3) Uani D . P 4 2 .
F171 F 0.726(2) -0.2441(7) 0.2948(7) 0.0988 0.40(3) Uani D . P 4 1 .
F150 F 0.6599(9) -0.1697(5) 0.0600(4) 0.0851 0.5000 Uani D . . 5 1 .
F151 F 0.6944(10) -0.1677(5) 0.0569(4) 0.0892 0.5000 Uani D . . 5 2 .
F140 F 0.7726(6) -0.0379(9) 0.0307(4) 0.0808 0.5000 Uani D . . 5 1 .
F141 F 0.7564(8) -0.0097(8) 0.0277(4) 0.0754 0.5000 Uani D . . 5 2 .
F130 F 0.5886(6) -0.0478(9) 0.0474(4) 0.0743 0.5000 Uani D . . 5 2 .
F131 F 0.6063(7) -0.0179(8) 0.0413(4) 0.0725 0.5000 Uani D . . 5 1 .
F120 F 0.9988(8) 0.2298(5) 0.0506(5) 0.0863 0.819(16) Uani D . P 9 1 .
F121 F 1.039(2) 0.256(2) 0.0779(11) 0.0742 0.181(16) Uani D . P 9 2 .
F110 F 1.0620(16) 0.4132(10) 0.0450(16) 0.0711 0.181(16) Uani D . P 9 2 .
F111 F 1.0814(5) 0.3798(9) 0.0740(5) 0.0940 0.819(16) Uani D . P 9 1 .
F100 F 0.9789(7) 0.3586(7) -0.0112(3) 0.0743 0.819(16) Uani D . P 9 1 .
F101 F 0.9584(7) 0.299(3) -0.0095(7) 0.0795 0.181(16) Uani D . P 9 2 .
F80 F 0.6992(14) 0.5944(8) 0.0593(5) 0.0844 0.448(15) Uani D . P 8 2 .
F81 F 0.7648(12) 0.6250(8) 0.0614(5) 0.0799 0.552(15) Uani D . P 8 1 .
F90 F 0.7788(11) 0.6501(7) 0.1661(6) 0.0914 0.552(15) Uani D . P 8 1 .
F91 F 0.8154(7) 0.6605(5) 0.1290(10) 0.0831 0.448(15) Uani D . P 8 2 .
F70 F 0.6367(6) 0.5772(7) 0.1235(9) 0.0863 0.552(15) Uani D . P 8 1 .
F71 F 0.6659(11) 0.5978(8) 0.1629(7) 0.0814 0.448(15) Uani D . P 8 2 .
F40 F 0.2883(18) 0.1901(9) 0.1493(12) 0.1068 0.243(14) Uani D . P 3 2 .
F41 F 0.3448(9) 0.2044(10) 0.1211(5) 0.1143 0.757(14) Uani D . P 3 1 .
F60 F 0.4010(7) 0.314(2) 0.1182(8) 0.0936 0.243(14) Uani D . P 3 2 .
F61 F 0.3788(8) 0.3672(9) 0.1446(6) 0.1129 0.757(14) Uani D . P 3 1 .
F50 F 0.2861(18) 0.344(2) 0.1908(7) 0.0988 0.243(14) Uani D . P 3 2 .
F51 F 0.2519(5) 0.2766(10) 0.1925(5) 0.0946 0.757(14) Uani D . P 3 1 .
F10 F 0.4648(9) 0.2482(7) 0.4537(4) 0.0826 0.5000 Uani D . . 2 1 .
F11 F 0.4283(10) 0.2601(6) 0.4483(5) 0.0970 0.5000 Uani D . . 2 2 .
F30 F 0.3193(6) 0.1656(9) 0.4114(5) 0.0900 0.5000 Uani D . . 2 1 .
F31 F 0.3251(6) 0.1271(9) 0.4064(5) 0.0821 0.5000 Uani D . . 2 2 .
F20 F 0.4567(8) 0.0836(7) 0.4252(5) 0.0750 0.5000 Uani D . . 2 1 .
F21 F 0.4867(8) 0.1097(9) 0.4354(5) 0.0815 0.5000 Uani D . . 2 2 .
loop_
_atom_site_aniso_label
_atom_site_aniso_U_11
_atom_site_aniso_U_22
_atom_site_aniso_U_33
_atom_site_aniso_U_23
_atom_site_aniso_U_13
_atom_site_aniso_U_12
C4 0.047(5) 0.038(5) 0.076(7) 0.000(4) 0.013(5) 0.014(4)
C5 0.063(7) 0.084(8) 0.061(6) 0.005(6) 0.013(5) 0.039(6)
C6 0.073(8) 0.102(11) 0.074(8) 0.000(7) 0.025(7) 0.053(8)
C7 0.099(10) 0.081(9) 0.063(7) 0.004(6) 0.019(7) 0.047(8)
C8 0.072(8) 0.081(8) 0.066(7) -0.003(6) 0.009(6) 0.036(7)
C9 0.063(7) 0.055(6) 0.075(7) -0.007(5) 0.017(5) 0.022(5)
C10 0.063(6) 0.065(6) 0.071(6) 0.002(5) 0.018(5) 0.028(5)
C11 0.071(7) 0.092(8) 0.076(7) 0.015(6) 0.025(6) 0.050(6)
C12 0.065(7) 0.094(8) 0.111(9) 0.003(7) 0.027(7) 0.044(6)
C13 0.074(7) 0.076(7) 0.121(10) 0.000(7) 0.013(7) 0.040(6)
C14 0.090(9) 0.085(8) 0.139(11) 0.028(8) 0.034(8) 0.049(7)
C15 0.078(8) 0.102(9) 0.130(10) 0.042(8) 0.038(7) 0.053(7)
C16 0.038(5) 0.028(4) 0.096(8) -0.013(4) -0.001(5) -0.008(3)
C17 0.051(6) 0.055(6) 0.085(8) -0.008(5) -0.008(5) 0.014(5)
C18 0.051(5) 0.045(5) 0.053(5) -0.002(4) 0.008(4) 0.015(4)
C19 0.063(7) 0.069(7) 0.062(6) 0.005(5) 0.014(5) 0.034(6)
C20 0.062(7) 0.070(7) 0.068(7) 0.001(6) 0.020(5) 0.025(6)
C21 0.083(9) 0.097(10) 0.068(7) -0.016(7) 0.009(7) 0.056(8)
C22 0.076(8) 0.066(7) 0.073(7) -0.010(6) 0.007(6) 0.038(6)
C23 0.083(9) 0.065(7) 0.064(7) -0.005(5) 0.006(6) 0.036(6)
C24 0.068(6) 0.069(6) 0.065(6) -0.006(5) 0.003(5) 0.046(5)
C25 0.105(9) 0.094(8) 0.132(10) -0.037(8) -0.046(8) 0.073(7)
C26 0.095(9) 0.098(9) 0.134(10) -0.034(8) -0.029(8) 0.069(7)
C27 0.053(6) 0.080(7) 0.114(9) -0.002(7) 0.011(6) 0.038(6)
C28 0.085(8) 0.078(8) 0.110(9) -0.012(7) 0.002(7) 0.048(6)
C29 0.090(8) 0.070(7) 0.090(8) -0.024(6) 0.004(7) 0.047(6)
C30 0.048(5) 0.030(4) 0.070(6) -0.005(4) 0.018(4) 0.008(4)
C31 0.046(5) 0.044(5) 0.067(6) -0.001(4) 0.015(4) 0.016(4)
C32 0.054(5) 0.053(5) 0.109(6) 0.009(5) 0.032(5) 0.011(4)
C33 0.042(5) 0.061(6) 0.093(9) 0.006(6) 0.014(5) 0.006(5)
C34 0.041(4) 0.103(7) 0.101(6) -0.009(6) 0.011(4) 0.013(5)
C35 0.042(5) 0.052(5) 0.066(6) -0.012(4) 0.008(4) 0.013(4)
C36 0.061(4) 0.070(4) 0.114(5) 0.017(3) 0.032(4) 0.014(3)
C37 0.049(4) 0.127(6) 0.112(5) -0.002(4) 0.004(4) 0.016(4)
C38 0.050(5) 0.038(5) 0.056(5) -0.011(4) 0.004(4) 0.013(4)
C39 0.043(5) 0.036(4) 0.063(5) -0.008(4) 0.006(4) 0.018(4)
C40 0.065(5) 0.039(4) 0.082(5) -0.005(4) 0.008(4) 0.022(4)
C41 0.057(6) 0.040(5) 0.065(6) 0.001(4) 0.014(5) 0.008(4)
C42 0.052(4) 0.051(4) 0.082(5) -0.006(4) 0.029(4) 0.010(4)
C43 0.038(4) 0.034(4) 0.068(6) -0.010(4) 0.011(4) 0.007(3)
C44 0.083(4) 0.044(3) 0.102(5) 0.002(3) 0.009(4) 0.030(3)
C45 0.064(4) 0.064(4) 0.092(4) -0.008(4) 0.037(4) 0.008(3)
C46 0.042(5) 0.037(4) 0.070(6) -0.003(4) 0.019(4) 0.012(4)
C47 0.046(5) 0.034(4) 0.080(7) -0.009(4) 0.001(5) 0.010(4)
C48 0.054(5) 0.037(4) 0.106(5) -0.012(4) -0.003(4) 0.010(4)
C49 0.059(6) 0.035(5) 0.090(8) -0.010(5) 0.006(6) 0.007(4)
C50 0.121(8) 0.036(4) 0.093(6) 0.001(4) 0.025(6) 0.016(5)
C51 0.045(5) 0.040(5) 0.079(7) -0.005(4) 0.014(5) 0.001(4)
C52 0.073(4) 0.046(3) 0.112(4) -0.018(3) -0.012(3) 0.007(3)
C53 0.145(7) 0.048(3) 0.102(5) 0.003(4) 0.017(4) 0.014(4)
C54 0.046(5) 0.039(4) 0.063(6) -0.006(4) 0.020(4) 0.015(4)
C55 0.046(5) 0.060(6) 0.058(5) -0.006(5) 0.013(4) 0.020(4)
C56 0.051(4) 0.073(5) 0.073(5) 0.003(4) 0.011(4) 0.025(4)
C57 0.048(6) 0.075(8) 0.060(6) -0.012(5) 0.007(5) 0.010(5)
C58 0.053(4) 0.058(5) 0.076(5) -0.021(4) 0.009(4) 0.011(4)
C59 0.040(5) 0.047(5) 0.064(6) -0.006(4) 0.005(4) 0.015(4)
C60 0.054(4) 0.089(4) 0.089(4) 0.000(4) 0.010(3) 0.031(3)
C61 0.065(4) 0.072(4) 0.088(4) -0.030(3) 0.014(3) 0.009(3)
Rh1 0.0487(5) 0.0512(5) 0.0641(4) -0.0048(4) 0.0097(4) 0.0117(3)
P2 0.0446(12) 0.0445(12) 0.0585(14) -0.0052(10) 0.0088(10) 0.0169(10)
P1 0.0482(13) 0.0480(13) 0.0547(13) -0.0024(10) 0.0119(10) 0.0185(10)
B1 0.034(5) 0.054(6) 0.053(5) -0.002(5) 0.013(4) 0.016(4)
C300 0.055(5) 0.060(6) 0.070(6) -0.003(5) 0.006(5) -0.015(5)
C200 0.059(5) 0.056(5) 0.076(5) -0.007(5) 0.010(5) -0.013(5)
C101 0.061(6) 0.064(6) 0.083(6) -0.008(6) 0.008(6) -0.005(5)
C201 0.059(5) 0.060(5) 0.080(5) -0.004(5) 0.011(5) -0.012(5)
C100 0.066(6) 0.065(6) 0.080(6) -0.004(6) 0.010(6) -0.007(5)
C301 0.057(5) 0.058(5) 0.071(6) 0.004(5) 0.005(5) -0.018(5)
F220 0.061(7) 0.085(7) 0.085(6) -0.035(6) 0.016(5) -0.009(6)
F221 0.056(6) 0.072(6) 0.083(6) -0.032(5) 0.013(5) -0.008(5)
F240 0.098(8) 0.076(6) 0.110(8) -0.024(6) 0.027(7) 0.010(6)
F241 0.077(7) 0.069(6) 0.095(7) -0.024(6) 0.006(6) 0.007(5)
F230 0.067(5) 0.081(7) 0.089(7) -0.035(6) 0.017(6) 0.022(6)
F231 0.080(6) 0.089(7) 0.100(7) -0.037(7) 0.002(6) 0.029(6)
F190 0.058(6) 0.100(7) 0.109(8) 0.002(7) 0.024(6) 0.028(5)
F191 0.046(6) 0.100(8) 0.092(7) -0.008(7) 0.020(5) 0.028(6)
F210 0.053(6) 0.094(7) 0.089(6) 0.014(6) 0.006(5) 0.030(5)
F211 0.072(7) 0.100(8) 0.104(7) -0.013(7) -0.003(6) 0.030(6)
F200 0.062(6) 0.086(6) 0.097(8) 0.012(6) 0.009(6) 0.040(6)
F201 0.074(6) 0.094(6) 0.103(8) -0.010(6) -0.007(6) 0.043(6)
F180 0.160(9) 0.060(7) 0.107(7) 0.002(6) 0.025(6) 0.003(7)
F181 0.164(10) 0.049(7) 0.103(8) -0.001(7) 0.022(7) 0.006(8)
F160 0.167(9) 0.044(6) 0.109(8) 0.007(6) -0.010(7) 0.024(6)
F161 0.154(9) 0.055(7) 0.112(9) 0.006(7) 0.004(8) 0.023(8)
F170 0.148(10) 0.048(5) 0.110(7) 0.006(5) 0.023(7) 0.016(6)
F171 0.142(10) 0.049(6) 0.105(8) 0.004(7) 0.021(8) 0.009(7)
F150 0.086(7) 0.044(5) 0.124(8) -0.021(6) -0.027(6) 0.011(5)
F151 0.101(8) 0.052(5) 0.116(8) -0.018(6) -0.014(7) 0.018(6)
F140 0.077(6) 0.064(7) 0.105(7) -0.025(6) -0.005(5) 0.024(6)
F141 0.075(6) 0.053(6) 0.101(7) -0.020(5) -0.001(5) 0.025(5)
F130 0.063(6) 0.042(6) 0.114(7) -0.003(6) -0.016(6) -0.007(5)
F131 0.063(6) 0.037(6) 0.113(7) -0.009(5) -0.012(6) -0.012(5)
F120 0.090(5) 0.066(4) 0.108(6) -0.007(4) 0.050(5) 0.026(4)
F121 0.064(8) 0.068(8) 0.092(9) -0.006(8) 0.036(8) 0.011(7)
F110 0.057(8) 0.063(8) 0.097(9) 0.005(8) 0.044(8) 0.013(7)
F111 0.060(4) 0.116(6) 0.106(6) -0.023(5) 0.027(5) 0.009(4)
F100 0.082(5) 0.056(5) 0.082(4) -0.011(4) 0.038(4) -0.005(4)
F101 0.071(8) 0.072(9) 0.094(8) -0.013(8) 0.037(8) 0.004(8)
F80 0.100(8) 0.054(6) 0.106(7) 0.000(6) -0.007(7) 0.038(6)
F81 0.092(7) 0.044(5) 0.110(7) 0.017(5) 0.025(6) 0.026(5)
F90 0.113(7) 0.050(5) 0.117(8) -0.011(5) -0.008(7) 0.036(5)
F91 0.088(7) 0.041(5) 0.124(8) -0.004(6) 0.013(7) 0.022(5)
F70 0.078(6) 0.063(6) 0.126(8) 0.012(6) -0.001(6) 0.039(5)
F71 0.090(7) 0.054(6) 0.109(8) 0.005(6) 0.020(6) 0.044(6)
F40 0.060(8) 0.136(9) 0.123(10) 0.001(9) -0.001(8) 0.005(8)
F41 0.072(6) 0.160(8) 0.111(7) -0.024(6) -0.003(6) 0.023(6)
F60 0.049(8) 0.126(10) 0.109(9) -0.003(8) 0.005(7) 0.021(8)
F61 0.063(5) 0.141(8) 0.136(8) 0.025(6) -0.004(6) 0.016(6)
F50 0.055(8) 0.131(10) 0.114(9) 0.002(9) 0.005(8) 0.022(7)
F51 0.033(4) 0.133(8) 0.117(7) 0.004(6) 0.002(4) 0.008(5)
F10 0.067(7) 0.083(7) 0.104(7) 0.013(5) 0.030(6) 0.031(5)
F11 0.096(8) 0.084(7) 0.114(8) 0.006(6) 0.043(7) 0.014(7)
F30 0.056(5) 0.090(8) 0.129(8) 0.040(7) 0.033(6) 0.021(6)
F31 0.058(5) 0.067(7) 0.126(8) 0.028(6) 0.035(6) 0.018(5)
F20 0.047(6) 0.065(6) 0.112(7) 0.026(6) 0.019(6) -0.003(5)
F21 0.061(7) 0.070(7) 0.114(8) 0.010(6) 0.018(6) 0.005(5)

_refine_ls_extinction_method     None
_oxford_refine_ls_scale          2.38(4)

loop_
_oxford_twin_element_scale_factors
0.837(4)
0.163(4)
loop_
_geom_bond_atom_site_label_1
_geom_bond_site_symmetry_1
_geom_bond_atom_site_label_2
_geom_bond_site_symmetry_2
_geom_bond_distance
_geom_bond_publ_flag
C4 . C5 . 1.550(14) yes
C4 . C9 . 1.490(17) yes
C4 . P1 . 1.847(11) yes
C4 . H41 . 0.984 no
C5 . C6 . 1.553(16) yes
C5 . H51 . 0.971 no
C5 . H52 . 0.968 no
C6 . C7 . 1.49(2) yes
C6 . H61 . 0.969 no
C6 . H62 . 0.965 no
C7 . C8 . 1.516(17) yes
C7 . H72 . 0.969 no
C7 . H71 . 0.975 no
C8 . C9 . 1.545(15) yes
C8 . H81 . 0.973 no
C8 . H82 . 0.971 no
C9 . H92 . 0.967 no
C9 . H91 . 0.972 no
C10 . C11 . 1.527(15) yes
C10 . C15 . 1.50(2) yes
C10 . P1 . 1.872(12) yes
C10 . H101 . 0.981 no
C11 . C12 . 1.550(17) yes
C11 . H112 . 0.972 no
C11 . H111 . 0.973 no
C12 . C13 . 1.46(2) yes
C12 . H121 . 0.971 no
C12 . H122 . 0.967 no
C13 . C14 . 1.49(2) yes
C13 . H131 . 0.966 no
C13 . H132 . 0.967 no
C14 . C15 . 1.530(19) yes
C14 . H141 . 0.966 no
C14 . H142 . 0.969 no
C15 . H152 . 0.970 no
C15 . H151 . 0.970 no
C16 . C17 . 1.546(17) yes
C16 . P1 . 1.854(10) yes
C16 . H161 . 0.971 no
C16 . H162 . 0.976 no
C17 . P2 . 1.857(12) yes
C17 . H172 . 0.972 no
C17 . H171 . 0.967 no
C18 . C19 . 1.498(16) yes
C18 . C23 . 1.541(14) yes
C18 . P2 . 1.856(10) yes
C18 . H181 . 0.982 no
C19 . C20 . 1.513(15) yes
C19 . H192 . 0.967 no
C19 . H191 . 0.972 no
C20 . C21 . 1.515(16) yes
C20 . H201 . 0.971 no
C20 . H202 . 0.968 no
C21 . C22 . 1.53(2) yes
C21 . H211 . 0.972 no
C21 . H212 . 0.970 no
C22 . C23 . 1.554(16) yes
C22 . H222 . 0.966 no
C22 . H221 . 0.967 no
C23 . H231 . 0.968 no
C23 . H232 . 0.971 no
C24 . C25 . 1.44(2) yes
C24 . C29 . 1.533(15) yes
C24 . P2 . 1.847(10) yes
C24 . H241 . 0.984 no
C25 . C26 . 1.562(17) yes
C25 . H251 . 0.965 no
C25 . H252 . 0.966 no
C26 . C27 . 1.48(2) yes
C26 . H262 . 0.967 no
C26 . H261 . 0.969 no
C27 . C28 . 1.46(2) yes
C27 . H271 . 0.967 no
C27 . H272 . 0.963 no
C28 . C29 . 1.565(17) yes
C28 . H281 . 0.969 no
C28 . H282 . 0.967 no
C29 . H291 . 0.970 no
C29 . H292 . 0.972 no
C30 . C31 . 1.382(14) yes
C30 . C35 . 1.410(15) yes
C30 . B1 . 1.638(13) yes
C31 . C32 . 1.401(13) yes
C31 . H311 . 0.932 no
C32 . C33 . 1.400(16) yes
C32 . C36 . 1.548(4) yes
C33 . C34 . 1.350(16) yes
C33 . H331 . 0.937 no
C34 . C35 . 1.407(13) yes
C34 . C37 . 1.479(4) yes
C35 . H351 . 0.928 no
C36 . F10 . 1.328(5) yes
C36 . F30 . 1.325(5) yes
C36 . F20 . 1.322(5) yes
C36 . F11 . 1.324(5) yes
C36 . F31 . 1.330(5) yes
C36 . F21 . 1.321(5) yes
C37 . F41 . 1.340(5) yes
C37 . F61 . 1.339(5) yes
C37 . F51 . 1.338(5) yes
C37 . F40 . 1.339(5) yes
C37 . F60 . 1.339(5) yes
C37 . F50 . 1.338(5) yes
C38 . C39 . 1.372(12) yes
C38 . C43 . 1.396(12) yes
C38 . B1 . 1.639(15) yes
C39 . C40 . 1.380(13) yes
C39 . H391 . 0.931 no
C40 . C41 . 1.380(13) yes
C40 . C44 . 1.527(4) yes
C41 . C42 . 1.385(13) yes
C41 . H411 . 0.934 no
C42 . C43 . 1.369(13) yes
C42 . C45 . 1.522(4) yes
C43 . H431 . 0.932 no
C44 . F81 . 1.312(5) yes
C44 . F90 . 1.309(5) yes
C44 . F70 . 1.315(5) yes
C44 . F80 . 1.313(5) yes
C44 . F91 . 1.317(5) yes
C44 . F71 . 1.317(5) yes
C45 . F120 . 1.332(5) yes
C45 . F111 . 1.328(5) yes
C45 . F100 . 1.323(5) yes
C45 . F121 . 1.329(5) yes
C45 . F110 . 1.329(5) yes
C45 . F101 . 1.326(5) yes
C46 . C47 . 1.405(15) yes
C46 . C51 . 1.388(15) yes
C46 . B1 . 1.649(14) yes
C47 . C48 . 1.391(12) yes
C47 . H471 . 0.932 no
C48 . C49 . 1.377(15) yes
C48 . C52 . 1.552(4) yes
C49 . C50 . 1.363(16) yes
C49 . H491 . 0.931 no
C50 . C51 . 1.408(13) yes
C50 . C53 . 1.431(4) yes
C51 . H511 . 0.932 no
C52 . F150 . 1.342(5) yes
C52 . F140 . 1.339(5) yes
C52 . F131 . 1.339(5) yes
C52 . F151 . 1.340(5) yes
C52 . F141 . 1.343(5) yes
C52 . F130 . 1.336(5) yes
C53 . F181 . 1.372(5) yes
C53 . F161 . 1.375(5) yes
C53 . F171 . 1.372(5) yes
C53 . F180 . 1.377(5) yes
C53 . F160 . 1.372(5) yes
C53 . F170 . 1.372(5) yes
C54 . C55 . 1.410(14) yes
C54 . C59 . 1.402(12) yes
C54 . B1 . 1.646(16) yes
C55 . C56 . 1.372(15) yes
C55 . H551 . 0.928 no
C56 . C57 . 1.378(14) yes
C56 . C60 . 1.489(4) yes
C57 . C58 . 1.391(14) yes
C57 . H571 . 0.926 no
C58 . C59 . 1.370(13) yes
C58 . C61 . 1.543(4) yes
C59 . H591 . 0.930 no
C60 . F191 . 1.325(5) yes
C60 . F211 . 1.328(5) yes
C60 . F200 . 1.330(5) yes
C60 . F190 . 1.329(5) yes
C60 . F210 . 1.330(5) yes
C60 . F201 . 1.328(5) yes
C61 . F221 . 1.320(5) yes
C61 . F241 . 1.329(5) yes
C61 . F231 . 1.324(5) yes
C61 . F220 . 1.319(5) yes
C61 . F240 . 1.323(5) yes
C61 . F230 . 1.330(5) yes
Rh1 . P2 . 2.235(3) yes
Rh1 . P1 . 2.240(3) yes
Rh1 . C300 . 2.24(2) yes
Rh1 . C200 . 2.15(2) yes
Rh1 . C100 . 2.29(3) yes
Rh1 . H3001 . 2.230 no
Rh1 . H1001 . 1.777 no
Rh1 . P2 . 2.235(3) yes
Rh1 . P1 . 2.240(3) yes
Rh1 . C101 . 2.31(2) yes
Rh1 . C201 . 2.14(2) yes
Rh1 . C301 . 2.30(2) yes
Rh1 . H3011 . 2.235 no
Rh1 . H1013 . 1.692 no
C300 . C200 . 1.239(9) yes
C300 . H3002 . 0.950 no
C300 . H3001 . 0.950 no
C200 . C100 . 1.361(9) yes
C200 . H2001 . 0.977 no
C101 . C201 . 1.359(9) yes
C101 . H1011 . 0.950 no
C101 . H1012 . 0.950 no
C101 . H1013 . 0.950 no
C201 . C301 . 1.240(9) yes
C201 . H2011 . 0.979 no
C100 . H1003 . 0.950 no
C100 . H1002 . 0.950 no
C100 . H1001 . 0.950 no
C301 . H3011 . 0.950 no
C301 . H3012 . 0.950 no
loop_
_geom_angle_atom_site_label_1
_geom_angle_site_symmetry_1
_geom_angle_atom_site_label_2
_geom_angle_site_symmetry_2
_geom_angle_atom_site_label_3
_geom_angle_site_symmetry_3
_geom_angle
_geom_angle_publ_flag
C5 . C4 . C9 . 110.3(9) yes
C5 . C4 . P1 . 111.0(8) yes
C9 . C4 . P1 . 114.9(7) yes
C5 . C4 . H41 . 106.7 no
C9 . C4 . H41 . 106.4 no
P1 . C4 . H41 . 107.0 no
C4 . C5 . C6 . 109.6(10) yes
C4 . C5 . H51 . 109.6 no
C6 . C5 . H51 . 110.5 no
C4 . C5 . H52 . 109.2 no
C6 . C5 . H52 . 108.6 no
H51 . C5 . H52 . 109.3 no
C5 . C6 . C7 . 109.7(12) yes
C5 . C6 . H61 . 109.4 no
C7 . C6 . H61 . 108.1 no
C5 . C6 . H62 . 108.9 no
C7 . C6 . H62 . 111.0 no
H61 . C6 . H62 . 109.7 no
C6 . C7 . C8 . 114.3(11) yes
C6 . C7 . H72 . 107.6 no
C8 . C7 . H72 . 107.8 no
C6 . C7 . H71 . 108.7 no
C8 . C7 . H71 . 108.2 no
H72 . C7 . H71 . 110.1 no
C7 . C8 . C9 . 111.3(10) yes
C7 . C8 . H81 . 110.2 no
C9 . C8 . H81 . 110.3 no
C7 . C8 . H82 . 108.2 no
C9 . C8 . H82 . 107.0 no
H81 . C8 . H82 . 109.7 no
C8 . C9 . C4 . 112.4(10) yes
C8 . C9 . H92 . 109.3 no
C4 . C9 . H92 . 109.8 no
C8 . C9 . H91 . 107.7 no
C4 . C9 . H91 . 107.9 no
H92 . C9 . H91 . 109.6 no
C11 . C10 . C15 . 111.3(12) yes
C11 . C10 . P1 . 111.2(9) yes
C15 . C10 . P1 . 109.6(9) yes
C11 . C10 . H101 . 108.0 no
C15 . C10 . H101 . 106.2 no
P1 . C10 . H101 . 110.5 no
C10 . C11 . C12 . 109.3(11) yes
C10 . C11 . H112 . 111.1 no
C12 . C11 . H112 . 111.9 no
C10 . C11 . H111 . 106.9 no
C12 . C11 . H111 . 107.8 no
H112 . C11 . H111 . 109.6 no
C11 . C12 . C13 . 111.7(13) yes
C11 . C12 . H121 . 108.4 no
C13 . C12 . H121 . 107.4 no
C11 . C12 . H122 . 109.1 no
C13 . C12 . H122 . 110.8 no
H121 . C12 . H122 . 109.4 no
C12 . C13 . C14 . 112.2(13) yes
C12 . C13 . H131 . 109.9 no
C14 . C13 . H131 . 109.9 no
C12 . C13 . H132 . 107.4 no
C14 . C13 . H132 . 107.0 no
H131 . C13 . H132 . 110.4 no
C13 . C14 . C15 . 111.3(15) yes
C13 . C14 . H141 . 111.4 no
C15 . C14 . H141 . 111.3 no
C13 . C14 . H142 . 107.7 no
C15 . C14 . H142 . 105.1 no
H141 . C14 . H142 . 109.7 no
C14 . C15 . C10 . 110.4(13) yes
C14 . C15 . H152 . 113.1 no
C10 . C15 . H152 . 112.2 no
C14 . C15 . H151 . 105.0 no
C10 . C15 . H151 . 105.3 no
H152 . C15 . H151 . 110.2 no
C17 . C16 . P1 . 111.1(7) yes
C17 . C16 . H161 . 109.4 no
P1 . C16 . H161 . 110.1 no
C17 . C16 . H162 . 108.2 no
P1 . C16 . H162 . 108.6 no
H161 . C16 . H162 . 109.4 no
C16 . C17 . P2 . 109.9(9) yes
C16 . C17 . H172 . 107.8 no
P2 . C17 . H172 . 109.0 no
C16 . C17 . H171 . 109.8 no
P2 . C17 . H171 . 109.7 no
H172 . C17 . H171 . 110.7 no
C19 . C18 . C23 . 110.5(9) yes
C19 . C18 . P2 . 115.6(7) yes
C23 . C18 . P2 . 111.3(7) yes
C19 . C18 . H181 . 105.6 no
C23 . C18 . H181 . 106.3 no
P2 . C18 . H181 . 106.9 no
C18 . C19 . C20 . 111.5(11) yes
C18 . C19 . H192 . 107.3 no
C20 . C19 . H192 . 108.3 no
C18 . C19 . H191 . 110.6 no
C20 . C19 . H191 . 110.0 no
H192 . C19 . H191 . 108.9 no
C19 . C20 . C21 . 112.7(10) yes
C19 . C20 . H201 . 109.5 no
C21 . C20 . H201 . 109.2 no
C19 . C20 . H202 . 107.3 no
C21 . C20 . H202 . 108.0 no
H201 . C20 . H202 . 110.0 no
C20 . C21 . C22 . 110.6(10) yes
C20 . C21 . H211 . 108.4 no
C22 . C21 . H211 . 108.5 no
C20 . C21 . H212 . 110.1 no
C22 . C21 . H212 . 109.4 no
H211 . C21 . H212 . 109.7 no
C21 . C22 . C23 . 110.0(11) yes
C21 . C22 . H222 . 109.6 no
C23 . C22 . H222 . 110.0 no
C21 . C22 . H221 . 108.7 no
C23 . C22 . H221 . 108.9 no
H222 . C22 . H221 . 109.6 no
C18 . C23 . C22 . 109.0(10) yes
C18 . C23 . H231 . 108.0 no
C22 . C23 . H231 . 109.2 no
C18 . C23 . H232 . 111.1 no
C22 . C23 . H232 . 109.3 no
H231 . C23 . H232 . 110.2 no
C25 . C24 . C29 . 107.2(11) yes
C25 . C24 . P2 . 111.1(10) yes
C29 . C24 . P2 . 112.3(9) yes
C25 . C24 . H241 . 107.3 no
C29 . C24 . H241 . 108.2 no
P2 . C24 . H241 . 110.5 no
C24 . C25 . C26 . 113.6(14) yes
C24 . C25 . H251 . 106.8 no
C26 . C25 . H251 . 106.7 no
C24 . C25 . H252 . 109.3 no
C26 . C25 . H252 . 110.3 no
H251 . C25 . H252 . 110.1 no
C25 . C26 . C27 . 110.6(15) yes
C25 . C26 . H262 . 110.6 no
C27 . C26 . H262 . 109.2 no
C25 . C26 . H261 . 106.9 no
C27 . C26 . H261 . 109.3 no
H262 . C26 . H261 . 110.2 no
C26 . C27 . C28 . 109.0(12) yes
C26 . C27 . H271 . 109.5 no
C28 . C27 . H271 . 110.0 no
C26 . C27 . H272 . 108.8 no
C28 . C27 . H272 . 109.3 no
H271 . C27 . H272 . 110.2 no
C27 . C28 . C29 . 111.6(14) yes
C27 . C28 . H281 . 107.9 no
C29 . C28 . H281 . 110.0 no
C27 . C28 . H282 . 108.9 no
C29 . C28 . H282 . 108.8 no
H281 . C28 . H282 . 109.6 no
C24 . C29 . C28 . 110.4(12) yes
C24 . C29 . H291 . 110.2 no
C28 . C29 . H291 . 109.5 no
C24 . C29 . H292 . 107.9 no
C28 . C29 . H292 . 109.0 no
H291 . C29 . H292 . 109.7 no
C31 . C30 . C35 . 116.8(9) yes
C31 . C30 . B1 . 120.8(10) yes
C35 . C30 . B1 . 122.1(9) yes
C30 . C31 . C32 . 122.7(10) yes
C30 . C31 . H311 . 119.4 no
C32 . C31 . H311 . 117.9 no
C31 . C32 . C33 . 119.0(8) yes
C31 . C32 . C36 . 119.7(7) yes
C33 . C32 . C36 . 121.2(7) yes
C32 . C33 . C34 . 119.5(9) yes
C32 . C33 . H331 . 120.4 no
C34 . C33 . H331 . 120.1 no
C33 . C34 . C35 . 121.5(8) yes
C33 . C34 . C37 . 121.8(7) yes
C35 . C34 . C37 . 116.7(7) yes
C30 . C35 . C34 . 120.4(10) yes
C30 . C35 . H351 . 119.2 no
C34 . C35 . H351 . 120.4 no
C32 . C36 . F10 . 108.54(5) yes
C32 . C36 . F30 . 108.56(5) yes
F10 . C36 . F30 . 110.39(5) yes
C32 . C36 . F20 . 108.55(5) yes
F10 . C36 . F20 . 110.36(5) yes
F30 . C36 . F20 . 110.39(5) yes
C32 . C36 . F11 . 108.55(5) yes
C32 . C36 . F31 . 108.53(5) yes
F11 . C36 . F31 . 110.38(5) yes
C32 . C36 . F21 . 108.56(5) yes
F11 . C36 . F21 . 110.39(5) yes
F31 . C36 . F21 . 110.37(5) yes
C34 . C37 . F41 . 113.15(5) yes
C34 . C37 . F61 . 113.15(5) yes
F41 . C37 . F61 . 105.55(5) yes
C34 . C37 . F51 . 113.16(5) yes
F41 . C37 . F51 . 105.55(5) yes
F61 . C37 . F51 . 105.55(5) yes
C34 . C37 . F40 . 113.15(5) yes
C34 . C37 . F60 . 113.16(5) yes
F40 . C37 . F60 . 105.55(5) yes
C34 . C37 . F50 . 113.15(5) yes
F40 . C37 . F50 . 105.55(5) yes
F60 . C37 . F50 . 105.55(5) yes
C39 . C38 . C43 . 116.4(9) yes
C39 . C38 . B1 . 122.6(9) yes
C43 . C38 . B1 . 120.8(8) yes
C38 . C39 . C40 . 121.8(8) yes
C38 . C39 . H391 . 119.0 no
C40 . C39 . H391 . 119.2 no
C39 . C40 . C41 . 121.4(7) yes
C39 . C40 . C44 . 120.3(6) yes
C41 . C40 . C44 . 118.2(6) yes
C40 . C41 . C42 . 117.3(8) yes
C40 . C41 . H411 . 121.3 no
C42 . C41 . H411 . 121.4 no
C41 . C42 . C43 . 120.8(7) yes
C41 . C42 . C45 . 118.0(6) yes
C43 . C42 . C45 . 121.2(6) yes
C38 . C43 . C42 . 122.2(8) yes
C38 . C43 . H431 . 119.2 no
C42 . C43 . H431 . 118.6 no
C40 . C44 . F81 . 112.29(5) yes
C40 . C44 . F90 . 112.28(5) yes
F81 . C44 . F90 . 106.53(5) yes
C40 . C44 . F70 . 112.27(5) yes
F81 . C44 . F70 . 106.52(5) yes
F90 . C44 . F70 . 106.52(5) yes
C40 . C44 . F80 . 112.28(5) yes
C40 . C44 . F91 . 112.28(5) yes
F80 . C44 . F91 . 106.52(5) yes
C40 . C44 . F71 . 112.29(5) yes
F80 . C44 . F71 . 106.52(5) yes
F91 . C44 . F71 . 106.52(5) yes
C42 . C45 . F120 . 112.48(5) yes
C42 . C45 . F111 . 112.48(5) yes
F120 . C45 . F111 . 106.31(5) yes
C42 . C45 . F100 . 112.48(5) yes
F120 . C45 . F100 . 106.29(5) yes
F111 . C45 . F100 . 106.31(5) yes
C42 . C45 . F121 . 112.48(5) yes
C42 . C45 . F110 . 112.48(5) yes
F121 . C45 . F110 . 106.30(5) yes
C42 . C45 . F101 . 112.48(5) yes
F121 . C45 . F101 . 106.30(5) yes
F110 . C45 . F101 . 106.30(5) yes
C47 . C46 . C51 . 116.3(9) yes
C47 . C46 . B1 . 120.7(9) yes
C51 . C46 . B1 . 122.6(10) yes
C46 . C47 . C48 . 122.2(10) yes
C46 . C47 . H471 . 119.2 no
C48 . C47 . H471 . 118.7 no
C47 . C48 . C49 . 120.2(8) yes
C47 . C48 . C52 . 117.3(7) yes
C49 . C48 . C52 . 122.6(7) yes
C48 . C49 . C50 . 119.0(8) yes
C48 . C49 . H491 . 120.0 no
C50 . C49 . H491 . 121.0 no
C49 . C50 . C51 . 121.3(8) yes
C49 . C50 . C53 . 121.7(7) yes
C51 . C50 . C53 . 117.0(8) yes
C50 . C51 . C46 . 121.1(10) yes
C50 . C51 . H511 . 119.3 no
C46 . C51 . H511 . 119.7 no
C48 . C52 . F150 . 109.62(5) yes
C48 . C52 . F140 . 109.64(5) yes
F150 . C52 . F140 . 109.32(5) yes
C48 . C52 . F131 . 109.63(5) yes
F150 . C52 . F131 . 109.30(5) yes
F140 . C52 . F131 . 109.32(5) yes
C48 . C52 . F151 . 109.63(5) yes
C48 . C52 . F141 . 109.62(5) yes
F151 . C52 . F141 . 109.31(5) yes
C48 . C52 . F130 . 109.63(5) yes
F151 . C52 . F130 . 109.33(5) yes
F141 . C52 . F130 . 109.31(5) yes
C50 . C53 . F181 . 116.33(5) yes
C50 . C53 . F161 . 116.31(5) yes
F181 . C53 . F161 . 101.84(5) yes
C50 . C53 . F171 . 116.32(5) yes
F181 . C53 . F171 . 101.84(5) yes
F161 . C53 . F171 . 101.84(5) yes
C50 . C53 . F180 . 116.31(5) yes
C50 . C53 . F160 . 116.32(5) yes
F180 . C53 . F160 . 101.83(5) yes
C50 . C53 . F170 . 116.32(5) yes
F180 . C53 . F170 . 101.84(5) yes
F160 . C53 . F170 . 101.84(5) yes
C55 . C54 . C59 . 114.4(10) yes
C55 . C54 . B1 . 123.3(8) yes
C59 . C54 . B1 . 121.9(8) yes
C54 . C55 . C56 . 123.1(9) yes
C54 . C55 . H551 . 118.2 no
C56 . C55 . H551 . 118.7 no
C55 . C56 . C57 . 120.8(7) yes
C55 . C56 . C60 . 120.1(6) yes
C57 . C56 . C60 . 119.1(7) yes
C56 . C57 . C58 . 117.9(9) yes
C56 . C57 . H571 . 121.1 no
C58 . C57 . H571 . 121.0 no
C57 . C58 . C59 . 121.0(7) yes
C57 . C58 . C61 . 117.4(7) yes
C59 . C58 . C61 . 121.6(6) yes
C54 . C59 . C58 . 122.8(8) yes
C54 . C59 . H591 . 118.3 no
C58 . C59 . H591 . 118.8 no
C56 . C60 . F191 . 112.80(5) yes
C56 . C60 . F211 . 112.82(5) yes
F191 . C60 . F211 . 105.94(5) yes
C56 . C60 . F200 . 112.80(5) yes
F191 . C60 . F200 . 105.94(5) yes
F211 . C60 . F200 . 105.94(5) yes
C56 . C60 . F190 . 112.80(5) yes
C56 . C60 . F210 . 112.81(5) yes
F190 . C60 . F210 . 105.93(5) yes
C56 . C60 . F201 . 112.82(5) yes
F190 . C60 . F201 . 105.94(5) yes
F210 . C60 . F201 . 105.93(5) yes
C58 . C61 . F221 . 110.80(5) yes
C58 . C61 . F241 . 110.79(5) yes
F221 . C61 . F241 . 108.10(5) yes
C58 . C61 . F231 . 110.81(5) yes
F221 . C61 . F231 . 108.12(5) yes
F241 . C61 . F231 . 108.12(5) yes
C58 . C61 . F220 . 110.81(5) yes
C58 . C61 . F240 . 110.80(5) yes
F220 . C61 . F240 . 108.13(5) yes
C58 . C61 . F230 . 110.78(5) yes
F220 . C61 . F230 . 108.10(5) yes
F240 . C61 . F230 . 108.12(5) yes
P2 . Rh1 . P1 . 84.89(9) yes
P2 . Rh1 . C300 . 170.4(7) yes
P1 . Rh1 . C300 . 95.9(6) yes
P2 . Rh1 . C200 . 152.7(5) yes
P1 . Rh1 . C200 . 117.6(6) yes
C300 . Rh1 . C200 . 32.7(3) yes
P2 . Rh1 . C100 . 119.1(6) yes
P1 . Rh1 . C100 . 152.1(6) yes
C300 . Rh1 . C100 . 63.0(7) yes
C200 . Rh1 . C100 . 35.5(4) yes
P2 . Rh1 . H3001 . 145.9 no
P1 . Rh1 . H3001 . 99.9 no
C300 . Rh1 . H3001 . 24.5 no
C200 . Rh1 . H3001 . 50.4 no
C100 . Rh1 . H3001 . 68.9 no
P2 . Rh1 . H1001 . 97.2 no
P1 . Rh1 . H1001 . 171.4 no
C300 . Rh1 . H1001 . 83.4 no
C200 . Rh1 . H1001 . 58.2 no
C100 . Rh1 . H1001 . 22.8 no
H3001 . Rh1 . H1001 . 83.1 no
P2 . Rh1 . P1 . 84.89(9) yes
P2 . Rh1 . C101 . 155.1(6) yes
P1 . Rh1 . C101 . 118.8(6) yes
P2 . Rh1 . C201 . 119.7(5) yes
P1 . Rh1 . C201 . 150.4(5) yes
C101 . Rh1 . C201 . 35.3(4) yes
P2 . Rh1 . C301 . 95.4(5) yes
P1 . Rh1 . C301 . 175.2(6) yes
C101 . Rh1 . C301 . 61.7(7) yes
C201 . Rh1 . C301 . 32.2(3) yes
P2 . Rh1 . H3011 . 97.7 no
P1 . Rh1 . H3011 . 151.1 no
C101 . Rh1 . H3011 . 65.7 no
C201 . Rh1 . H3011 . 48.7 no
C301 . Rh1 . H3011 . 24.1 no
P2 . Rh1 . H1013 . 175.6 no
P1 . Rh1 . H1013 . 99.5 no
C101 . Rh1 . H1013 . 21.1 no
C201 . Rh1 . H1013 . 56.3 no
C301 . Rh1 . H1013 . 80.2 no
H3011 . Rh1 . H1013 . 78.2 no
C17 . P2 . C18 . 105.5(5) yes
C17 . P2 . C24 . 104.8(6) yes
C18 . P2 . C24 . 103.2(5) yes
C17 . P2 . Rh1 . 112.5(4) yes
C18 . P2 . Rh1 . 114.2(3) yes
C24 . P2 . Rh1 . 115.6(4) yes
C10 . P1 . C16 . 104.5(5) yes
C10 . P1 . C4 . 104.1(5) yes
C16 . P1 . C4 . 106.4(5) yes
C10 . P1 . Rh1 . 114.7(4) yes
C16 . P1 . Rh1 . 111.8(4) yes
C4 . P1 . Rh1 . 114.3(4) yes
C46 . B1 . C54 . 112.6(8) yes
C46 . B1 . C38 . 113.1(8) yes
C54 . B1 . C38 . 102.9(7) yes
C46 . B1 . C30 . 102.6(7) yes
C54 . B1 . C30 . 112.1(8) yes
C38 . B1 . C30 . 113.8(8) yes
Rh1 . C300 . C200 . 69.5(15) yes
Rh1 . C300 . H3002 . 117.6 no
C200 . C300 . H3002 . 123.5 no
Rh1 . C300 . H3001 . 77.0 no
C200 . C300 . H3001 . 116.1 no
H3002 . C300 . H3001 . 120.0 no
Rh1 . C200 . C300 . 77.8(15) yes
Rh1 . C200 . C100 . 78.1(15) yes
C300 . C200 . C100 . 131(3) yes
Rh1 . C200 . H2001 . 120.6 no
C300 . C200 . H2001 . 114.9 no
C100 . C200 . H2001 . 113.9 no
Rh1 . C101 . C201 . 65.5(14) yes
Rh1 . C101 . H1011 . 117.4 no
C201 . C101 . H1011 . 106.8 no
Rh1 . C101 . H1012 . 130.3 no
C201 . C101 . H1012 . 116.2 no
H1011 . C101 . H1012 . 109.5 no
Rh1 . C101 . H1013 . 39.8 no
C201 . C101 . H1013 . 105.2 no
H1011 . C101 . H1013 . 109.5 no
H1012 . C101 . H1013 . 109.5 no
Rh1 . C201 . C101 . 79.2(15) yes
Rh1 . C201 . C301 . 81.2(15) yes
C101 . C201 . C301 . 131(3) yes
Rh1 . C201 . H2011 . 117.4 no
C101 . C201 . H2011 . 120.5 no
C301 . C201 . H2011 . 108.5 no
Rh1 . C100 . C200 . 66.4(14) yes
Rh1 . C100 . H1003 . 128.2 no
C200 . C100 . H1003 . 114.3 no
Rh1 . C100 . H1002 . 121.5 no
C200 . C100 . H1002 . 101.1 no
H1003 . C100 . H1002 . 109.5 no
Rh1 . C100 . H1001 . 46.3 no
C200 . C100 . H1001 . 112.6 no
H1003 . C100 . H1001 . 109.5 no
H1002 . C100 . H1001 . 109.5 no
Rh1 . C301 . C201 . 66.7(14) yes
Rh1 . C301 . H3011 . 74.0 no
C201 . C301 . H3011 . 110.4 no
Rh1 . C301 . H3012 . 128.1 no
C201 . C301 . H3012 . 129.6 no
H3011 . C301 . H3012 . 120.0 no
C301 . H3011 . Rh1 . 81.9 no
C101 . H1013 . Rh1 . 119.1 no
C300 . H3001 . Rh1 . 78.4 no
Rh1 . H1001 . C100 . 110.9 no


_iucr_refine_instructions_details 
;
#
# Punched on 31/10/16 at 13:41:39
#
#LIST     12                                                                    
BLOCK SCALE X'S, U'S 
SUMFIX ELEMENT SCALES 
RIDE C   (   4,X'S) H   (  41,X'S) 
RIDE C   (   5,X'S) H   (  51,X'S) H   (  52,X'S) 
RIDE C   (   6,X'S) H   (  61,X'S) H   (  62,X'S) 
RIDE C   (   7,X'S) H   (  72,X'S) H   (  71,X'S) 
RIDE C   (   8,X'S) H   (  81,X'S) H   (  82,X'S) 
RIDE C   (   9,X'S) H   (  92,X'S) H   (  91,X'S) 
RIDE C   (  10,X'S) H   ( 101,X'S) 
RIDE C   (  11,X'S) H   ( 112,X'S) H   ( 111,X'S) 
RIDE C   (  12,X'S) H   ( 121,X'S) H   ( 122,X'S) 
RIDE C   (  13,X'S) H   ( 131,X'S) H   ( 132,X'S) 
RIDE C   (  14,X'S) H   ( 141,X'S) H   ( 142,X'S) 
RIDE C   (  15,X'S) H   ( 152,X'S) H   ( 151,X'S) 
RIDE C   (  16,X'S) H   ( 161,X'S) H   ( 162,X'S) 
RIDE C   (  17,X'S) H   ( 172,X'S) H   ( 171,X'S) 
RIDE C   (  18,X'S) H   ( 181,X'S) 
RIDE C   (  19,X'S) H   ( 192,X'S) H   ( 191,X'S) 
RIDE C   (  20,X'S) H   ( 201,X'S) H   ( 202,X'S) 
RIDE C   (  21,X'S) H   ( 211,X'S) H   ( 212,X'S) 
RIDE C   (  22,X'S) H   ( 222,X'S) H   ( 221,X'S) 
RIDE C   (  23,X'S) H   ( 231,X'S) H   ( 232,X'S) 
RIDE C   (  24,X'S) H   ( 241,X'S) 
RIDE C   (  25,X'S) H   ( 251,X'S) H   ( 252,X'S) 
RIDE C   (  26,X'S) H   ( 262,X'S) H   ( 261,X'S) 
RIDE C   (  27,X'S) H   ( 271,X'S) H   ( 272,X'S) 
RIDE C   (  28,X'S) H   ( 281,X'S) H   ( 282,X'S) 
RIDE C   (  29,X'S) H   ( 291,X'S) H   ( 292,X'S) 
RIDE C   (  31,X'S) H   ( 311,X'S) 
RIDE C   (  33,X'S) H   ( 331,X'S) 
RIDE C   (  35,X'S) H   ( 351,X'S) 
RIDE C   (  39,X'S) H   ( 391,X'S) 
RIDE C   (  41,X'S) H   ( 411,X'S) 
RIDE C   (  43,X'S) H   ( 431,X'S) 
RIDE C   (  47,X'S) H   ( 471,X'S) 
RIDE C   (  49,X'S) H   ( 491,X'S) 
RIDE C   (  51,X'S) H   ( 511,X'S) 
RIDE C   (  55,X'S) H   ( 551,X'S) 
RIDE C   (  57,X'S) H   ( 571,X'S) 
RIDE C   (  59,X'S) H   ( 591,X'S) 
RIDE C   ( 100,X'S) H   (1001,X'S) H   (1002,X'S) H   (1003,X'S) 
RIDE C   ( 200,X'S) H   (2001,X'S) 
RIDE C   ( 101,X'S) H   (1011,X'S) H   (1012,X'S) H   (1013,X'S) 
RIDE C   ( 201,X'S) H   (2011,X'S) 
RIDE C   ( 300,X'S) H   (3001,X'S) H   (3002,X'S) 
RIDE C   ( 301,X'S) H   (3011,X'S) H   (3012,X'S) 
EQUIV PART(1001,OCC) PART(1002,OCC) 
WEIGHT -1 PART(1002,OCC) 
EQUIV PART(3001,OCC) PART(3002,OCC) 
WEIGHT -1 PART(3002,OCC) 
EQUIV PART(4001,OCC) PART(4002,OCC) 
WEIGHT -1 PART(4002,OCC) 
EQUIV PART(6001,OCC) PART(6002,OCC) 
WEIGHT -1 PART(6002,OCC) 
EQUIV PART(8001,OCC) PART(8002,OCC) 
WEIGHT -1 PART(8002,OCC) 
EQUIV PART(9001,OCC) PART(9002,OCC) 
WEIGHT -1 PART(9002,OCC) 
END                                                                             
#
# Punched on 31/10/16 at 13:41:39
#
#LIST     16                                                                    
NO 
SAME C(32) C(36) F(10) F(20) F(30) AND 
CONT C(32) C(36) F(20) F(30) F(10) AND 
CONT C(32) C(36) F(30) F(10) F(20) AND 
CONT C(32) C(36) F(11) F(21) F(31) AND 
CONT C(32) C(36) F(21) F(31) F(11) AND 
CONT C(32) C(36) F(31) F(11) F(21) 
DELU 0.015 C(32) C(36) F(10) F(20) F(30) AND 
CONT C(32) C(36) F(20) F(30) F(10) AND 
CONT C(32) C(36) F(30) F(10) F(20) AND 
CONT C(32) C(36) F(11) F(21) F(31) AND 
CONT C(32) C(36) F(21) F(31) F(11) AND 
CONT C(32) C(36) F(31) F(11) F(21) 
SIMU 0.015 C(32) C(36) F(10) F(20) F(30) AND 
CONT C(32) C(36) F(20) F(30) F(10) AND 
CONT C(32) C(36) F(30) F(10) F(20) AND 
CONT C(32) C(36) F(11) F(21) F(31) AND 
CONT C(32) C(36) F(21) F(31) F(11) AND 
CONT C(32) C(36) F(31) F(11) F(21) 
SAME C(34) C(37) F(41) F(51) F(61) AND 
CONT C(34) C(37) F(51) F(61) F(41) AND 
CONT C(34) C(37) F(61) F(41) F(51) AND 
CONT C(34) C(37) F(40) F(50) F(60) AND 
CONT C(34) C(37) F(50) F(60) F(40) AND 
CONT C(34) C(37) F(60) F(40) F(50) 
DELU 0.015 C(34) C(37) F(41) F(51) F(61) AND 
CONT C(34) C(37) F(51) F(61) F(41) AND 
CONT C(34) C(37) F(61) F(41) F(51) AND 
CONT C(34) C(37) F(40) F(50) F(60) AND 
CONT C(34) C(37) F(50) F(60) F(40) AND 
CONT C(34) C(37) F(60) F(40) F(50) 
SIMU 0.015 C(34) C(37) F(41) F(51) F(61) AND 
CONT C(34) C(37) F(51) F(61) F(41) AND 
CONT C(34) C(37) F(61) F(41) F(51) AND 
CONT C(34) C(37) F(40) F(50) F(60) AND 
CONT C(34) C(37) F(50) F(60) F(40) AND 
CONT C(34) C(37) F(60) F(40) F(50) 
SAME C(50) C(53) F(161) F(171) F(181) AND 
CONT C(50) C(53) F(171) F(181) F(161) AND 
CONT C(50) C(53) F(181) F(161) F(171) AND 
CONT C(50) C(53) F(160) F(170) F(180) AND 
CONT C(50) C(53) F(170) F(180) F(160) AND 
CONT C(50) C(53) F(180) F(160) F(170) 
DELU 0.015 C(50) C(53) F(161) F(171) F(181) AND 
CONT C(50) C(53) F(171) F(181) F(161) AND 
CONT C(50) C(53) F(181) F(161) F(171) AND 
CONT C(50) C(53) F(160) F(170) F(180) AND 
CONT C(50) C(53) F(170) F(180) F(160) AND 
CONT C(50) C(53) F(180) F(160) F(170) 
SIMU 0.015 C(50) C(53) F(161) F(171) F(181) AND 
CONT C(50) C(53) F(171) F(181) F(161) AND 
CONT C(50) C(53) F(181) F(161) F(171) AND 
CONT C(50) C(53) F(160) F(170) F(180) AND 
CONT C(50) C(53) F(170) F(180) F(160) AND 
CONT C(50) C(53) F(180) F(160) F(170) 
SAME C(48) C(52) F(131) F(140) F(150) AND 
CONT C(48) C(52) F(140) F(150) F(131) AND 
CONT C(48) C(52) F(150) F(131) F(140) AND 
CONT C(48) C(52) F(130) F(141) F(151) AND 
CONT C(48) C(52) F(141) F(151) F(130) AND 
CONT C(48) C(52) F(151) F(130) F(141) 
DELU 0.015 C(48) C(52) F(131) F(140) F(150) AND 
CONT C(48) C(52) F(140) F(150) F(131) AND 
CONT C(48) C(52) F(150) F(131) F(140) AND 
CONT C(48) C(52) F(130) F(141) F(151) AND 
CONT C(48) C(52) F(141) F(151) F(130) AND 
CONT C(48) C(52) F(151) F(130) F(141) 
SIMU 0.015 C(48) C(52) F(131) F(140) F(150) AND 
CONT C(48) C(52) F(140) F(150) F(131) AND 
CONT C(48) C(52) F(150) F(131) F(140) AND 
CONT C(48) C(52) F(130) F(141) F(151) AND 
CONT C(48) C(52) F(141) F(151) F(130) AND 
CONT C(48) C(52) F(151) F(130) F(141) 
SAME C(56) C(60) F(191) F(200) F(211) AND 
CONT C(56) C(60) F(200) F(211) F(191) AND 
CONT C(56) C(60) F(211) F(191) F(200) AND 
CONT C(56) C(60) F(190) F(201) F(210) AND 
CONT C(56) C(60) F(201) F(210) F(190) AND 
CONT C(56) C(60) F(210) F(190) F(201) 
DELU 0.015 C(56) C(60) F(191) F(200) F(211) AND 
CONT C(56) C(60) F(200) F(211) F(191) AND 
CONT C(56) C(60) F(211) F(191) F(200) AND 
CONT C(56) C(60) F(190) F(201) F(210) AND 
CONT C(56) C(60) F(201) F(210) F(190) AND 
CONT C(56) C(60) F(210) F(190) F(201) 
SIMU 0.015 C(56) C(60) F(191) F(200) F(211) AND 
CONT C(56) C(60) F(200) F(211) F(191) AND 
CONT C(56) C(60) F(211) F(191) F(200) AND 
CONT C(56) C(60) F(190) F(201) F(210) AND 
CONT C(56) C(60) F(201) F(210) F(190) AND 
CONT C(56) C(60) F(210) F(190) F(201) 
SAME C(58) C(61) F(221) F(231) F(241) AND 
CONT C(58) C(61) F(231) F(241) F(221) AND 
CONT C(58) C(61) F(241) F(221) F(231) AND 
CONT C(58) C(61) F(220) F(230) F(240) AND 
CONT C(58) C(61) F(230) F(240) F(220) AND 
CONT C(58) C(61) F(240) F(220) F(230) 
DELU 0.015 C(58) C(61) F(221) F(231) F(241) AND 
CONT C(58) C(61) F(231) F(241) F(221) AND 
CONT C(58) C(61) F(241) F(221) F(231) AND 
CONT C(58) C(61) F(220) F(230) F(240) AND 
CONT C(58) C(61) F(230) F(240) F(220) AND 
CONT C(58) C(61) F(240) F(220) F(230) 
SIMU 0.015 C(58) C(61) F(221) F(231) F(241) AND 
CONT C(58) C(61) F(231) F(241) F(221) AND 
CONT C(58) C(61) F(241) F(221) F(231) AND 
CONT C(58) C(61) F(220) F(230) F(240) AND 
CONT C(58) C(61) F(230) F(240) F(220) AND 
CONT C(58) C(61) F(240) F(220) F(230) 
SAME C(40) C(44) F(70) F(81) F(90) AND 
CONT C(40) C(44) F(81) F(90) F(70) AND 
CONT C(40) C(44) F(90) F(70) F(81) AND 
CONT C(40) C(44) F(71) F(80) F(91) AND 
CONT C(40) C(44) F(80) F(91) F(71) AND 
CONT C(40) C(44) F(91) F(71) F(80) 
DELU 0.015 C(40) C(44) F(70) F(81) F(90) AND 
CONT C(40) C(44) F(81) F(90) F(70) AND 
CONT C(40) C(44) F(90) F(70) F(81) AND 
CONT C(40) C(44) F(71) F(80) F(91) AND 
CONT C(40) C(44) F(80) F(91) F(71) AND 
CONT C(40) C(44) F(91) F(71) F(80) 
SIMU 0.015 C(40) C(44) F(70) F(81) F(90) AND 
CONT C(40) C(44) F(81) F(90) F(70) AND 
CONT C(40) C(44) F(90) F(70) F(81) AND 
CONT C(40) C(44) F(71) F(80) F(91) AND 
CONT C(40) C(44) F(80) F(91) F(71) AND 
CONT C(40) C(44) F(91) F(71) F(80) 
SAME C(42) C(45) F(100) F(111) F(120) AND 
CONT C(42) C(45) F(111) F(120) F(100) AND 
CONT C(42) C(45) F(120) F(100) F(111) AND 
CONT C(42) C(45) F(101) F(110) F(121) AND 
CONT C(42) C(45) F(110) F(121) F(101) AND 
CONT C(42) C(45) F(121) F(101) F(110) 
DELU 0.015 C(42) C(45) F(100) F(111) F(120) AND 
CONT C(42) C(45) F(111) F(120) F(100) AND 
CONT C(42) C(45) F(120) F(100) F(111) AND 
CONT C(42) C(45) F(101) F(110) F(121) AND 
CONT C(42) C(45) F(110) F(121) F(101) AND 
CONT C(42) C(45) F(121) F(101) F(110) 
SIMU 0.015 C(42) C(45) F(100) F(111) F(120) AND 
CONT C(42) C(45) F(111) F(120) F(100) AND 
CONT C(42) C(45) F(120) F(100) F(111) AND 
CONT C(42) C(45) F(101) F(110) F(121) AND 
CONT C(42) C(45) F(110) F(121) F(101) AND 
CONT C(42) C(45) F(121) F(101) F(110) 
DIST 0.0,.01 = MEAN  C(100) TO C(200)  C(101) TO C(201) 
DIST 0.0,.01 = MEAN  C(200) TO C(300)  C(301) TO C(201) 
U(IJ) .0, 0.01000 = RH(1) TO C(100) 
U(IJ) .0, 0.01000 = RH(1) TO C(200) 
U(IJ) .0, 0.01000 = RH(1) TO C(300) 
U(IJ) .0, 0.01000 = RH(1) TO C(101) 
U(IJ) .0, 0.01000 = RH(1) TO C(201) 
U(IJ) .0, 0.01000 = RH(1) TO C(301) 
U(IJ) .0, 0.01000 = C(100) TO C(200) 
U(IJ) .0, 0.01000 = C(300) TO C(200) 
U(IJ) .0, 0.01000 = C(101) TO C(201) 
U(IJ) .0, 0.01000 = C(201) TO C(301) 
U(IJ) .0, 0.01000 = C(100) TO C(101) 
U(IJ) .0, 0.01000 = C(200) TO C(201) 
U(IJ) .0, 0.01000 = C(301) TO C(300) 
U(IJ) .0, 0.02000 = C(24) TO C(25) 
U(IJ) .0, 0.02000 = C(26) TO C(25) 
U(IJ) .0, 0.02000 = C(26) TO C(27) 
U(IJ) .0, 0.02000 = C(27) TO C(28) 
U(IJ) .0, 0.02000 = C(28) TO C(29) 
U(IJ) .0, 0.02000 = C(24) TO C(29) 
U(IJ) .0, 0.02000 = C(10) TO C(11) 
U(IJ) .0, 0.02000 = C(11) TO C(12) 
U(IJ) .0, 0.02000 = C(12) TO C(13) 
U(IJ) .0, 0.02000 = C(13) TO C(14) 
U(IJ) .0, 0.02000 = C(14) TO C(15) 
U(IJ) .0, 0.02000 = C(15) TO C(10) 
REM   HREST   START (DO NOT REMOVE THIS LINE) 
REM   HREST   END (DO NOT REMOVE THIS LINE) 
END                                                                             
;
####################################################################### 
# 
# This file contains crystal structure data downloaded from the 
# Cambridge Structural Database (CSD) hosted by the Cambridge 
# Crystallographic Data Centre (CCDC).
# 
# Full information about CCDC data access policies and citation 
# guidelines are available at http://www.ccdc.cam.ac.uk/access/V1 
# 
# Audit and citation data items may have been added by the CCDC. 
# Please retain this information to preserve the provenance of 
# this file and to allow appropriate attribution of the data. 
# 
#######################################################################

data_1EthyleneHex
_database_code_depnum_ccdc_archive 'CCDC 1539833'
_audit_update_record             
;
2017-03-23 deposited with the CCDC.
2017-07-06 downloaded from the CCDC.
;
_audit_creation_date             2016-01-25
_audit_creation_method           CRYSTALS_ver_14.43

_oxford_structure_analysis_title 'C:\Users\ASWGroup\Contacts\Deskt At 11:37 on'
_chemical_name_systematic        .
_chemical_melting_point          'not measured'

_cell_length_a                   25.8617(3)
_cell_length_b                   25.8617(3)
_cell_length_c                   20.3020(3)
_cell_angle_alpha                90
_cell_angle_beta                 90
_cell_angle_gamma                120
_cell_volume                     11759.4(3)

_symmetry_cell_setting           hexagonal
_symmetry_space_group_name_H-M   'P 63 2 2 '
_symmetry_space_group_name_Hall  'P 6c 2c'
loop_
_symmetry_equiv_pos_as_xyz
x,y,z
-y,x-y,z
x,x-y,-z+1/2
x-y,-y,-z
-x+y,y,-z+1/2
-y,-x,-z+1/2
-x,-y,z+1/2
y,-x+y,z+1/2
-x,-x+y,-z
y,x,-z
x-y,x,z+1/2
-x+y,-x,z

loop_
_atom_type_symbol
_atom_type_scat_dispersion_real
_atom_type_scat_dispersion_imag
_atom_type_scat_Cromer_Mann_a1
_atom_type_scat_Cromer_Mann_b1
_atom_type_scat_Cromer_Mann_a2
_atom_type_scat_Cromer_Mann_b2
_atom_type_scat_Cromer_Mann_a3
_atom_type_scat_Cromer_Mann_b3
_atom_type_scat_Cromer_Mann_a4
_atom_type_scat_Cromer_Mann_b4
_atom_type_scat_Cromer_Mann_c
_atom_type_scat_source
Rh 0.0927 3.6045 19.2957 0.7515 14.3501 8.2176 4.7343 25.8749 1.2892 98.6062
5.3280 'International Tables Vol C 4.2.6.8 and 6.1.1.4'
P 0.2955 0.4335 6.4345 1.9067 4.1791 27.1570 1.7800 0.5260 1.4908 68.1645
1.1149 'International Tables Vol C 4.2.6.8 and 6.1.1.4'
B 0.0090 0.0039 2.0545 23.2185 1.3326 1.0210 1.0979 60.3498 0.7068 0.1403
-0.1932 'International Tables Vol C 4.2.6.8 and 6.1.1.4'
F 0.0727 0.0534 3.5392 10.2825 2.6412 4.2944 1.5170 0.2615 1.0243 26.1476
0.2776 'International Tables Vol C 4.2.6.8 and 6.1.1.4'
C 0.0181 0.0091 2.3100 20.8439 1.0200 10.2075 1.5886 0.5687 0.8650 51.6512
0.2156 'International Tables Vol C 4.2.6.8 and 6.1.1.4'
H 0.0000 0.0000 0.4930 10.5109 0.3229 26.1257 0.1402 3.1424 0.0408 57.7998
0.0030 'International Tables Vol C 4.2.6.8 and 6.1.1.4'


_cell_formula_units_Z            6

# Given Formula = C61 H68 B1 F24 P2 Rh1 
# Dc =      1.21 Fooo =   4416.00 Mu =     29.38 M =    716.41
# Found Formula = C62 H68 B1 F24 P2 Rh1 
# Dc =      1.22 FOOO =   4416.00 Mu =     29.43 M =    722.42

_chemical_formula_sum            'C62 H68 B1 F24 P2 Rh1'
_chemical_formula_moiety         'C32 H12 B F24, C30 H56 P2 Rh'
_chemical_compound_source        SYN
_chemical_formula_weight         1444.84


_cell_measurement_reflns_used    18965
_cell_measurement_theta_min      4
_cell_measurement_theta_max      76
_cell_measurement_temperature    150

_exptl_crystal_description       block
_exptl_crystal_colour            orange
_exptl_crystal_size_min          0.200
_exptl_crystal_size_mid          0.200
_exptl_crystal_size_max          0.400

_exptl_crystal_density_diffrn    1.224
_exptl_crystal_density_meas      'not measured'
_exptl_crystal_density_method    'not measured'
# Non-dispersive F(000): 
_exptl_crystal_F_000             4416
_exptl_absorpt_coefficient_mu    2.943

# Sheldrick geometric approximatio 0.56 0.56 
_exptl_absorpt_correction_type   multi-scan
_exptl_absorpt_process_details   'CrysAlis, (Oxford Diffraction, 2002)'
_exptl_absorpt_correction_T_min  0.29
_exptl_absorpt_correction_T_max  0.56
_diffrn_measurement_device_type  'Oxford Diffraction SuperNova'
_diffrn_measurement_device       Area
_diffrn_radiation_monochromator  graphite
_diffrn_radiation_type           'Cu K\a'
_diffrn_radiation_wavelength     1.54180
_diffrn_measurement_method       \w

# If a reference occurs more than once, delete the author 
# and date from subsequent references. 
_computing_data_collection       'SuperNova, (Oxford Diffraction, 2010)'
_computing_cell_refinement       'CrysAlis, (Oxford Diffraction, 2002)'
_computing_data_reduction        'CrysAlis, (Oxford Diffraction, 2002)'
_computing_structure_solution    'Superflip (Palatinus & Chapuis, 2007)'
_computing_structure_refinement  'CRYSTALS (Betteridge et al., 2003)'
_computing_publication_material  'CRYSTALS (Betteridge et al., 2003)'
_computing_molecular_graphics    'CAMERON (Watkin et al., 1996)'

_diffrn_standards_interval_time  .
_diffrn_standards_interval_count .
_diffrn_standards_number         0
_diffrn_standards_decay_%        .

_diffrn_ambient_temperature      150
_diffrn_reflns_number            83387
_reflns_number_total             8209
_diffrn_reflns_av_R_equivalents  0.121
# Number of reflections without Friedels Law is 8750 
# Number of reflections with Friedels Law is 8209 
# Theoretical number of reflections is about 4125 


_diffrn_reflns_theta_min         2.938
_diffrn_reflns_theta_max         76.614
_diffrn_measured_fraction_theta_max 0.992

_diffrn_reflns_theta_full        75.081
_diffrn_measured_fraction_theta_full 0.998


_diffrn_reflns_limit_h_min       -32
_diffrn_reflns_limit_h_max       32
_diffrn_reflns_limit_k_min       -32
_diffrn_reflns_limit_k_max       27
_diffrn_reflns_limit_l_min       -24
_diffrn_reflns_limit_l_max       25
_reflns_limit_h_min              -27
_reflns_limit_h_max              0
_reflns_limit_k_min              0
_reflns_limit_k_max              32
_reflns_limit_l_min              0
_reflns_limit_l_max              25

_oxford_diffrn_Wilson_B_factor   3.15
_oxford_diffrn_Wilson_scale      0.52

_atom_sites_solution_primary     Other #heavy,direct,difmap,geom
# _atom_sites_solution_secondary  difmap
_atom_sites_solution_hydrogens   difmap

_refine_diff_density_min         -0.77
_refine_diff_density_max         1.05


# The current dictionary definitions do not cover the 
# situation where the reflections used for refinement were 
# selected by a user-defined sigma threshold 


# The values actually used during refinement 
_oxford_reflns_threshold_expression_ref I>-3.0\s(I)
_refine_ls_number_reflns         8174
_refine_ls_number_restraints     456
_refine_ls_number_parameters     464
_oxford_refine_ls_R_factor_ref   0.0868
_refine_ls_wR_factor_ref         0.2105
_refine_ls_goodness_of_fit_ref   0.9722
_refine_ls_shift/su_max          0.0099694
_refine_ls_shift/su_mean         0.0002300


# The values computed with all filters except I/sigma 
_oxford_reflns_number_all        8175
_refine_ls_R_factor_all          0.0868
_refine_ls_wR_factor_all         0.2106

# The values computed with a 2 sigma cutoff - a la SHELX 
_reflns_threshold_expression     I>2.0\s(I)
_reflns_number_gt                6250
_refine_ls_R_factor_gt           0.0666
_refine_ls_wR_factor_gt          0.1776

_refine_ls_abs_structure_Flack   -0.009(16)
_refine_ls_abs_structure_details 'Flack (1983), 541 Friedel-pairs'
# choose from: rm (reference molecule of known chirality), 
# ad (anomolous dispersion - Flack), rmad (rm and ad), 
# syn (from synthesis), unk (unknown) or . (not applicable). 
_chemical_absolute_configuration ad


_refine_ls_structure_factor_coef Fsqd
_refine_ls_matrix_type           full
_refine_ls_hydrogen_treatment    constr #undef, noref, refall,
# refxyz, refU, constr or mixed
_refine_ls_weighting_scheme      calc
_refine_ls_weighting_details     
;
 Method, part 1, Chebychev polynomial, (Watkin, 1994, Prince, 1982) 
 [weight] = 1.0/[A~0~*T~0~(x)+A~1~*T~1~(x) ... +A~n-1~]*T~n-1~(x)] 
 where A~i~ are the Chebychev coefficients listed below and x= Fcalc/Fmax 
 Method = Robust Weighting (Prince, 1982) 
 W = [weight] * [1-(deltaF/6*sigmaF)^2^]^2^ 
 A~i~ are: 
 0.247E+04 0.407E+04 0.262E+04 0.119E+04 314. 
;

# Uequiv = arithmetic mean of Ui i.e. Ueqiv = (U1+U2+U3)/3

# Replace last . with number of unfound hydrogen atoms attached to an atom.

# ..._refinement_flags_... 
# . no refinement constraints           S special position constraint on site
# G rigid group refinement of site      R riding atom
# D distance or angle restraint on site T thermal displacement constraints
# U Uiso or Uij restraint (rigid bond)  P partial occupancy constraint


loop_
_atom_site_label
_atom_site_type_symbol
_atom_site_fract_x
_atom_site_fract_y
_atom_site_fract_z
_atom_site_U_iso_or_equiv
_atom_site_occupancy
_atom_site_adp_type
_atom_site_refinement_flags_posn
_atom_site_refinement_flags_adp
_atom_site_refinement_flags_occupancy
_atom_site_disorder_assembly
_atom_site_disorder_group
_atom_site_attached_hydrogens
F4 F 0.5703(4) 0.4359(4) 0.6300(3) 0.1138 1.0000 Uani . . . . . .
F5 F 0.5501(3) 0.3482(3) 0.6136(3) 0.1010 1.0000 Uani . . . . . .
F6 F 0.6258(2) 0.4189(4) 0.5680(3) 0.1336 1.0000 Uani . . . . . .
F7 F 0.3169(4) 0.1505(3) 0.5751(3) 0.1066 1.0000 Uani . . . . . .
F8 F 0.3876(3) 0.2046(3) 0.6372(4) 0.1055 1.0000 Uani . . . . . .
F9 F 0.3009(3) 0.1470(3) 0.6770(3) 0.1028 1.0000 Uani . . . . . .
C1 C 0.7454(3) 0.7547(3) 0.5878(3) 0.0549 1.0000 Uani . . . . . .
C2 C 0.7346(4) 0.7876(3) 0.5440(4) 0.0588 1.0000 Uani . . . . . .
C3 C 0.5682(3) 0.6744(3) 0.5863(3) 0.0458 1.0000 Uani . . . . . .
C4 C 0.5929(4) 0.7225(4) 0.6396(4) 0.0590 1.0000 Uani . . . . . .
C5 C 0.5560(4) 0.7534(4) 0.6458(5) 0.0699 1.0000 Uani . . . . . .
C6 C 0.5525(4) 0.7798(4) 0.5790(5) 0.0739 1.0000 Uani . . . . . .
C7 C 0.5237(4) 0.7305(4) 0.5274(5) 0.0723 1.0000 Uani . . . . . .
C8 C 0.5584(4) 0.6983(3) 0.5205(4) 0.0534 1.0000 Uani . . . . . .
C9 C 0.6350(3) 0.6250(3) 0.6538(3) 0.0463 1.0000 Uani . . . . . .
C10 C 0.6806(3) 0.6032(4) 0.6495(3) 0.0535 1.0000 Uani . . . . . .
C11 C 0.7001(4) 0.5956(4) 0.7193(4) 0.0667 1.0000 Uani . . . . . .
C12 C 0.6457(4) 0.5524(4) 0.7595(4) 0.0692 1.0000 Uani . . . . . .
C13 C 0.6002(4) 0.5727(4) 0.7628(4) 0.0657 1.0000 Uani . . . . . .
C14 C 0.5809(3) 0.5806(4) 0.6943(3) 0.0569 1.0000 Uani . . . . . .
C15 C 0.5673(3) 0.5671(3) 0.5377(3) 0.0455 1.0000 Uani . . . . . .
C16 C 0.4366(3) 0.3798(3) 0.4856(3) 0.0414 1.0000 Uani . . . . . .
C17 C 0.4597(3) 0.3858(3) 0.4216(3) 0.0442 1.0000 Uani . . . . . .
C18 C 0.5173(2) 0.3953(2) 0.4104(2) 0.0456 1.0000 Uani D . . . . .
C19 C 0.5536(3) 0.3992(3) 0.4627(3) 0.0459 1.0000 Uani . . . . . .
C20 C 0.5323(3) 0.3957(3) 0.5258(4) 0.0465 1.0000 Uani . . . . . .
C21 C 0.4750(3) 0.3861(3) 0.5366(3) 0.0439 1.0000 Uani . . . . . .
C22 C 0.53600(16) 0.39861(18) 0.34101(15) 0.0666 1.0000 Uani D . . . . .
C23 C 0.5714(4) 0.3998(4) 0.5829(4) 0.0627 1.0000 Uani . . . . . .
C24 C 0.3361(3) 0.3225(3) 0.5613(3) 0.0449 1.0000 Uani . . . . . .
C25 C 0.3472(3) 0.2763(3) 0.5736(3) 0.0448 1.0000 Uani . . . . . .
C26 C 0.3154(3) 0.2327(3) 0.6192(3) 0.0498 1.0000 Uani . . . . . .
C27 C 0.2706(4) 0.2337(3) 0.6556(4) 0.0531 1.0000 Uani . . . . . .
C28 C 0.2583(3) 0.2785(3) 0.6447(3) 0.0558 1.0000 Uani D . . . . .
C29 C 0.2904(3) 0.3229(3) 0.5982(3) 0.0466 1.0000 Uani . . . . . .
C30 C 0.3290(4) 0.1835(3) 0.6287(4) 0.0629 1.0000 Uani . . . . . .
C31 C 0.21245(18) 0.2824(2) 0.6829(2) 0.0747 1.0000 Uani D . . . . .
Rh1 Rh 0.69599(2) 0.69599(2) 0.5000 0.0400 1.0000 Uani S T . . . .
P1 P 0.61719(7) 0.64210(7) 0.57139(8) 0.0409 1.0000 Uani . . . . . .
B1 B 0.3702(3) 0.3702(3) 0.5000 0.0424 1.0000 Uani S T . . . .
H31 H 0.5285 0.6422 0.6016 0.0573 1.0000 Uiso R . . . . .
H41 H 0.6330 0.7533 0.6271 0.0779 1.0000 Uiso R . . . . .
H42 H 0.5940 0.7038 0.6814 0.0782 1.0000 Uiso R . . . . .
H51 H 0.5725 0.7842 0.6800 0.0922 1.0000 Uiso R . . . . .
H52 H 0.5150 0.7214 0.6573 0.0920 1.0000 Uiso R . . . . .
H61 H 0.5935 0.8081 0.5651 0.0920 1.0000 Uiso R . . . . .
H62 H 0.5285 0.7997 0.5839 0.0924 1.0000 Uiso R . . . . .
H71 H 0.5208 0.7464 0.4856 0.0882 1.0000 Uiso R . . . . .
H72 H 0.4837 0.7007 0.5422 0.0882 1.0000 Uiso R . . . . .
H81 H 0.5965 0.7267 0.5022 0.0651 1.0000 Uiso R . . . . .
H82 H 0.5357 0.6644 0.4919 0.0650 1.0000 Uiso R . . . . .
H91 H 0.6545 0.6632 0.6779 0.0603 1.0000 Uiso R . . . . .
H101 H 0.7156 0.6325 0.6258 0.0642 1.0000 Uiso R . . . . .
H102 H 0.6615 0.5648 0.6275 0.0642 1.0000 Uiso R . . . . .
H111 H 0.7202 0.6349 0.7404 0.0800 1.0000 Uiso R . . . . .
H112 H 0.7281 0.5817 0.7161 0.0800 1.0000 Uiso R . . . . .
H121 H 0.6600 0.5527 0.8047 0.0840 1.0000 Uiso R . . . . .
H122 H 0.6278 0.5123 0.7411 0.0839 1.0000 Uiso R . . . . .
H131 H 0.6178 0.6109 0.7843 0.0834 1.0000 Uiso R . . . . .
H132 H 0.5658 0.5428 0.7866 0.0832 1.0000 Uiso R . . . . .
H141 H 0.5512 0.5936 0.6962 0.0691 1.0000 Uiso R . . . . .
H142 H 0.5639 0.5418 0.6711 0.0693 1.0000 Uiso R . . . . .
H151 H 0.5815 0.5405 0.5547 0.0563 1.0000 Uiso R . . . . .
H152 H 0.5258 0.5527 0.5543 0.0564 1.0000 Uiso R . . . . .
H171 H 0.4358 0.3817 0.3853 0.0491 1.0000 Uiso R . . . . .
H191 H 0.5916 0.4045 0.4566 0.0567 1.0000 Uiso R . . . . .
H211 H 0.4619 0.3835 0.5809 0.0541 1.0000 Uiso R . . . . .
H251 H 0.3770 0.2747 0.5505 0.0533 1.0000 Uiso R . . . . .
H271 H 0.2486 0.2043 0.6859 0.0616 1.0000 Uiso R . . . . .
H291 H 0.2815 0.3533 0.5909 0.0562 1.0000 Uiso R . . . . .
H12 H 0.7846 0.7618 0.5933 0.0630 1.0000 Uiso R . . . . .
H22 H 0.7672 0.8181 0.5198 0.0711 1.0000 Uiso R . . . . .
H11 H 0.7240 0.7449 0.6291 0.0627 1.0000 Uiso R . . . . .
H21 H 0.7068 0.8008 0.5561 0.0713 1.0000 Uiso R . . . . .
F110 F 0.1765(3) 0.2335(3) 0.7167(4) 0.1058 0.719(9) Uani D . P 2 2 .
F111 F 0.2103(6) 0.2681(9) 0.7458(4) 0.0732 0.281(9) Uani D . P 2 1 .
F100 F 0.2333(3) 0.3252(4) 0.7277(4) 0.1048 0.719(9) Uani D . P 2 2 .
F101 F 0.2180(5) 0.3360(4) 0.6842(8) 0.0915 0.281(9) Uani D . P 2 1 .
F120 F 0.1572(3) 0.2473(6) 0.6618(6) 0.1015 0.281(9) Uani D . P 2 1 .
F121 F 0.1755(3) 0.2927(4) 0.6474(3) 0.0805 0.719(9) Uani D . P 2 2 .
F20 F 0.5126(4) 0.4212(5) 0.3010(3) 0.0997 0.687(13) Uani D . P 1 1 .
F21 F 0.5445(8) 0.4468(5) 0.3101(4) 0.0841 0.313(13) Uani D . P 1 2 .
F10 F 0.4974(5) 0.3543(5) 0.3045(3) 0.0819 0.313(13) Uani D . P 1 2 .
F11 F 0.5219(4) 0.3470(3) 0.3154(3) 0.1237 0.687(13) Uani D . P 1 1 .
F30 F 0.5943(2) 0.4318(3) 0.3318(2) 0.0625 0.687(13) Uani D . P 1 1 .
F31 F 0.5861(5) 0.3984(8) 0.3336(3) 0.0828 0.313(13) Uani D . P 1 2 .
loop_
_atom_site_aniso_label
_atom_site_aniso_U_11
_atom_site_aniso_U_22
_atom_site_aniso_U_33
_atom_site_aniso_U_23
_atom_site_aniso_U_13
_atom_site_aniso_U_12
F4 0.135(6) 0.143(6) 0.083(4) -0.034(4) -0.055(4) 0.085(5)
F5 0.098(4) 0.094(4) 0.101(4) 0.029(3) -0.029(3) 0.041(4)
F6 0.050(3) 0.254(10) 0.079(3) 0.053(5) -0.001(3) 0.063(5)
F7 0.194(7) 0.079(4) 0.086(4) -0.016(3) -0.012(4) 0.098(5)
F8 0.096(4) 0.067(3) 0.171(6) 0.024(4) -0.001(4) 0.054(3)
F9 0.148(6) 0.087(4) 0.102(4) 0.047(3) 0.048(4) 0.081(4)
C1 0.045(3) 0.052(4) 0.055(3) -0.007(3) -0.008(3) 0.014(3)
C2 0.050(4) 0.038(3) 0.078(5) -0.007(3) 0.000(4) 0.014(3)
C3 0.045(3) 0.040(3) 0.059(4) -0.004(3) 0.002(3) 0.026(3)
C4 0.062(5) 0.062(4) 0.062(4) -0.011(4) 0.001(4) 0.037(4)
C5 0.080(6) 0.067(5) 0.077(5) -0.023(4) -0.004(4) 0.048(5)
C6 0.077(6) 0.054(4) 0.104(7) -0.014(5) -0.006(5) 0.043(4)
C7 0.081(6) 0.068(5) 0.090(6) -0.010(4) -0.014(5) 0.053(5)
C8 0.061(4) 0.051(4) 0.061(4) -0.005(3) -0.001(3) 0.038(3)
C9 0.045(3) 0.051(3) 0.044(3) 0.004(3) 0.008(2) 0.024(3)
C10 0.050(4) 0.067(4) 0.047(3) 0.009(3) 0.006(3) 0.032(3)
C11 0.067(5) 0.086(6) 0.055(4) 0.010(4) 0.005(4) 0.045(5)
C12 0.082(6) 0.082(6) 0.049(4) 0.016(4) 0.004(4) 0.045(5)
C13 0.069(5) 0.074(5) 0.051(4) 0.017(4) 0.020(4) 0.034(4)
C14 0.049(4) 0.068(5) 0.054(3) 0.015(3) 0.012(3) 0.029(3)
C15 0.055(4) 0.037(3) 0.048(3) -0.002(2) 0.008(3) 0.026(2)
C16 0.041(3) 0.039(3) 0.048(4) -0.003(2) -0.001(2) 0.023(2)
C17 0.046(3) 0.036(3) 0.052(3) 0.001(3) -0.003(3) 0.022(3)
C18 0.045(3) 0.041(3) 0.054(3) 0.003(2) 0.007(2) 0.024(2)
C19 0.034(3) 0.042(3) 0.060(4) 0.009(3) 0.002(3) 0.017(3)
C20 0.038(3) 0.045(3) 0.056(3) 0.007(3) -0.002(3) 0.021(3)
C21 0.037(3) 0.044(3) 0.049(3) 0.003(3) 0.007(3) 0.018(3)
C22 0.063(3) 0.070(3) 0.057(3) 0.004(2) 0.014(2) 0.026(3)
C23 0.053(4) 0.075(5) 0.055(4) 0.015(4) -0.003(3) 0.029(4)
C24 0.045(3) 0.041(3) 0.046(3) -0.002(2) -0.003(2) 0.020(3)
C25 0.050(3) 0.037(3) 0.050(3) -0.004(3) 0.002(3) 0.024(3)
C26 0.060(4) 0.039(3) 0.056(4) -0.002(3) -0.004(3) 0.029(3)
C27 0.064(4) 0.040(3) 0.053(4) 0.004(3) -0.002(3) 0.024(3)
C28 0.056(3) 0.057(3) 0.061(3) 0.004(3) 0.007(3) 0.032(3)
C29 0.047(3) 0.045(3) 0.055(4) 0.000(3) 0.001(3) 0.028(3)
C30 0.077(5) 0.048(4) 0.073(5) 0.009(4) 0.002(4) 0.038(4)
C31 0.069(3) 0.085(3) 0.080(3) 0.011(3) 0.021(3) 0.046(3)
Rh1 0.0371(2) 0.0371(2) 0.0443(3) -0.00037(16) 0.00037(16) 0.0174(2)
P1 0.0373(7) 0.0394(7) 0.0472(7) -0.0014(7) 0.0022(6) 0.0201(6)
B1 0.043(3) 0.043(3) 0.044(4) 0.001(2) -0.001(2) 0.024(4)
F110 0.095(5) 0.096(5) 0.132(6) 0.050(4) 0.061(5) 0.052(4)
F111 0.071(7) 0.094(8) 0.062(6) 0.007(6) 0.027(6) 0.047(6)
F100 0.082(5) 0.136(6) 0.090(5) -0.041(4) 0.014(4) 0.050(4)
F101 0.093(7) 0.089(6) 0.104(8) 0.012(7) 0.043(7) 0.054(6)
F120 0.077(6) 0.113(8) 0.094(8) -0.006(8) 0.018(7) 0.032(7)
F121 0.065(4) 0.102(5) 0.095(4) 0.011(4) 0.016(3) 0.057(4)
F20 0.069(5) 0.158(7) 0.075(4) 0.039(5) 0.021(4) 0.060(5)
F21 0.083(8) 0.063(6) 0.070(7) 0.024(5) 0.012(6) 0.009(6)
F10 0.062(7) 0.092(7) 0.055(6) -0.016(6) 0.014(5) 0.012(6)
F11 0.132(7) 0.078(4) 0.081(5) -0.026(4) 0.053(5) -0.008(5)
F30 0.055(3) 0.057(4) 0.057(3) -0.010(3) 0.019(3) 0.013(3)
F31 0.069(6) 0.102(8) 0.072(7) -0.009(7) 0.016(6) 0.039(6)

_refine_ls_extinction_method     None
_oxford_refine_ls_scale          1.545(11)
loop_
_geom_bond_atom_site_label_1
_geom_bond_site_symmetry_1
_geom_bond_atom_site_label_2
_geom_bond_site_symmetry_2
_geom_bond_distance
_geom_bond_publ_flag
F4 . C23 . 1.347(11) yes
F5 . C23 . 1.317(10) yes
F6 . C23 . 1.273(10) yes
F7 . C30 . 1.321(10) yes
F8 . C30 . 1.341(11) yes
F9 . C30 . 1.301(10) yes
C1 . C2 . 1.351(11) yes
C1 . Rh1 . 2.274(6) yes
C1 . H12 . 0.943 no
C1 . H11 . 0.966 no
C2 . Rh1 . 2.245(7) yes
C2 . H22 . 0.954 no
C2 . H21 . 0.970 no
C3 . C4 . 1.528(10) yes
C3 . C8 . 1.544(10) yes
C3 . P1 . 1.858(6) yes
C3 . H31 . 0.995 no
C4 . C5 . 1.526(11) yes
C4 . H41 . 0.975 no
C4 . H42 . 0.983 no
C5 . C6 . 1.541(13) yes
C5 . H51 . 0.979 no
C5 . H52 . 0.992 no
C6 . C7 . 1.524(12) yes
C6 . H61 . 0.981 no
C6 . H62 . 0.990 no
C7 . C8 . 1.505(10) yes
C7 . H71 . 0.962 no
C7 . H72 . 0.979 no
C8 . H81 . 0.963 no
C8 . H82 . 0.968 no
C9 . C10 . 1.543(9) yes
C9 . C14 . 1.531(8) yes
C9 . P1 . 1.846(6) yes
C9 . H91 . 0.986 no
C10 . C11 . 1.548(10) yes
C10 . H101 . 0.970 no
C10 . H102 . 0.969 no
C11 . C12 . 1.524(12) yes
C11 . H111 . 0.979 no
C11 . H112 . 0.958 no
C12 . C13 . 1.513(12) yes
C12 . H121 . 0.986 no
C12 . H122 . 0.976 no
C13 . C14 . 1.526(10) yes
C13 . H131 . 0.960 no
C13 . H132 . 0.966 no
C14 . H141 . 0.980 no
C14 . H142 . 0.991 no
C15 . C15 10_556 1.532(11) yes
C15 . P1 . 1.841(6) yes
C15 . H151 . 0.992 no
C15 . H152 . 1.001 no
C16 . C17 . 1.406(9) yes
C16 . C21 . 1.386(9) yes
C16 . B1 . 1.636(8) yes
C17 . C18 . 1.401(8) yes
C17 . H171 . 0.934 no
C18 . C19 . 1.388(8) yes
C18 . C22 . 1.478(4) yes
C19 . C20 . 1.378(10) yes
C19 . H191 . 0.929 no
C20 . C21 . 1.393(9) yes
C20 . C23 . 1.507(10) yes
C21 . H211 . 0.951 no
C22 . F20 . 1.312(5) yes
C22 . F11 . 1.303(5) yes
C22 . F30 . 1.324(5) yes
C22 . F21 . 1.312(6) yes
C22 . F10 . 1.311(6) yes
C22 . F31 . 1.307(6) yes
C24 . C25 . 1.386(8) yes
C24 . C29 . 1.403(9) yes
C24 . B1 . 1.661(8) yes
C25 . C26 . 1.370(9) yes
C25 . H251 . 0.920 no
C26 . C27 . 1.387(11) yes
C26 . C30 . 1.491(9) yes
C27 . C28 . 1.363(9) yes
C27 . H271 . 0.921 no
C28 . C29 . 1.395(9) yes
C28 . C31 . 1.461(4) yes
C29 . H291 . 0.935 no
C31 . F111 . 1.324(6) yes
C31 . F101 . 1.322(6) yes
C31 . F120 . 1.324(6) yes
C31 . F110 . 1.325(5) yes
C31 . F100 . 1.321(5) yes
C31 . F121 . 1.326(5) yes
Rh1 . P1 10_556 2.3142(16) yes
Rh1 . P1 . 2.3142(16) yes
loop_
_geom_angle_atom_site_label_1
_geom_angle_site_symmetry_1
_geom_angle_atom_site_label_2
_geom_angle_site_symmetry_2
_geom_angle_atom_site_label_3
_geom_angle_site_symmetry_3
_geom_angle
_geom_angle_publ_flag
C2 . C1 . Rh1 . 71.4(4) yes
C2 . C1 . H12 . 119.8 no
Rh1 . C1 . H12 . 114.4 no
C2 . C1 . H11 . 117.9 no
Rh1 . C1 . H11 . 116.6 no
H12 . C1 . H11 . 111.3 no
C1 . C2 . Rh1 . 73.8(4) yes
C1 . C2 . H22 . 118.9 no
Rh1 . C2 . H22 . 114.2 no
C1 . C2 . H21 . 118.5 no
Rh1 . C2 . H21 . 117.1 no
H22 . C2 . H21 . 110.1 no
C4 . C3 . C8 . 111.9(6) yes
C4 . C3 . P1 . 112.4(5) yes
C8 . C3 . P1 . 109.0(4) yes
C4 . C3 . H31 . 107.2 no
C8 . C3 . H31 . 107.2 no
P1 . C3 . H31 . 109.1 no
C3 . C4 . C5 . 111.6(7) yes
C3 . C4 . H41 . 108.8 no
C5 . C4 . H41 . 106.4 no
C3 . C4 . H42 . 108.3 no
C5 . C4 . H42 . 111.5 no
H41 . C4 . H42 . 110.2 no
C4 . C5 . C6 . 110.5(7) yes
C4 . C5 . H51 . 110.4 no
C6 . C5 . H51 . 111.4 no
C4 . C5 . H52 . 105.6 no
C6 . C5 . H52 . 107.6 no
H51 . C5 . H52 . 111.2 no
C5 . C6 . C7 . 110.3(7) yes
C5 . C6 . H61 . 107.6 no
C7 . C6 . H61 . 108.7 no
C5 . C6 . H62 . 109.4 no
C7 . C6 . H62 . 109.5 no
H61 . C6 . H62 . 111.3 no
C6 . C7 . C8 . 110.5(7) yes
C6 . C7 . H71 . 110.9 no
C8 . C7 . H71 . 110.6 no
C6 . C7 . H72 . 109.2 no
C8 . C7 . H72 . 106.3 no
H71 . C7 . H72 . 109.1 no
C3 . C8 . C7 . 113.8(6) yes
C3 . C8 . H81 . 109.2 no
C7 . C8 . H81 . 106.2 no
C3 . C8 . H82 . 107.7 no
C7 . C8 . H82 . 107.4 no
H81 . C8 . H82 . 112.7 no
C10 . C9 . C14 . 109.6(6) yes
C10 . C9 . P1 . 111.4(4) yes
C14 . C9 . P1 . 115.0(5) yes
C10 . C9 . H91 . 106.9 no
C14 . C9 . H91 . 107.6 no
P1 . C9 . H91 . 105.8 no
C9 . C10 . C11 . 110.6(6) yes
C9 . C10 . H101 . 109.1 no
C11 . C10 . H101 . 108.5 no
C9 . C10 . H102 . 108.0 no
C11 . C10 . H102 . 108.8 no
H101 . C10 . H102 . 111.7 no
C10 . C11 . C12 . 110.1(7) yes
C10 . C11 . H111 . 107.8 no
C12 . C11 . H111 . 110.0 no
C10 . C11 . H112 . 110.0 no
C12 . C11 . H112 . 110.7 no
H111 . C11 . H112 . 108.1 no
C11 . C12 . C13 . 111.2(7) yes
C11 . C12 . H121 . 106.8 no
C13 . C12 . H121 . 108.0 no
C11 . C12 . H122 . 110.4 no
C13 . C12 . H122 . 110.3 no
H121 . C12 . H122 . 109.9 no
C12 . C13 . C14 . 111.7(7) yes
C12 . C13 . H131 . 109.0 no
C14 . C13 . H131 . 107.1 no
C12 . C13 . H132 . 108.1 no
C14 . C13 . H132 . 109.3 no
H131 . C13 . H132 . 111.7 no
C9 . C14 . C13 . 110.7(6) yes
C9 . C14 . H141 . 110.0 no
C13 . C14 . H141 . 112.0 no
C9 . C14 . H142 . 106.2 no
C13 . C14 . H142 . 107.8 no
H141 . C14 . H142 . 110.0 no
C15 10_556 C15 . P1 . 111.7(3) yes
C15 10_556 C15 . H151 . 110.6 no
P1 . C15 . H151 . 107.1 no
C15 10_556 C15 . H152 . 109.6 no
P1 . C15 . H152 . 108.9 no
H151 . C15 . H152 . 108.9 no
C17 . C16 . C21 . 116.0(6) yes
C17 . C16 . B1 . 122.5(5) yes
C21 . C16 . B1 . 121.3(5) yes
C16 . C17 . C18 . 121.6(6) yes
C16 . C17 . H171 . 119.8 no
C18 . C17 . H171 . 118.5 no
C17 . C18 . C19 . 120.7(5) yes
C17 . C18 . C22 . 116.9(4) yes
C19 . C18 . C22 . 122.4(4) yes
C18 . C19 . C20 . 118.1(5) yes
C18 . C19 . H191 . 122.3 no
C20 . C19 . H191 . 119.5 no
C19 . C20 . C21 . 120.9(6) yes
C19 . C20 . C23 . 118.5(6) yes
C21 . C20 . C23 . 120.5(7) yes
C20 . C21 . C16 . 122.5(6) yes
C20 . C21 . H211 . 118.1 no
C16 . C21 . H211 . 119.3 no
C18 . C22 . F20 . 113.92(5) yes
C18 . C22 . F11 . 113.88(5) yes
F20 . C22 . F11 . 104.71(5) yes
C18 . C22 . F30 . 113.93(5) yes
F20 . C22 . F30 . 104.69(5) yes
F11 . C22 . F30 . 104.68(5) yes
C18 . C22 . F21 . 113.88(5) yes
C18 . C22 . F10 . 113.90(5) yes
F21 . C22 . F10 . 104.68(5) yes
C18 . C22 . F31 . 113.93(5) yes
F21 . C22 . F31 . 104.70(5) yes
F10 . C22 . F31 . 104.72(5) yes
C20 . C23 . F4 . 110.4(7) yes
C20 . C23 . F5 . 111.6(7) yes
F4 . C23 . F5 . 102.9(7) yes
C20 . C23 . F6 . 114.6(7) yes
F4 . C23 . F6 . 107.5(8) yes
F5 . C23 . F6 . 109.0(8) yes
C25 . C24 . C29 . 116.7(6) yes
C25 . C24 . B1 . 120.9(5) yes
C29 . C24 . B1 . 122.0(5) yes
C24 . C25 . C26 . 122.2(6) yes
C24 . C25 . H251 . 119.0 no
C26 . C25 . H251 . 118.7 no
C25 . C26 . C27 . 120.5(6) yes
C25 . C26 . C30 . 119.2(7) yes
C27 . C26 . C30 . 120.3(7) yes
C26 . C27 . C28 . 118.8(6) yes
C26 . C27 . H271 . 121.0 no
C28 . C27 . H271 . 120.1 no
C27 . C28 . C29 . 120.9(5) yes
C27 . C28 . C31 . 120.8(5) yes
C29 . C28 . C31 . 118.2(4) yes
C24 . C29 . C28 . 120.8(6) yes
C24 . C29 . H291 . 118.9 no
C28 . C29 . H291 . 120.3 no
C26 . C30 . F8 . 111.7(7) yes
C26 . C30 . F7 . 111.4(7) yes
F8 . C30 . F7 . 102.9(8) yes
C26 . C30 . F9 . 115.6(7) yes
F8 . C30 . F9 . 107.8(8) yes
F7 . C30 . F9 . 106.6(7) yes
C28 . C31 . F111 . 114.61(5) yes
C28 . C31 . F101 . 114.63(5) yes
F111 . C31 . F101 . 103.86(5) yes
C28 . C31 . F120 . 114.62(5) yes
F111 . C31 . F120 . 103.86(5) yes
F101 . C31 . F120 . 103.87(5) yes
C28 . C31 . F110 . 114.63(5) yes
C28 . C31 . F100 . 114.61(5) yes
F110 . C31 . F100 . 103.89(5) yes
C28 . C31 . F121 . 114.61(5) yes
F110 . C31 . F121 . 103.87(5) yes
F100 . C31 . F121 . 103.86(5) yes
C1 10_556 Rh1 . C1 . 104.1(4) yes
C1 10_556 Rh1 . C2 10_556 34.8(3) yes
C1 . Rh1 . C2 10_556 84.2(3) yes
C1 10_556 Rh1 . C2 . 84.2(3) yes
C1 . Rh1 . C2 . 34.8(3) yes
C2 10_556 Rh1 . C2 . 82.8(4) yes
C1 10_556 Rh1 . P1 10_556 86.72(19) yes
C1 . Rh1 . P1 10_556 165.60(19) yes
C2 10_556 Rh1 . P1 10_556 100.3(2) yes
C2 . Rh1 . P1 10_556 158.8(2) yes
C1 10_556 Rh1 . P1 . 165.60(19) yes
C1 . Rh1 . P1 . 86.72(19) yes
C2 10_556 Rh1 . P1 . 158.8(2) yes
C2 . Rh1 . P1 . 100.3(2) yes
P1 10_556 Rh1 . P1 . 84.30(8) yes
C3 . P1 . C9 . 105.6(3) yes
C3 . P1 . C15 . 104.9(3) yes
C9 . P1 . C15 . 102.2(3) yes
C3 . P1 . Rh1 . 115.1(2) yes
C9 . P1 . Rh1 . 117.5(2) yes
C15 . P1 . Rh1 . 110.1(2) yes
C24 . B1 . C24 10_556 101.0(7) yes
C24 . B1 . C16 10_556 113.0(3) yes
C24 10_556 B1 . C16 10_556 112.0(3) yes
C24 . B1 . C16 . 112.0(3) yes
C24 10_556 B1 . C16 . 113.0(3) yes
C16 10_556 B1 . C16 . 106.0(7) yes


_iucr_refine_instructions_details_constraints 
;
#
# Punched on 25/01/16 at 11:50:50
#
#LIST     12                                                                    
BLOCK SCALE X'S, U'S 
CONT ENANTIO 
RIDE C   (   1,X'S) H   (  12,X'S) H   (  11,X'S) 
RIDE C   (   2,X'S) H   (  22,X'S) H   (  21,X'S) 
RIDE C   (   3,X'S) H   (  31,X'S) 
RIDE C   (   4,X'S) H   (  41,X'S) H   (  42,X'S) 
RIDE C   (   5,X'S) H   (  51,X'S) H   (  52,X'S) 
RIDE C   (   6,X'S) H   (  61,X'S) H   (  62,X'S) 
RIDE C   (   7,X'S) H   (  71,X'S) H   (  72,X'S) 
RIDE C   (   8,X'S) H   (  81,X'S) H   (  82,X'S) 
RIDE C   (   9,X'S) H   (  91,X'S) 
RIDE C   (  10,X'S) H   ( 101,X'S) H   ( 102,X'S) 
RIDE C   (  11,X'S) H   ( 111,X'S) H   ( 112,X'S) 
RIDE C   (  12,X'S) H   ( 121,X'S) H   ( 122,X'S) 
RIDE C   (  13,X'S) H   ( 131,X'S) H   ( 132,X'S) 
RIDE C   (  14,X'S) H   ( 141,X'S) H   ( 142,X'S) 
RIDE C   (  15,X'S) H   ( 151,X'S) H   ( 152,X'S) 
RIDE C   (  17,X'S) H   ( 171,X'S) 
RIDE C   (  19,X'S) H   ( 191,X'S) 
RIDE C   (  21,X'S) H   ( 211,X'S) 
RIDE C   (  25,X'S) H   ( 251,X'S) 
RIDE C   (  27,X'S) H   ( 271,X'S) 
RIDE C   (  29,X'S) H   ( 291,X'S) 
EQUIV PART(1001,OCC) PART(1002,OCC) 
WEIGHT -1 PART(1002,OCC) 
EQUIV PART(2001,OCC) PART(2002,OCC) 
WEIGHT -1 PART(2002,OCC) 
END                                                                             
;


_iucr_refine_instructions_details_restraints 
;
#
# Punched on 25/01/16 at 11:50:50
#
#LIST     16                                                                    
NO 
SAME C(28) C(31) F(101) F(111) F(120) AND 
CONT C(28) C(31) F(111) F(120) F(101) AND 
CONT C(28) C(31) F(120) F(101) F(111) AND 
CONT C(28) C(31) F(100) F(110) F(121) AND 
CONT C(28) C(31) F(110) F(121) F(100) AND 
CONT C(28) C(31) F(121) F(100) F(110) 
DELU 0.015 C(28) C(31) F(101) F(111) F(120) AND 
CONT C(28) C(31) F(111) F(120) F(101) AND 
CONT C(28) C(31) F(120) F(101) F(111) AND 
CONT C(28) C(31) F(100) F(110) F(121) AND 
CONT C(28) C(31) F(110) F(121) F(100) AND 
CONT C(28) C(31) F(121) F(100) F(110) 
SIMU 0.015 C(28) C(31) F(101) F(111) F(120) AND 
CONT C(28) C(31) F(111) F(120) F(101) AND 
CONT C(28) C(31) F(120) F(101) F(111) AND 
CONT C(28) C(31) F(100) F(110) F(121) AND 
CONT C(28) C(31) F(110) F(121) F(100) AND 
CONT C(28) C(31) F(121) F(100) F(110) 
SAME C(18) C(22) F(11) F(20) F(30) AND 
CONT C(18) C(22) F(20) F(30) F(11) AND 
CONT C(18) C(22) F(30) F(11) F(20) AND 
CONT C(18) C(22) F(10) F(21) F(31) AND 
CONT C(18) C(22) F(21) F(31) F(10) AND 
CONT C(18) C(22) F(31) F(10) F(21) 
DELU 0.015 C(18) C(22) F(11) F(20) F(30) AND 
CONT C(18) C(22) F(20) F(30) F(11) AND 
CONT C(18) C(22) F(30) F(11) F(20) AND 
CONT C(18) C(22) F(10) F(21) F(31) AND 
CONT C(18) C(22) F(21) F(31) F(10) AND 
CONT C(18) C(22) F(31) F(10) F(21) 
SIMU 0.015 C(18) C(22) F(11) F(20) F(30) AND 
CONT C(18) C(22) F(20) F(30) F(11) AND 
CONT C(18) C(22) F(30) F(11) F(20) AND 
CONT C(18) C(22) F(10) F(21) F(31) AND 
CONT C(18) C(22) F(21) F(31) F(10) AND 
CONT C(18) C(22) F(31) F(10) F(21) 
REM   HREST   START (DO NOT REMOVE THIS LINE) 
REM   HREST   END (DO NOT REMOVE THIS LINE) 
END                                                                             
;
####################################################################### 
# 
# This file contains crystal structure data downloaded from the 
# Cambridge Structural Database (CSD) hosted by the Cambridge 
# Crystallographic Data Centre (CCDC).
# 
# Full information about CCDC data access policies and citation 
# guidelines are available at http://www.ccdc.cam.ac.uk/access/V1 
# 
# Audit and citation data items may have been added by the CCDC. 
# Please retain this information to preserve the provenance of 
# this file and to allow appropriate attribution of the data. 
# 
#######################################################################

data_1butene
_database_code_depnum_ccdc_archive 'CCDC 1539836'
_audit_update_record             
;
2017-03-23 deposited with the CCDC.
2017-07-06 downloaded from the CCDC.
;
#======================================================

_audit_creation_date             2017-03-22
_audit_creation_method           
;
Olex2 1.2
(compiled 2017.03.02 svn.r3394 for OlexSys, GUI svn.r5324)
;
_shelx_SHELXL_version_number     2014/7
_chemical_name_common            .
_chemical_name_systematic        .
_chemical_formula_moiety         'C32 H12 B F24, C30 H56 P2 Rh'
_chemical_formula_sum            'C62 H68 B F24 P2 Rh'
_chemical_formula_weight         1444.82
_chemical_melting_point          'not measured'
loop_
_atom_type_symbol
_atom_type_description
_atom_type_scat_dispersion_real
_atom_type_scat_dispersion_imag
_atom_type_scat_source
C C 0.0181 0.0091 'International Tables Vol C Tables 4.2.6.8 and 6.1.1.4'
H H 0.0000 0.0000 'International Tables Vol C Tables 4.2.6.8 and 6.1.1.4'
B B 0.0090 0.0039 'International Tables Vol C Tables 4.2.6.8 and 6.1.1.4'
F F 0.0727 0.0534 'International Tables Vol C Tables 4.2.6.8 and 6.1.1.4'
P P 0.2955 0.4335 'International Tables Vol C Tables 4.2.6.8 and 6.1.1.4'
Rh Rh 0.0927 3.6045 'International Tables Vol C Tables 4.2.6.8 and 6.1.1.4'

_shelx_space_group_comment       
;
The symmetry employed for this shelxl refinement is uniquely defined
by the following loop, which should always be used as a source of
symmetry information in preference to the above space-group names.
They are only intended as comments.
;
_space_group_crystal_system      monoclinic
_space_group_IT_number           15
_space_group_name_H-M_alt        'C 1 2/c 1'
_space_group_name_Hall           '-C 2yc'
loop_
_space_group_symop_operation_xyz
'x, y, z'
'-x, y, -z+1/2'
'x+1/2, y+1/2, z'
'-x+1/2, y+1/2, -z+1/2'
'-x, -y, -z'
'x, -y, z-1/2'
'-x+1/2, -y+1/2, -z'
'x+1/2, -y+1/2, z-1/2'

_cell_length_a                   19.1979(10)
_cell_length_b                   17.1549(15)
_cell_length_c                   19.9732(12)
_cell_angle_alpha                90
_cell_angle_beta                 90.310(6)
_cell_angle_gamma                90
_cell_volume                     6577.8(8)
_cell_formula_units_Z            4
_cell_measurement_reflns_used    6309
_cell_measurement_temperature    150.01(10)
_cell_measurement_theta_max      75.9850
_cell_measurement_theta_min      4.0590
_shelx_estimated_absorpt_T_max   .
_shelx_estimated_absorpt_T_min   .
_exptl_absorpt_coefficient_mu    3.507
_exptl_absorpt_correction_T_max  1.00000
_exptl_absorpt_correction_T_min  0.34434
_exptl_absorpt_correction_type   multi-scan
_exptl_absorpt_process_details   
;
CrysAlisPro 1.171.38.43b (Rigaku Oxford Diffraction, 2015)
Empirical absorption correction using spherical harmonics,
 implemented in SCALE3 ABSPACK scaling algorithm.
;
_exptl_absorpt_special_details   .
_exptl_crystal_colour            orange
_exptl_crystal_colour_primary    orange
_exptl_crystal_density_diffrn    1.459
_exptl_crystal_density_meas      'not measured'
_exptl_crystal_density_method    'not measured'
_exptl_crystal_description       block
_exptl_crystal_F_000             2944
_exptl_crystal_size_max          0.4
_exptl_crystal_size_mid          0.28
_exptl_crystal_size_min          0.2
_exptl_transmission_factor_max   .
_exptl_transmission_factor_min   .
_diffrn_reflns_av_R_equivalents  0.0290
_diffrn_reflns_av_unetI/netI     0.0306
_diffrn_reflns_Laue_measured_fraction_full 0.999
_diffrn_reflns_Laue_measured_fraction_max 0.974
_diffrn_reflns_limit_h_max       19
_diffrn_reflns_limit_h_min       -23
_diffrn_reflns_limit_k_max       21
_diffrn_reflns_limit_k_min       -21
_diffrn_reflns_limit_l_max       24
_diffrn_reflns_limit_l_min       -24
_diffrn_reflns_number            18456
_diffrn_reflns_point_group_measured_fraction_full 0.999
_diffrn_reflns_point_group_measured_fraction_max 0.974
_diffrn_reflns_theta_full        67.684
_diffrn_reflns_theta_max         76.824
_diffrn_reflns_theta_min         4.097
_diffrn_ambient_temperature      150
_diffrn_detector_area_resol_mean 10.5035
_diffrn_detector_type            Atlas
_diffrn_measured_fraction_theta_full 0.999
_diffrn_measured_fraction_theta_max 0.974
_diffrn_measurement_details      
;
List of Runs (angles in degrees, time in seconds):

  # Type    Start    End  Width  t~exp~   \w     \q     \k     \f   Frames
#--------------------------------------------------------------------------
  1  \w   -128.00 -36.00   1.00   10.00    --  -40.77-178.00 120.00   92
  2  \w    -12.00  32.00   1.00   10.00    --  -40.77  37.00 -60.00   44
  3  \w    -48.00  29.00   1.00   10.00    --  -40.77  37.00  90.00   77
  4  \w    -49.00 -21.00   1.00   10.00    --  -40.77  37.00   0.00   28
  5  \w   -123.00 -81.00   1.00   10.00    --  -40.77 178.00 -60.00   42
  6  \w     69.00 158.00   1.00   45.00    --  111.00  15.00 -90.00   89
  7  \w     47.00  77.00   1.00   45.00    --  111.00 -94.00 120.00   30
  8  \w     37.00  75.00   1.00   45.00    --  111.00 -30.00  90.00   38
  9  \w     50.00 121.00   1.00   45.00    --  111.00-125.00 -30.00   71
 10  \w     77.00 104.00   1.00   45.00    --  111.00 -94.00-180.00   27
 11  \w     82.00 108.00   1.00   45.00    --  111.00 -94.00  30.00   26
 12  \w     64.00 137.00   1.00   45.00    --  111.00 -61.00 -60.00   73
 13  \w     44.00  71.00   1.00   45.00    --  111.00 -94.00  30.00   27
 14  \w     83.00 169.00   1.00   45.00    --  111.00  61.00  90.00   86
 15  \w     35.00  60.00   1.00   45.00    --  111.00 -94.00  60.00   25
 16  \w     40.00  85.00   1.00   45.00    --  111.00 -30.00 120.00   45
 17  \w     69.00 100.00   1.00   45.00    --  111.00 -94.00  60.00   31
 18  \w     40.00  90.00   1.00   45.00    --  111.00 -45.00-180.00   50
 19  \w     42.00  90.00   1.00   45.00    --  111.00 -30.00-180.00   48
 20  \w    100.00 125.00   1.00   45.00    --  111.00 125.00 -90.00   25
 21  \w     48.00 109.00   1.00   45.00    --  111.00 -94.00 -30.00   61
;
_diffrn_measurement_device       'four-circle diffractometer'
_diffrn_measurement_device_type  'SuperNova, Dual, Cu at zero, Atlas'
_diffrn_measurement_method       '\w scans'
_diffrn_radiation_type           CuK\a
_diffrn_radiation_wavelength     1.54184
_diffrn_source                   ?
_reflns_Friedel_coverage         0.000
_reflns_Friedel_fraction_full    .
_reflns_Friedel_fraction_max     .
_reflns_number_gt                5852
_reflns_number_total             6753
_reflns_special_details          
;
 Reflections were merged by SHELXL according to the crystal
 class for the calculation of statistics and refinement.
 
 _reflns_Friedel_fraction is defined as the number of unique
 Friedel pairs measured divided by the number that would be
 possible theoretically, ignoring centric projections and
 systematic absences.
;
_reflns_threshold_expression     'I > 2\s(I)'
_computing_cell_refinement       'CrysAlisPro 1.171.38.43b (Rigaku OD, 2015)'
_computing_data_collection       'CrysAlisPro 1.171.38.43b (Rigaku OD, 2015)'
_computing_data_reduction        'CrysAlisPro 1.171.38.43b (Rigaku OD, 2015)'
_computing_molecular_graphics    'Olex2 (Dolomanov et al., 2009)'
_computing_publication_material  'Olex2 (Dolomanov et al., 2009)'
_computing_structure_refinement  'ShelXL (Sheldrick, 2015)'
_computing_structure_solution    
;
Superflip (Palatinus & Chapuis, 2007;Palatinus & van der Lee, 2008;
Palatinus et al., 2012)
;
_refine_diff_density_max         1.972
_refine_diff_density_min         -1.630
_refine_diff_density_rms         0.093
_refine_ls_extinction_coef       .
_refine_ls_extinction_method     none
_refine_ls_goodness_of_fit_ref   1.090
_refine_ls_hydrogen_treatment    constr
_refine_ls_matrix_type           full
_refine_ls_number_parameters     483
_refine_ls_number_reflns         6753
_refine_ls_number_restraints     237
_refine_ls_R_factor_all          0.1106
_refine_ls_R_factor_gt           0.1019
_refine_ls_restrained_S_all      1.104
_refine_ls_shift/su_max          0.000
_refine_ls_shift/su_mean         0.000
_refine_ls_structure_factor_coef Fsqd
_refine_ls_weighting_details     
'w=1/[\s^2^(Fo^2^)+(0.0845P)^2^+59.6037P] where P=(Fo^2^+2Fc^2^)/3'
_refine_ls_weighting_scheme      calc
_refine_ls_wR_factor_gt          0.2487
_refine_ls_wR_factor_ref         0.2542
_refine_special_details          ?
_olex2_refinement_description    
;
1. Fixed Uiso
 At 1.2 times of:
  All C(H) groups, All C(H,H) groups
 At 1.5 times of:
  All C(H,H,H) groups
2. Restrained distances
 F7-F8 \\sim F7-F9 \\sim F8-F9 \\sim F7A-F8A \\sim F7A-F9A \\sim F8A-F9A
 with sigma of 0.04
 C32-F7 \\sim C32-F8 \\sim C32-F9 \\sim C32-F7A \\sim C32-F8A \\sim C32-F9A
 with sigma of 0.02
 F1-F2 \\sim F1-F3 \\sim F2-F3 \\sim F3A-F1A \\sim F3A-F2A \\sim F1A-F2A
 with sigma of 0.04
 C24-F1 \\sim C24-F2 \\sim C24-F3 \\sim C24-F3A \\sim C24-F1A \\sim C24-F2A
 with sigma of 0.02
3. Uiso/Uaniso restraints and constraints
C4 \\sim C2 \\sim C3 \\sim C1: within 2A with sigma of 0.01 and sigma for
terminal atoms of 0.02
C32 \\sim F9 \\sim F7 \\sim F8: within 2A with sigma of 0.04 and sigma for
terminal atoms of 0.08
F9A \\sim C32 \\sim F7A \\sim F8A: within 2A with sigma of 0.04 and sigma for
terminal atoms of 0.08
C24 \\sim F1 \\sim F2 \\sim F3: within 2A with sigma of 0.04 and sigma for
terminal atoms of 0.08
C24 \\sim F3A \\sim F1A \\sim F2A: within 2A with sigma of 0.04 and sigma for
terminal atoms of 0.08
4. Rigid body (RIGU) restrains
 C4, C2, C3, C1
 with sigma for 1-2 distances of 0.004 and sigma for 1-3 distances of 0.004
 C32, F7, F8, F9
 with sigma for 1-2 distances of 0.004 and sigma for 1-3 distances of 0.004
 C32, F7A, F8A, F9A
 with sigma for 1-2 distances of 0.004 and sigma for 1-3 distances of 0.004
 C24, F1, F2, F3
 with sigma for 1-2 distances of 0.004 and sigma for 1-3 distances of 0.004
 C24, F3A, F1A, F2A
 with sigma for 1-2 distances of 0.004 and sigma for 1-3 distances of 0.004
5. Others
 Sof(F7A)=Sof(F8A)=Sof(F9A)=1-FVAR(1)
 Sof(F7)=Sof(F8)=Sof(F9)=FVAR(1)
 Sof(F3A)=Sof(F1A)=Sof(F2A)=1-FVAR(2)
 Sof(F1)=Sof(F2)=Sof(F3)=FVAR(2)
 Fixed Sof: C3(0.5) H3(0.5) C2(0.5) H2(0.5) C1(0.5) H1A(0.5) H1B(0.5) H1C(0.5)
 C4(0.5) H4A(0.5) H4B(0.5) H4C(0.5)
6.a Ternary CH refined with riding coordinates:
 C11(H11), C5(H5)
6.b Secondary CH2 refined with riding coordinates:
 C16(H16A,H16B), C12(H12A,H12B), C6(H6A,H6B), C8(H8A,H8B), C15(H15A,H15B),
 C10(H10A,H10B), C14(H14A,H14B), C9(H9A,H9B), C7(H7A,H7B), C13(H13A,H13B),
 C17(H17A,H17B)
6.c Aromatic/amide H refined with riding coordinates:
 C29(H29), C19(H19), C27(H27), C31(H31), C23(H23), C21(H21), C3(H3), C2(H2)
6.d Idealised Me refined as rotating group:
 C1(H1A,H1B,H1C), C4(H4A,H4B,H4C)
;
_atom_sites_solution_hydrogens   geom
_atom_sites_solution_primary     ?
_atom_sites_solution_secondary   ?
loop_
_atom_site_label
_atom_site_type_symbol
_atom_site_fract_x
_atom_site_fract_y
_atom_site_fract_z
_atom_site_U_iso_or_equiv
_atom_site_adp_type
_atom_site_occupancy
_atom_site_site_symmetry_order
_atom_site_calc_flag
_atom_site_refinement_flags_posn
_atom_site_refinement_flags_adp
_atom_site_refinement_flags_occupancy
_atom_site_disorder_assembly
_atom_site_disorder_group
Rh1 Rh 0.5000 0.18759(5) 0.7500 0.0624(3) Uani 1 2 d S T P . .
P1 P 0.51726(8) 0.28322(12) 0.67640(8) 0.0575(4) Uani 1 1 d . . . . .
F1 F 0.5616(4) 0.4651(7) 0.4358(7) 0.089(3) Uani 0.70(3) 1 d D U . A 1
F2 F 0.6719(7) 0.4981(9) 0.4306(8) 0.128(5) Uani 0.70(3) 1 d D U . A 1
F10 F 0.5576(3) 0.0884(3) 0.5128(2) 0.0995(17) Uani 1 1 d . . . . .
F4 F 0.7547(4) 0.4849(4) 0.1994(4) 0.138(3) Uani 1 1 d . . . . .
F12 F 0.5919(4) 0.0170(4) 0.4364(3) 0.140(3) Uani 1 1 d . . . . .
F7 F 0.3202(8) 0.0456(11) 0.4324(7) 0.119(5) Uani 0.521(16) 1 d D U . B 1
F11 F 0.6322(3) 0.1324(5) 0.4488(4) 0.166(4) Uani 1 1 d . . . . .
F6 F 0.7373(5) 0.3784(6) 0.1492(5) 0.191(5) Uani 1 1 d . . . . .
C28 C 0.4007(3) 0.1198(4) 0.3710(3) 0.0572(15) Uani 1 1 d . . . . .
F3 F 0.6415(6) 0.3832(6) 0.4618(4) 0.098(3) Uani 0.70(3) 1 d D U . A 1
C16 C 0.6584(3) 0.3126(6) 0.7036(4) 0.084(3) Uani 1 1 d . . . . .
H16A H 0.6560 0.2714 0.7382 0.101 Uiso 1 1 calc R . . . .
H16B H 0.6449 0.3626 0.7245 0.101 Uiso 1 1 calc R . . . .
C11 C 0.6083(3) 0.2935(5) 0.6473(4) 0.0636(18) Uani 1 1 d . . . . .
H11 H 0.6094 0.3380 0.6149 0.076 Uiso 1 1 calc R . . . .
C29 C 0.4525(3) 0.0936(4) 0.4133(3) 0.0588(16) Uani 1 1 d . . . . .
H29 H 0.4425 0.0574 0.4479 0.071 Uiso 1 1 calc R . . . .
F5 F 0.6721(5) 0.4721(6) 0.1314(4) 0.181(4) Uani 1 1 d . . . . .
C19 C 0.5710(3) 0.3564(4) 0.3317(4) 0.0586(16) Uani 1 1 d . . . . .
H19 H 0.5408 0.3392 0.3663 0.070 Uiso 1 1 calc R . . . .
C26 C 0.4818(3) 0.2045(3) 0.3118(3) 0.0429(12) Uani 1 1 d . . . . .
C18 C 0.5639(3) 0.3238(3) 0.2680(3) 0.0506(14) Uani 1 1 d . . . . .
C27 C 0.4153(3) 0.1736(3) 0.3215(3) 0.0478(13) Uani 1 1 d . . . . .
H27 H 0.3786 0.1903 0.2928 0.057 Uiso 1 1 calc R . . . .
C5 C 0.4660(3) 0.2732(5) 0.5982(3) 0.0619(17) Uani 1 1 d . . . . .
H5 H 0.4830 0.2247 0.5758 0.074 Uiso 1 1 calc R . . . .
C12 C 0.6308(4) 0.2220(7) 0.6105(7) 0.122(5) Uani 1 1 d . . . . .
H12A H 0.5996 0.2137 0.5715 0.147 Uiso 1 1 calc R . . . .
H12B H 0.6264 0.1762 0.6403 0.147 Uiso 1 1 calc R . . . .
C31 C 0.5338(3) 0.1750(3) 0.3546(3) 0.0476(13) Uani 1 1 d . . . . .
H31 H 0.5803 0.1927 0.3493 0.057 Uiso 1 1 calc R . . . .
F8 F 0.3097(6) 0.0497(10) 0.3255(6) 0.109(5) Uani 0.521(16) 1 d D U . B 1
C23 C 0.6092(3) 0.3523(4) 0.2199(4) 0.0626(17) Uani 1 1 d . . . . .
H23 H 0.6059 0.3325 0.1756 0.075 Uiso 1 1 calc R . . . .
C21 C 0.6648(4) 0.4397(4) 0.2979(5) 0.076(2) Uani 1 1 d . . . . .
H21 H 0.6986 0.4785 0.3079 0.092 Uiso 1 1 calc R . . . .
B1 B 0.5000 0.2630(6) 0.2500 0.049(2) Uani 1 2 d S T P . .
C6 C 0.3878(3) 0.2596(6) 0.6137(4) 0.076(2) Uani 1 1 d . . . . .
H6A H 0.3827 0.2166 0.6464 0.092 Uiso 1 1 calc R . . . .
H6B H 0.3673 0.3073 0.6333 0.092 Uiso 1 1 calc R . . . .
C30 C 0.5197(3) 0.1214(4) 0.4039(3) 0.0566(15) Uani 1 1 d . . . . .
C8 C 0.3584(4) 0.3030(6) 0.4962(4) 0.082(3) Uani 1 1 d . . . . .
H8A H 0.3358 0.2867 0.4538 0.098 Uiso 1 1 calc R . . . .
H8B H 0.3347 0.3507 0.5121 0.098 Uiso 1 1 calc R . . . .
C20 C 0.6204(3) 0.4129(4) 0.3465(4) 0.0665(19) Uani 1 1 d . . . . .
C15 C 0.7342(4) 0.3186(7) 0.6772(5) 0.096(3) Uani 1 1 d . . . . .
H15A H 0.7377 0.3628 0.6455 0.115 Uiso 1 1 calc R . . . .
H15B H 0.7664 0.3290 0.7151 0.115 Uiso 1 1 calc R . . . .
C10 C 0.4747(4) 0.3380(6) 0.5486(4) 0.073(2) Uani 1 1 d . . . . .
H10A H 0.5248 0.3445 0.5385 0.088 Uiso 1 1 calc R . . . .
H10B H 0.4577 0.3873 0.5684 0.088 Uiso 1 1 calc R . . . .
C14 C 0.7552(4) 0.2450(6) 0.6429(5) 0.086(3) Uani 1 1 d . . . . .
H14A H 0.7543 0.2013 0.6753 0.103 Uiso 1 1 calc R . . . .
H14B H 0.8032 0.2501 0.6258 0.103 Uiso 1 1 calc R . . . .
C22 C 0.6592(4) 0.4089(5) 0.2340(4) 0.072(2) Uani 1 1 d . . . . .
C9 C 0.4344(4) 0.3216(6) 0.4830(4) 0.082(2) Uani 1 1 d . . . . .
H9A H 0.4374 0.3678 0.4534 0.098 Uiso 1 1 calc R . . . .
H9B H 0.4563 0.2772 0.4595 0.098 Uiso 1 1 calc R . . . .
C7 C 0.3495(4) 0.2387(6) 0.5480(4) 0.079(2) Uani 1 1 d . . . . .
H7A H 0.3683 0.1892 0.5301 0.095 Uiso 1 1 calc R . . . .
H7B H 0.2993 0.2311 0.5571 0.095 Uiso 1 1 calc R . . . .
C33 C 0.5767(4) 0.0916(6) 0.4499(5) 0.081(2) Uani 1 1 d . . . . .
C24 C 0.6253(4) 0.4434(5) 0.4161(5) 0.094(2) Uani 1 1 d D U . . .
C13 C 0.7063(4) 0.2282(8) 0.5862(6) 0.120(4) Uani 1 1 d . . . . .
H13A H 0.7199 0.1786 0.5644 0.144 Uiso 1 1 calc R . . . .
H13B H 0.7097 0.2702 0.5524 0.144 Uiso 1 1 calc R . . . .
C32 C 0.3288(4) 0.0880(5) 0.3788(3) 0.0769(18) Uani 1 1 d D U . . .
F9 F 0.2837(5) 0.1466(7) 0.3823(9) 0.105(4) Uani 0.521(16) 1 d D U . B 1
C25 C 0.7077(6) 0.4340(8) 0.1799(6) 0.110(4) Uani 1 1 d . . . . .
C17 C 0.4943(3) 0.3800(5) 0.7131(3) 0.0650(18) Uani 1 1 d . . . . .
H17A H 0.5233 0.4210 0.6924 0.078 Uiso 1 1 calc R . . . .
H17B H 0.4448 0.3919 0.7033 0.078 Uiso 1 1 calc R . . . .
C3 C 0.4991(13) 0.0847(10) 0.8188(13) 0.091(4) Uani 0.5 1 d . U . C -1
H3 H 0.4912 0.1075 0.8614 0.109 Uiso 0.5 1 calc R . . C -1
C2 C 0.4479(13) 0.0740(10) 0.7745(12) 0.095(4) Uani 0.5 1 d . U . C -1
H2 H 0.4008 0.0707 0.7884 0.114 Uiso 0.5 1 calc R . . C -1
C1 C 0.4671(15) 0.0671(13) 0.7012(13) 0.103(5) Uani 0.5 1 d . U . C -1
H1A H 0.4319 0.0936 0.6738 0.154 Uiso 0.5 1 calc GR . . C -1
H1B H 0.4692 0.0119 0.6887 0.154 Uiso 0.5 1 calc GR . . C -1
H1C H 0.5126 0.0913 0.6939 0.154 Uiso 0.5 1 calc GR . . C -1
C4 C 0.5759(14) 0.0565(13) 0.7956(14) 0.106(5) Uani 0.5 1 d . U . C -1
H4A H 0.5732 0.0031 0.7783 0.160 Uiso 0.5 1 calc GR . . C -1
H4B H 0.6078 0.0581 0.8341 0.160 Uiso 0.5 1 calc GR . . C -1
H4C H 0.5931 0.0913 0.7604 0.160 Uiso 0.5 1 calc GR . . C -1
F7A F 0.3252(6) 0.0112(6) 0.3671(10) 0.107(5) Uani 0.479(16) 1 d D U . B 2
F8A F 0.2794(5) 0.1186(10) 0.3419(8) 0.105(5) Uani 0.479(16) 1 d D U . B 2
F9A F 0.3043(7) 0.0934(11) 0.4401(5) 0.098(4) Uani 0.479(16) 1 d D U . B 2
F3A F 0.5730(12) 0.4628(19) 0.4582(13) 0.093(7) Uani 0.30(3) 1 d D U . A 2
F1A F 0.6508(10) 0.5185(8) 0.4030(11) 0.081(5) Uani 0.30(3) 1 d D U . A 2
F2A F 0.6738(15) 0.4073(16) 0.4508(13) 0.115(7) Uani 0.30(3) 1 d D U . A 2

loop_
_atom_site_aniso_label
_atom_site_aniso_U_11
_atom_site_aniso_U_22
_atom_site_aniso_U_33
_atom_site_aniso_U_23
_atom_site_aniso_U_13
_atom_site_aniso_U_12
Rh1 0.0621(4) 0.0634(5) 0.0617(4) 0.000 0.0037(3) 0.000
P1 0.0392(7) 0.0784(12) 0.0549(9) -0.0015(8) -0.0018(6) 0.0001(7)
F1 0.070(4) 0.087(6) 0.108(8) -0.038(5) 0.004(4) -0.010(3)
F2 0.098(6) 0.161(8) 0.124(9) -0.070(7) 0.011(6) -0.069(6)
F10 0.113(4) 0.113(4) 0.071(3) 0.017(3) -0.032(3) -0.003(3)
F4 0.128(5) 0.152(6) 0.135(5) 0.011(4) -0.002(4) -0.090(5)
F12 0.165(6) 0.131(6) 0.123(5) -0.008(4) -0.046(4) 0.079(5)
F7 0.087(8) 0.157(12) 0.112(7) 0.046(8) -0.002(6) -0.042(8)
F11 0.073(3) 0.252(9) 0.172(6) 0.138(7) -0.063(4) -0.051(4)
F6 0.197(9) 0.148(7) 0.230(10) -0.041(7) 0.141(8) -0.077(7)
C28 0.045(3) 0.071(4) 0.056(3) -0.001(3) 0.000(3) -0.014(3)
F3 0.068(5) 0.137(6) 0.088(5) -0.047(4) -0.018(4) 0.002(4)
C16 0.039(3) 0.141(8) 0.072(5) -0.024(5) -0.006(3) -0.006(4)
C11 0.040(3) 0.091(6) 0.060(4) 0.006(3) -0.003(3) -0.002(3)
C29 0.059(4) 0.063(4) 0.054(3) 0.004(3) -0.001(3) -0.009(3)
F5 0.163(7) 0.244(11) 0.136(6) 0.083(7) -0.040(6) -0.081(7)
C19 0.039(3) 0.046(4) 0.091(5) -0.009(3) -0.007(3) 0.000(2)
C26 0.036(3) 0.044(3) 0.049(3) -0.005(2) -0.004(2) 0.000(2)
C18 0.037(3) 0.041(3) 0.074(4) 0.001(3) -0.013(3) 0.000(2)
C27 0.042(3) 0.047(3) 0.054(3) -0.002(2) -0.006(2) -0.005(2)
C5 0.041(3) 0.094(5) 0.051(3) -0.003(3) -0.002(3) -0.002(3)
C12 0.040(4) 0.154(10) 0.173(11) -0.083(9) 0.017(5) -0.009(5)
C31 0.042(3) 0.038(3) 0.062(3) 0.002(2) -0.009(2) 0.000(2)
F8 0.069(6) 0.155(11) 0.102(7) -0.025(6) -0.002(5) -0.057(7)
C23 0.051(3) 0.058(4) 0.078(4) 0.005(3) -0.017(3) -0.008(3)
C21 0.051(4) 0.052(4) 0.126(7) -0.009(4) -0.015(4) -0.007(3)
B1 0.031(4) 0.064(6) 0.050(5) 0.000 -0.006(3) 0.000
C6 0.042(3) 0.124(7) 0.062(4) 0.003(4) -0.003(3) -0.008(4)
C30 0.053(3) 0.059(4) 0.058(4) 0.006(3) -0.007(3) 0.001(3)
C8 0.050(4) 0.135(8) 0.060(4) -0.008(5) -0.012(3) 0.000(4)
C20 0.048(3) 0.053(4) 0.098(5) -0.020(4) -0.011(3) -0.004(3)
C15 0.052(4) 0.136(9) 0.100(7) -0.021(6) -0.005(4) -0.017(5)
C10 0.048(4) 0.103(6) 0.068(4) 0.009(4) -0.009(3) -0.005(4)
C14 0.039(3) 0.109(7) 0.110(7) 0.007(6) 0.003(4) 0.009(4)
C22 0.060(4) 0.065(5) 0.091(5) 0.014(4) -0.018(4) -0.023(3)
C9 0.056(4) 0.119(7) 0.070(5) 0.004(5) -0.011(3) 0.009(4)
C7 0.053(4) 0.120(7) 0.065(5) -0.009(4) -0.007(3) -0.009(4)
C33 0.067(5) 0.092(6) 0.083(6) 0.025(5) -0.009(4) 0.003(4)
C24 0.062(4) 0.103(5) 0.119(6) -0.049(4) -0.008(3) -0.012(3)
C13 0.039(4) 0.193(12) 0.127(8) -0.065(8) 0.012(4) 0.001(5)
C32 0.053(3) 0.103(5) 0.075(4) 0.004(3) -0.001(3) -0.031(3)
F9 0.051(5) 0.129(7) 0.135(10) -0.005(6) 0.010(6) -0.023(4)
C25 0.101(7) 0.116(9) 0.114(8) 0.026(7) -0.027(7) -0.060(7)
C17 0.047(3) 0.082(5) 0.067(4) 0.004(4) -0.005(3) 0.002(3)
C3 0.122(12) 0.038(6) 0.114(9) 0.009(6) 0.023(8) 0.005(6)
C2 0.119(12) 0.047(7) 0.120(9) 0.007(7) 0.020(8) -0.001(6)
C1 0.120(14) 0.067(9) 0.122(10) -0.002(7) 0.014(9) -0.006(9)
C4 0.125(12) 0.065(9) 0.129(11) 0.006(8) 0.027(9) 0.010(8)
F7A 0.072(6) 0.101(6) 0.148(12) -0.009(6) 0.007(7) -0.037(5)
F8A 0.049(5) 0.147(10) 0.119(9) 0.033(7) -0.014(6) -0.036(6)
F9A 0.065(7) 0.141(11) 0.089(6) -0.014(6) 0.018(4) -0.043(7)
F3A 0.070(8) 0.111(14) 0.098(13) -0.016(10) -0.013(8) 0.010(8)
F1A 0.059(9) 0.097(7) 0.088(10) -0.065(6) -0.012(7) -0.009(6)
F2A 0.095(11) 0.126(12) 0.123(12) -0.067(8) -0.037(10) 0.017(9)

_geom_special_details            
;
 All esds (except the esd in the dihedral angle between two l.s. planes)
 are estimated using the full covariance matrix.  The cell esds are taken
 into account individually in the estimation of esds in distances, angles
 and torsion angles; correlations between esds in cell parameters are only
 used when they are defined by crystal symmetry.  An approximate (isotropic)
 treatment of cell esds is used for estimating esds involving l.s. planes.
;
loop_
_geom_bond_atom_site_label_1
_geom_bond_atom_site_label_2
_geom_bond_distance
_geom_bond_site_symmetry_2
_geom_bond_publ_flag
Rh1 P1 2.229(2) 2_656 ?
Rh1 P1 2.229(2) . ?
Rh1 C3 2.24(2) . ?
Rh1 C2 2.246(18) . ?
Rh1 C1 2.37(2) . ?
Rh1 C4 2.83(2) . ?
P1 C11 1.853(7) . ?
P1 C5 1.848(6) . ?
P1 C17 1.868(8) . ?
F1 C24 1.341(10) . ?
F2 C24 1.327(9) . ?
F10 C33 1.313(10) . ?
F4 C25 1.313(10) . ?
F12 C33 1.341(11) . ?
F7 C32 1.306(10) . ?
F11 C33 1.275(10) . ?
F6 C25 1.271(16) . ?
C28 C29 1.376(9) . ?
C28 C27 1.383(9) . ?
C28 C32 1.494(9) . ?
F3 C24 1.410(11) . ?
C16 C11 1.512(9) . ?
C16 C15 1.554(11) . ?
C11 C12 1.496(12) . ?
C29 C30 1.389(9) . ?
F5 C25 1.351(13) . ?
C19 C18 1.395(9) . ?
C19 C20 1.387(9) . ?
C26 C27 1.396(8) . ?
C26 C31 1.405(8) . ?
C26 B1 1.630(9) . ?
C18 C23 1.389(9) . ?
C18 B1 1.649(9) . ?
C5 C6 1.553(9) . ?
C5 C10 1.499(11) . ?
C12 C13 1.534(11) . ?
C31 C30 1.376(9) . ?
F8 C32 1.302(10) . ?
C23 C22 1.393(9) . ?
C21 C20 1.375(12) . ?
C21 C22 1.383(12) . ?
B1 C26 1.630(9) 2_655 ?
B1 C18 1.649(9) 2_655 ?
C6 C7 1.543(10) . ?
C30 C33 1.514(10) . ?
C8 C9 1.518(11) . ?
C8 C7 1.521(12) . ?
C20 C24 1.489(12) . ?
C15 C14 1.494(13) . ?
C10 C9 1.544(10) . ?
C14 C13 1.496(13) . ?
C22 C25 1.495(14) . ?
C24 F3A 1.356(14) . ?
C24 F1A 1.405(13) . ?
C24 F2A 1.312(13) . ?
C32 F9 1.329(11) . ?
C32 F7A 1.340(11) . ?
C32 F8A 1.308(10) . ?
C32 F9A 1.317(10) . ?
C17 C17 1.487(14) 2_656 ?
C3 C2 1.33(3) . ?
C3 C4 1.62(3) . ?
C2 C1 1.52(3) . ?

loop_
_geom_angle_atom_site_label_1
_geom_angle_atom_site_label_2
_geom_angle_atom_site_label_3
_geom_angle
_geom_angle_site_symmetry_1
_geom_angle_site_symmetry_3
_geom_angle_publ_flag
P1 Rh1 P1 85.21(10) 2_656 . ?
P1 Rh1 C3 171.0(6) . . ?
P1 Rh1 C3 100.0(6) 2_656 . ?
P1 Rh1 C2 115.3(6) 2_656 . ?
P1 Rh1 C2 148.3(7) . . ?
P1 Rh1 C1 114.3(6) . . ?
P1 Rh1 C1 150.8(7) 2_656 . ?
P1 Rh1 C4 136.0(5) . . ?
P1 Rh1 C4 116.8(6) 2_656 . ?
C3 Rh1 C2 34.6(8) . . ?
C3 Rh1 C1 64.0(8) . . ?
C3 Rh1 C4 34.9(7) . . ?
C2 Rh1 C1 38.2(8) . . ?
C2 Rh1 C4 57.9(8) . . ?
C1 Rh1 C4 64.8(8) . . ?
C11 P1 Rh1 114.9(3) . . ?
C11 P1 C17 105.3(3) . . ?
C5 P1 Rh1 114.1(3) . . ?
C5 P1 C11 104.0(3) . . ?
C5 P1 C17 106.8(3) . . ?
C17 P1 Rh1 111.0(2) . . ?
C29 C28 C27 120.6(6) . . ?
C29 C28 C32 118.8(6) . . ?
C27 C28 C32 120.6(6) . . ?
C11 C16 C15 110.9(7) . . ?
C16 C11 P1 112.6(5) . . ?
C12 C11 P1 110.6(5) . . ?
C12 C11 C16 111.0(7) . . ?
C28 C29 C30 118.2(6) . . ?
C20 C19 C18 122.4(7) . . ?
C27 C26 C31 115.3(5) . . ?
C27 C26 B1 122.6(4) . . ?
C31 C26 B1 121.8(4) . . ?
C19 C18 B1 121.4(5) . . ?
C23 C18 C19 115.7(6) . . ?
C23 C18 B1 122.6(5) . . ?
C28 C27 C26 122.7(5) . . ?
C6 C5 P1 110.9(5) . . ?
C10 C5 P1 115.4(5) . . ?
C10 C5 C6 110.7(6) . . ?
C11 C12 C13 112.0(8) . . ?
C30 C31 C26 122.3(5) . . ?
C18 C23 C22 122.5(7) . . ?
C20 C21 C22 118.5(7) . . ?
C26 B1 C26 104.0(7) . 2_655 ?
C26 B1 C18 113.1(3) . 2_655 ?
C26 B1 C18 112.7(3) . . ?
C26 B1 C18 112.7(3) 2_655 2_655 ?
C26 B1 C18 113.1(3) 2_655 . ?
C18 B1 C18 101.5(7) 2_655 . ?
C7 C6 C5 108.8(6) . . ?
C29 C30 C33 118.2(6) . . ?
C31 C30 C29 120.8(6) . . ?
C31 C30 C33 121.0(6) . . ?
C9 C8 C7 112.5(7) . . ?
C19 C20 C24 118.9(7) . . ?
C21 C20 C19 120.7(7) . . ?
C21 C20 C24 120.4(6) . . ?
C14 C15 C16 110.7(8) . . ?
C5 C10 C9 111.7(7) . . ?
C15 C14 C13 110.0(8) . . ?
C23 C22 C25 119.0(8) . . ?
C21 C22 C23 120.2(8) . . ?
C21 C22 C25 120.7(7) . . ?
C8 C9 C10 111.6(7) . . ?
C8 C7 C6 110.8(7) . . ?
F10 C33 F12 102.3(7) . . ?
F10 C33 C30 112.9(7) . . ?
F12 C33 C30 111.0(8) . . ?
F11 C33 F10 106.1(8) . . ?
F11 C33 F12 109.8(9) . . ?
F11 C33 C30 114.0(7) . . ?
F1 C24 F3 102.3(9) . . ?
F1 C24 C20 108.6(9) . . ?
F2 C24 F1 110.7(10) . . ?
F2 C24 F3 103.4(9) . . ?
F2 C24 C20 119.5(9) . . ?
F3 C24 C20 111.1(7) . . ?
F3A C24 C20 128.5(15) . . ?
F3A C24 F1A 98.7(15) . . ?
F1A C24 C20 99.7(10) . . ?
F2A C24 C20 111.7(12) . . ?
F2A C24 F3A 108.3(15) . . ?
F2A C24 F1A 106.5(13) . . ?
C14 C13 C12 111.3(9) . . ?
F7 C32 C28 114.2(9) . . ?
F7 C32 F9 107.0(10) . . ?
F8 C32 F7 110.7(10) . . ?
F8 C32 C28 110.9(7) . . ?
F8 C32 F9 104.2(9) . . ?
F9 C32 C28 109.4(8) . . ?
F7A C32 C28 112.8(8) . . ?
F8A C32 C28 117.6(8) . . ?
F8A C32 F7A 105.1(10) . . ?
F8A C32 F9A 103.6(10) . . ?
F9A C32 C28 114.0(8) . . ?
F9A C32 F7A 102.3(10) . . ?
F4 C25 F5 103.7(10) . . ?
F4 C25 C22 114.0(10) . . ?
F6 C25 F4 109.5(12) . . ?
F6 C25 F5 104.1(12) . . ?
F6 C25 C22 114.5(10) . . ?
F5 C25 C22 110.1(10) . . ?
C17 C17 P1 110.8(3) 2_656 . ?
C2 C3 Rh1 73.1(12) . . ?
C2 C3 C4 116(2) . . ?
C4 C3 Rh1 92.9(13) . . ?
C3 C2 Rh1 72.4(12) . . ?
C3 C2 C1 118(2) . . ?
C1 C2 Rh1 75.3(12) . . ?
C2 C1 Rh1 66.5(12) . . ?
C3 C4 Rh1 52.2(10) . . ?

_shelx_res_file                  
;
    079aim16.res created by SHELXL-2014/7

TITL 079aim16_a.res in C2/c
CELL 1.54184 19.1979 17.1549 19.9732 90 90.31 90
ZERR 4 0.001 0.0015 0.0012 0 0.006 0
LATT 7
SYMM -X,+Y,0.5-Z
SFAC C H B F P Rh
UNIT 248 272 4 96 8 4
SADI 0.04 F7 F8 F7 F9 F8 F9 F7A F8A F7A F9A F8A F9A
SADI C32 F7 C32 F8 C32 F9 C32 F7A C32 F8A C32 F9A
SADI 0.04 F1 F2 F1 F3 F2 F3 F3A F1A F3A F2A F1A F2A
SADI C24 F1 C24 F2 C24 F3 C24 F3A C24 F1A C24 F2A
SIMU 0.01 0.02 2 C4 C2 C3 C1
SIMU C32 F9 F7 F8
SIMU F9A C32 F7A F8A
SIMU C24 F1 F2 F3
SIMU C24 F3A F1A F2A
RIGU C4 C2 C3 C1
RIGU C32 F7 F8 F9
RIGU C32 F7A F8A F9A
RIGU C24 F1 F2 F3
RIGU C24 F3A F1A F2A

L.S. 10
PLAN  20
TEMP -123.15
BIND Rh1 C4
fmap 2 53
acta
REM <olex2.extras>
REM <HklSrc "%.\\079aim16.hkl">
REM </olex2.extras>

WGHT    0.084500   59.603699
FVAR       0.15825   0.52072   0.70080
RH1   6    0.500000    0.187591    0.750000    10.50000    0.06206    0.06345 =
         0.06166    0.00000    0.00374    0.00000
P1    5    0.517258    0.283220    0.676395    11.00000    0.03915    0.07837 =
         0.05488   -0.00147   -0.00185    0.00008
PART 1
F1    4    0.561550    0.465132    0.435839    31.00000    0.07021    0.08735 =
         0.10799   -0.03784    0.00437   -0.01015
F2    4    0.671869    0.498131    0.430607    31.00000    0.09753    0.16132 =
         0.12382   -0.07028    0.01061   -0.06852
PART 0
F10   4    0.557569    0.088415    0.512803    11.00000    0.11338    0.11343 =
         0.07135    0.01710   -0.03152   -0.00347
F4    4    0.754723    0.484890    0.199446    11.00000    0.12782    0.15163 =
         0.13518    0.01097   -0.00199   -0.08972
F12   4    0.591859    0.016972    0.436407    11.00000    0.16524    0.13082 =
         0.12324   -0.00763   -0.04608    0.07907
PART 1
F7    4    0.320178    0.045633    0.432403    21.00000    0.08661    0.15748 =
         0.11202    0.04631   -0.00169   -0.04176
PART 0
F11   4    0.632245    0.132416    0.448798    11.00000    0.07347    0.25223 =
         0.17235    0.13845   -0.06280   -0.05085
F6    4    0.737323    0.378385    0.149179    11.00000    0.19660    0.14801 =
         0.22987   -0.04062    0.14104   -0.07726
C28   1    0.400736    0.119796    0.370951    11.00000    0.04541    0.07056 =
         0.05570   -0.00093    0.00023   -0.01358
PART 1
F3    4    0.641528    0.383235    0.461755    31.00000    0.06798    0.13664 =
         0.08795   -0.04675   -0.01790    0.00167

PART 0
C16   1    0.658431    0.312570    0.703593    11.00000    0.03919    0.14125 =
         0.07153   -0.02400   -0.00588   -0.00579
AFIX  23
H16A  2    0.655959    0.271413    0.738244    11.00000   -1.20000
H16B  2    0.644891    0.362613    0.724499    11.00000   -1.20000
AFIX   0
C11   1    0.608276    0.293546    0.647288    11.00000    0.04010    0.09104 =
         0.05966    0.00554   -0.00287   -0.00161
AFIX  13
H11   2    0.609435    0.337985    0.614912    11.00000   -1.20000
AFIX   0

C29   1    0.452456    0.093597    0.413253    11.00000    0.05950    0.06259 =
         0.05443    0.00428   -0.00085   -0.00937
AFIX  43
H29   2    0.442473    0.057433    0.447920    11.00000   -1.20000
AFIX   0
F5    4    0.672120    0.472138    0.131389    11.00000    0.16345    0.24419 =
         0.13632    0.08250   -0.04011   -0.08055
C19   1    0.570978    0.356360    0.331743    11.00000    0.03854    0.04607 =
         0.09116   -0.00875   -0.00696    0.00023
AFIX  43
H19   2    0.540825    0.339175    0.366292    11.00000   -1.20000
AFIX   0
C26   1    0.481788    0.204475    0.311782    11.00000    0.03602    0.04417 =
         0.04854   -0.00528   -0.00409    0.00046
C18   1    0.563920    0.323831    0.268049    11.00000    0.03654    0.04087 =
         0.07416    0.00134   -0.01268   -0.00013
C27   1    0.415315    0.173635    0.321461    11.00000    0.04226    0.04684 =
         0.05433   -0.00154   -0.00566   -0.00494
AFIX  43
H27   2    0.378554    0.190340    0.292844    11.00000   -1.20000
AFIX   0

C5    1    0.466036    0.273193    0.598244    11.00000    0.04098    0.09417 =
         0.05051   -0.00350   -0.00220   -0.00162
AFIX  13
H5    2    0.483030    0.224726    0.575817    11.00000   -1.20000
AFIX   0
C12   1    0.630819    0.222004    0.610473    11.00000    0.03992    0.15412 =
         0.17322   -0.08330    0.01744   -0.00936
AFIX  23
H12A  2    0.599633    0.213738    0.571479    11.00000   -1.20000
H12B  2    0.626435    0.176227    0.640337    11.00000   -1.20000
AFIX   0

C31   1    0.533807    0.175000    0.354593    11.00000    0.04195    0.03833 =
         0.06229    0.00207   -0.00900   -0.00006
AFIX  43
H31   2    0.580344    0.192683    0.349278    11.00000   -1.20000
AFIX   0
PART 1
F8    4    0.309652    0.049681    0.325508    21.00000    0.06935    0.15531 =
         0.10228   -0.02530   -0.00238   -0.05696
PART 0
C23   1    0.609177    0.352349    0.219865    11.00000    0.05119    0.05829 =
         0.07816    0.00536   -0.01677   -0.00824
AFIX  43
H23   2    0.605908    0.332506    0.175554    11.00000   -1.20000
AFIX   0
C21   1    0.664800    0.439681    0.297862    11.00000    0.05121    0.05151 =
         0.12610   -0.00946   -0.01546   -0.00747
AFIX  43
H21   2    0.698600    0.478472    0.307880    11.00000   -1.20000
AFIX   0
B1    3    0.500000    0.262984    0.250000    10.50000    0.03140    0.06408 =
         0.05016    0.00000   -0.00595    0.00000

C6    1    0.387777    0.259593    0.613671    11.00000    0.04201    0.12447 =
         0.06242    0.00278   -0.00284   -0.00815
AFIX  23
H6A   2    0.382746    0.216610    0.646364    11.00000   -1.20000
H6B   2    0.367317    0.307319    0.633308    11.00000   -1.20000
AFIX   0

C30   1    0.519662    0.121418    0.403938    11.00000    0.05304    0.05855 =
         0.05816    0.00639   -0.00709    0.00055
C8    1    0.358439    0.302964    0.496228    11.00000    0.05014    0.13505 =
         0.06035   -0.00834   -0.01203    0.00012
AFIX  23
H8A   2    0.335848    0.286717    0.453795    11.00000   -1.20000
H8B   2    0.334650    0.350653    0.512115    11.00000   -1.20000
AFIX   0

C20   1    0.620404    0.412868    0.346473    11.00000    0.04839    0.05326 =
         0.09763   -0.02023   -0.01050   -0.00393
C15   1    0.734231    0.318647    0.677238    11.00000    0.05194    0.13600 =
         0.10039   -0.02107   -0.00543   -0.01654
AFIX  23
H15A  2    0.737650    0.362758    0.645465    11.00000   -1.20000
H15B  2    0.766371    0.328967    0.715141    11.00000   -1.20000
AFIX   0
C10   1    0.474722    0.337977    0.548593    11.00000    0.04823    0.10326 =
         0.06812    0.00946   -0.00850   -0.00471
AFIX  23
H10A  2    0.524813    0.344495    0.538487    11.00000   -1.20000
H10B  2    0.457707    0.387266    0.568434    11.00000   -1.20000
AFIX   0
C14   1    0.755156    0.244967    0.642944    11.00000    0.03883    0.10863 =
         0.11039    0.00670    0.00334    0.00940
AFIX  23
H14A  2    0.754344    0.201251    0.675288    11.00000   -1.20000
H14B  2    0.803214    0.250132    0.625773    11.00000   -1.20000
AFIX   0

C22   1    0.659173    0.408928    0.234028    11.00000    0.05970    0.06522 =
         0.09139    0.01426   -0.01846   -0.02258
C9    1    0.434435    0.321615    0.482983    11.00000    0.05643    0.11873 =
         0.07008    0.00402   -0.01089    0.00864
AFIX  23
H9A   2    0.437378    0.367815    0.453430    11.00000   -1.20000
H9B   2    0.456302    0.277162    0.459489    11.00000   -1.20000
AFIX   0
C7    1    0.349505    0.238735    0.547951    11.00000    0.05298    0.11984 =
         0.06508   -0.00890   -0.00684   -0.00923
AFIX  23
H7A   2    0.368275    0.189235    0.530053    11.00000   -1.20000
H7B   2    0.299322    0.231147    0.557061    11.00000   -1.20000
AFIX   0

C33   1    0.576744    0.091636    0.449854    11.00000    0.06703    0.09181 =
         0.08274    0.02486   -0.00851    0.00322
C24   1    0.625333    0.443360    0.416119    11.00000    0.06159    0.10253 =
         0.11920   -0.04877   -0.00782   -0.01204
C13   1    0.706266    0.228156    0.586158    11.00000    0.03910    0.19255 =
         0.12748   -0.06541    0.01219    0.00101
AFIX  23
H13A  2    0.719880    0.178620    0.564425    11.00000   -1.20000
H13B  2    0.709678    0.270245    0.552423    11.00000   -1.20000
AFIX   0

C32   1    0.328795    0.088002    0.378771    11.00000    0.05255    0.10318 =
         0.07483    0.00411   -0.00078   -0.03074
PART 1
F9    4    0.283711    0.146639    0.382299    21.00000    0.05093    0.12880 =
         0.13477   -0.00492    0.01025   -0.02272
PART 0
C25   1    0.707700    0.434039    0.179873    11.00000    0.10089    0.11620 =
         0.11360    0.02569   -0.02705   -0.05965

C17   1    0.494278    0.379965    0.713143    11.00000    0.04662    0.08172 =
         0.06673    0.00368   -0.00457    0.00201
AFIX  23
H17A  2    0.523261    0.421045    0.692416    11.00000   -1.20000
H17B  2    0.444825    0.391896    0.703269    11.00000   -1.20000
AFIX   0
PART -1
C3    1    0.499134    0.084714    0.818825    10.50000    0.12190    0.03770 =
         0.11355    0.00861    0.02346    0.00502
AFIX  43
H3    2    0.491152    0.107528    0.861439    10.50000   -1.20000
AFIX   0
C2    1    0.447938    0.073965    0.774513    10.50000    0.11910    0.04693 =
         0.11961    0.00707    0.02022   -0.00141
AFIX  43
H2    2    0.400787    0.070705    0.788432    10.50000   -1.20000
AFIX   0
C1    1    0.467093    0.067086    0.701240    10.50000    0.12015    0.06686 =
         0.12195   -0.00171    0.01406   -0.00620
AFIX 137
H1A   2    0.431858    0.093590    0.673812    10.50000   -1.50000
H1B   2    0.469158    0.011923    0.688651    10.50000   -1.50000
H1C   2    0.512649    0.091296    0.693876    10.50000   -1.50000
AFIX   0
C4    1    0.575916    0.056496    0.795619    10.50000    0.12536    0.06494 =
         0.12910    0.00573    0.02733    0.01045
AFIX 137
H4A   2    0.573221    0.003111    0.778333    10.50000   -1.50000
H4B   2    0.607832    0.058072    0.834054    10.50000   -1.50000
H4C   2    0.593099    0.091252    0.760444    10.50000   -1.50000
AFIX   0

PART 0
PART 2
F7A   4    0.325242    0.011193    0.367116   -21.00000    0.07230    0.10069 =
         0.14847   -0.00852    0.00658   -0.03722
F8A   4    0.279361    0.118554    0.341901   -21.00000    0.04882    0.14679 =
         0.11914    0.03304   -0.01367   -0.03632
F9A   4    0.304342    0.093365    0.440077   -21.00000    0.06527    0.14112 =
         0.08926   -0.01400    0.01752   -0.04288
F3A   4    0.572955    0.462774    0.458203   -31.00000    0.06973    0.11117 =
         0.09807   -0.01590   -0.01285    0.00962
F1A   4    0.650823    0.518530    0.402967   -31.00000    0.05865    0.09715 =
         0.08752   -0.06473   -0.01248   -0.00867
F2A   4    0.673818    0.407334    0.450828   -31.00000    0.09475    0.12627 =
         0.12344   -0.06654   -0.03653    0.01671
HKLF 4

REM  079aim16_a.res in C2/c
REM R1 =  0.1019 for    5852 Fo > 4sig(Fo)  and  0.1106 for all    6753 data
REM    483 parameters refined using    237 restraints

END

WGHT      0.0845     59.6042

REM Highest difference peak  1.972,  deepest hole -1.630,  1-sigma level  0.093
Q1    1   0.5000  0.2413  0.7500  10.50000  0.05    1.97
Q2    1   0.5000  0.1356  0.7500  10.50000  0.05    1.61
Q3    1   0.5781  0.2854  0.7680  11.00000  0.05    1.18
Q4    1   0.5230  0.1948  0.7124  11.00000  0.05    0.85
Q5    1   0.5000  0.3349  0.7500  10.50000  0.05    0.75
Q6    1   0.6357  0.0771  0.3982  11.00000  0.05    0.67
Q7    1   0.3371  0.0072  0.4030  11.00000  0.05    0.48
Q8    1   0.7784  0.4063  0.2039  11.00000  0.05    0.47
Q9    1   0.4559  0.3387  0.5980  11.00000  0.05    0.45
Q10   1   0.4143  0.2244  0.3224  11.00000  0.05    0.44
Q11   1   0.5358  0.2227  0.3573  11.00000  0.05    0.43
Q12   1   0.4531  0.3834  0.7587  11.00000  0.05    0.41
Q13   1   0.5345  0.1236  0.3590  11.00000  0.05    0.41
Q14   1   0.5239  0.3446  0.6759  11.00000  0.05    0.41
Q15   1   0.2829  0.1643  0.3556  11.00000  0.05    0.39
Q16   1   0.2920  0.1393  0.4238  11.00000  0.05    0.38
Q17   1   0.2988  0.0938  0.3181  11.00000  0.05    0.37
Q18   1   0.6417  0.3426  0.4613  11.00000  0.05    0.36
Q19   1   0.4758  0.1408  0.6977  11.00000  0.05    0.36
Q20   1   0.4166  0.1236  0.3264  11.00000  0.05    0.36
;
_shelx_res_checksum              42479
_olex2_date_sample_data_collection 2016-11-19
_olex2_submission_special_instructions 'No special instructions were received'
_oxdiff_exptl_absorpt_empirical_details 
;
Empirical correction (ABSPACK) includes:
- Absorption correction using spherical harmonics
- Frame scaling
;

# start Validation Reply Form
_vrf_SHFSU01_1EthyleneOct        
;
PROBLEM: The absolute value of parameter shift to su ratio > 0.20
RESPONSE: The origin of the shift is the disorder components
swapping ellipsoid shapes.  This can be removed by removing 
the disorder model, but this results in an elevated R factor.
As such it was deemed better to retain the high shift.
;
_vrf_PLAT027_1EthyleneOct        
;
PROBLEM: _diffrn_reflns_theta_full value (too) Low ......      25.43 Degree
RESPONSE: As noted in the manuscript the sequential single-crystal
to single-crystal transformation causes a loss in data quality.
Because of this no detailed discussion of bond lengths is taken.
;
_vrf_PLAT029_1EthyleneOct        
;
PROBLEM: _diffrn_measured_fraction_theta_full value Low .      0.912 Note  
RESPONSE: As noted in the manuscript the sequential single-crystal
to single-crystal transformation causes a loss in data quality.
Because of this no detailed discussion of bond lengths is taken.
;
_vrf_PLAT080_1EthyleneOct        
;
PROBLEM: Maximum Shift/Error ............................       4.74 Why ? 
RESPONSE: The origin of the shift is the disorder components
swapping ellipsoid shapes.  This can be removed by removing 
the disorder model, but this results in an elevated R factor.
As such it was deemed better to retain the high shift.
;
_vrf_PLAT602_1EthyleneHex        
;
PROBLEM: VERY LARGE Solvent Accessible VOID(S) in Structure        ! Info 
RESPONSE: The structure is porous. This is noted in the
manuscript.  Though likely occupied by solvent no significant
region of electron density is observed.
;
_vrf_PLAT027_1propene            
;
PROBLEM: _diffrn_reflns_theta_full value (too) Low ......      45.21 Degree
RESPONSE: As noted in the manuscript the sequential single-crystal
to single-crystal transformation causes a loss in data quality.
Because of this no detailed discussion of bond lengths is taken.
;
# end Validation Reply Form


####################################################################### 
# 
# This file contains crystal structure data downloaded from the 
# Cambridge Structural Database (CSD) hosted by the Cambridge 
# Crystallographic Data Centre (CCDC).
# 
# Full information about CCDC data access policies and citation 
# guidelines are available at http://www.ccdc.cam.ac.uk/access/V1 
# 
# Audit and citation data items may have been added by the CCDC. 
# Please retain this information to preserve the provenance of 
# this file and to allow appropriate attribution of the data. 
# 
#######################################################################

data_1bispropene
_database_code_depnum_ccdc_archive 'CCDC 1539834'
_audit_update_record             
;
2017-03-23 deposited with the CCDC.
2017-07-06 downloaded from the CCDC.
;
#=========================================================

_audit_creation_date             2017-03-11
_audit_creation_method           
;
Olex2 1.2
(compiled 2017.03.02 svn.r3394 for OlexSys, GUI svn.r5324)
;
_shelx_SHELXL_version_number     2014/7
_chemical_name_common            .
_chemical_name_systematic        .
_chemical_formula_moiety         'C32 H12 B F24, C32 H60 P2 Rh'
_chemical_formula_sum            'C64 H72 B F24 P2 Rh'
_chemical_formula_weight         1472.87
_chemical_melting_point          'not measured'
_chemical_oxdiff_formula         'Rh1 B1 F24 P2 C64 H72'
loop_
_atom_type_symbol
_atom_type_description
_atom_type_scat_dispersion_real
_atom_type_scat_dispersion_imag
_atom_type_scat_source
C C 0.0181 0.0091 'International Tables Vol C Tables 4.2.6.8 and 6.1.1.4'
H H 0.0000 0.0000 'International Tables Vol C Tables 4.2.6.8 and 6.1.1.4'
B B 0.0090 0.0039 'International Tables Vol C Tables 4.2.6.8 and 6.1.1.4'
F F 0.0727 0.0534 'International Tables Vol C Tables 4.2.6.8 and 6.1.1.4'
P P 0.2955 0.4335 'International Tables Vol C Tables 4.2.6.8 and 6.1.1.4'
Rh Rh 0.0927 3.6045 'International Tables Vol C Tables 4.2.6.8 and 6.1.1.4'

_shelx_space_group_comment       
;
The symmetry employed for this shelxl refinement is uniquely defined
by the following loop, which should always be used as a source of
symmetry information in preference to the above space-group names.
They are only intended as comments.
;
_space_group_crystal_system      triclinic
_space_group_IT_number           2
_space_group_name_H-M_alt        'P -1'
_space_group_name_Hall           '-P 1'
loop_
_space_group_symop_operation_xyz
'x, y, z'
'-x, -y, -z'

_cell_length_a                   13.4908(4)
_cell_length_b                   14.2693(4)
_cell_length_c                   18.1051(4)
_cell_angle_alpha                98.549(2)
_cell_angle_beta                 102.097(2)
_cell_angle_gamma                94.411(2)
_cell_volume                     3348.94(16)
_cell_formula_units_Z            2
_cell_measurement_reflns_used    15864
_cell_measurement_temperature    150.01(10)
_cell_measurement_theta_max      76.2720
_cell_measurement_theta_min      4.3210
_shelx_estimated_absorpt_T_max   .
_shelx_estimated_absorpt_T_min   .
_exptl_absorpt_coefficient_mu    3.455
_exptl_absorpt_correction_T_max  1.00000
_exptl_absorpt_correction_T_min  0.90995
_exptl_absorpt_correction_type   multi-scan
_exptl_absorpt_process_details   
;
CrysAlisPro 1.171.38.43b (Rigaku Oxford Diffraction, 2015)
Empirical absorption correction using spherical harmonics,
 implemented in SCALE3 ABSPACK scaling algorithm.
;
_exptl_absorpt_special_details   .
_exptl_crystal_colour            orange
_exptl_crystal_colour_primary    orange
_exptl_crystal_density_diffrn    1.461
_exptl_crystal_density_meas      'not measured'
_exptl_crystal_density_method    'not measured'
_exptl_crystal_description       prism
_exptl_crystal_F_000             1504
_exptl_crystal_size_max          0.25
_exptl_crystal_size_mid          0.22
_exptl_crystal_size_min          0.22
_exptl_transmission_factor_max   .
_exptl_transmission_factor_min   .
_diffrn_reflns_av_R_equivalents  0.0305
_diffrn_reflns_av_unetI/netI     0.0321
_diffrn_reflns_Laue_measured_fraction_full 1.000
_diffrn_reflns_Laue_measured_fraction_max 0.991
_diffrn_reflns_limit_h_max       16
_diffrn_reflns_limit_h_min       -15
_diffrn_reflns_limit_k_max       16
_diffrn_reflns_limit_k_min       -17
_diffrn_reflns_limit_l_max       17
_diffrn_reflns_limit_l_min       -22
_diffrn_reflns_number            36956
_diffrn_reflns_point_group_measured_fraction_full 1.000
_diffrn_reflns_point_group_measured_fraction_max 0.991
_diffrn_reflns_theta_full        67.684
_diffrn_reflns_theta_max         76.225
_diffrn_reflns_theta_min         3.736
_diffrn_ambient_environment      N~2~
_diffrn_ambient_temperature      150.01(10)
_diffrn_detector                 'CCD plate'
_diffrn_detector_area_resol_mean 10.5035
_diffrn_detector_type            Atlas
_diffrn_measured_fraction_theta_full 1.000
_diffrn_measured_fraction_theta_max 0.991
_diffrn_measurement_details      
;
List of Runs (angles in degrees, time in seconds):

  # Type    Start    End  Width  t~exp~   \w     \q     \k     \f   Frames
#--------------------------------------------------------------------------
  1  \w    -36.00 -11.00   1.00    1.00    --  -41.65  37.00 -60.00   25
  2  \w    -46.00  30.00   1.00    1.00    --  -41.65  37.00-120.00   76
  3  \w    -48.00  15.00   1.00    1.00    --  -41.65  37.00-180.00   63
  4  \w    -66.00  29.00   1.00    1.00    --  -41.65  57.00  90.00   95
  5  \w     54.00  96.00   1.00    1.00    --   41.65-125.00-120.00   42
  6  \w   -109.00 -18.00   1.00    1.00    --  -41.65 -57.00 -60.00   91
  7  \w     52.00 104.00   1.00    2.00    --  111.00 -77.00-150.00   52
  8  \w    116.00 141.00   1.00    2.00    --  111.00 -77.00-150.00   25
  9  \w    130.00 155.00   1.00    2.00    --  111.00 -15.00-120.00   25
 10  \w    102.00 140.00   1.00    2.00    --  111.00 -77.00 -30.00   38
 11  \w     94.00 121.00   1.00    2.00    --  111.00 -77.00 -90.00   27
 12  \w     94.00 120.00   1.00    2.00    --  111.00-125.00 -90.00   26
 13  \w     81.00 121.00   1.00    2.00    --  111.00-125.00 -30.00   40
 14  \w     72.00 121.00   1.00    2.00    --  111.00-125.00  60.00   49
 15  \w     61.00 114.00   1.00    2.00    --  111.00 -61.00  90.00   53
 16  \w     47.00  74.00   1.00    2.00    --  111.00 -30.00 -30.00   27
 17  \w     42.00  99.00   1.00    2.00    --  111.00 -45.00 -90.00   57
 18  \w     66.00 104.00   1.00    2.00    --  111.00 -94.00 -60.00   38
 19  \w     60.00  86.00   1.00    2.00    --  111.00 -30.00-150.00   26
 20  \w     70.00  97.00   1.00    2.00    --  111.00 -45.00-180.00   27
 21  \w     67.00 149.00   1.00    2.00    --  111.00  15.00-150.00   82
 22  \w     87.00 178.00   1.00    2.00    --  111.00  30.00 -90.00   91
 23  \w    101.00 158.00   1.00    2.00    --  111.00 125.00-180.00   57
 24  \w     40.00 125.00   1.00    2.00    --  111.00 -15.00-120.00   85
 25  \w     53.00 120.00   1.00    2.00    --  111.00-125.00-150.00   67
 26  \w     53.00  78.00   1.00    2.00    --  111.00 -77.00 -30.00   25
 27  \w     37.00  72.00   1.00    2.00    --  111.00 -77.00 -90.00   35
 28  \w     40.00  90.00   1.00    2.00    --  111.00 -45.00 -30.00   50
 29  \w     40.00  97.00   1.00    2.00    --  111.00 -45.00  90.00   57
 30  \w     49.00  81.00   1.00    2.00    --  111.00 -30.00 150.00   32
 31  \w     43.00  86.00   1.00    2.00    --  111.00 -94.00  90.00   43
 32  \w     44.00 116.00   1.00    2.00    --  111.00-125.00 150.00   72
 33  \w     36.00  65.00   1.00    2.00    --  111.00 -30.00  30.00   29
 34  \w     34.00  86.00   1.00    2.00    --  111.00 -94.00-150.00   52
 35  \w     41.00  97.00   1.00    2.00    --  111.00-125.00-180.00   56
;
_diffrn_measurement_device       'four-circle diffractometer'
_diffrn_measurement_device_type  'SuperNova, Dual, Cu at zero, Atlas'
_diffrn_measurement_method       '\w scans'
_diffrn_orient_matrix_type       
'CrysAlisPro convention (1999,Acta A55,543-557)'
_diffrn_orient_matrix_UB_11      0.1102203000
_diffrn_orient_matrix_UB_12      -0.0255535000
_diffrn_orient_matrix_UB_13      0.0203133000
_diffrn_orient_matrix_UB_21      -0.0404716000
_diffrn_orient_matrix_UB_22      -0.1008828000
_diffrn_orient_matrix_UB_23      0.0084490000
_diffrn_orient_matrix_UB_31      -0.0050152000
_diffrn_orient_matrix_UB_32      -0.0352133000
_diffrn_orient_matrix_UB_33      -0.0855078000
_diffrn_radiation_monochromator  mirror
_diffrn_radiation_probe          x-ray
_diffrn_radiation_type           CuK\a
_diffrn_radiation_wavelength     1.54184
_diffrn_source                   'micro-focus sealed X-ray tube'
_diffrn_source_type              'SuperNova (Cu) X-ray Source'
_reflns_Friedel_coverage         0.000
_reflns_Friedel_fraction_full    .
_reflns_Friedel_fraction_max     .
_reflns_number_gt                12456
_reflns_number_total             13869
_reflns_odcompleteness_completeness 99.88
_reflns_odcompleteness_iscentric 1
_reflns_odcompleteness_theta     74.33
_reflns_special_details          
;
 Reflections were merged by SHELXL according to the crystal
 class for the calculation of statistics and refinement.
 
 _reflns_Friedel_fraction is defined as the number of unique
 Friedel pairs measured divided by the number that would be
 possible theoretically, ignoring centric projections and
 systematic absences.
;
_reflns_threshold_expression     'I > 2\s(I)'
_computing_cell_refinement       'CrysAlisPro 1.171.38.43b (Rigaku OD, 2015)'
_computing_data_collection       'CrysAlisPro 1.171.38.43b (Rigaku OD, 2015)'
_computing_data_reduction        'CrysAlisPro 1.171.38.43b (Rigaku OD, 2015)'
_computing_molecular_graphics    'Olex2 (Dolomanov et al., 2009)'
_computing_publication_material  'Olex2 (Dolomanov et al., 2009)'
_computing_structure_refinement  'ShelXL (Sheldrick, 2015)'
_computing_structure_solution    'ShelXT (Sheldrick, 2015)'
_refine_diff_density_max         2.248
_refine_diff_density_min         -0.938
_refine_diff_density_rms         0.085
_refine_ls_extinction_coef       .
_refine_ls_extinction_method     none
_refine_ls_goodness_of_fit_ref   1.043
_refine_ls_hydrogen_treatment    constr
_refine_ls_matrix_type           full
_refine_ls_number_parameters     1028
_refine_ls_number_reflns         13869
_refine_ls_number_restraints     612
_refine_ls_R_factor_all          0.0610
_refine_ls_R_factor_gt           0.0552
_refine_ls_restrained_S_all      1.168
_refine_ls_shift/su_max          0.001
_refine_ls_shift/su_mean         0.000
_refine_ls_structure_factor_coef Fsqd
_refine_ls_weighting_details     
'w=1/[\s^2^(Fo^2^)+(0.0711P)^2^+6.1386P] where P=(Fo^2^+2Fc^2^)/3'
_refine_ls_weighting_scheme      calc
_refine_ls_wR_factor_gt          0.1417
_refine_ls_wR_factor_ref         0.1475
_refine_special_details          ?
_olex2_refinement_description    
;
1. Fixed Uiso
 At 1.2 times of:
  All C(H) groups, All C(H,H) groups
 At 1.5 times of:
  All C(H,H,H) groups
2. Restrained distances
 F1-F3 \\sim F1-F2 \\sim F3-F2 \\sim F1A-F2A \\sim F1A-F3A \\sim F2A-F3A
 with sigma of 0.04
 C39-F1 \\sim C39-F3 \\sim C39-F2 \\sim C39-F1A \\sim C39-F2A \\sim C39-F3A
 with sigma of 0.02
 F4-F5 \\sim F4-F6 \\sim F5-F6 \\sim F5A-F6A \\sim F5A-F4A \\sim F6A-F4A
 with sigma of 0.04
 C37-C40 \\sim F4-C40 \\sim F5-C40 \\sim F6-C40 \\sim F5A-C40 \\sim F6A-C40
 with sigma of 0.02
 F9-F7 \\sim F9-F8 \\sim F7-F8 \\sim F9A-F7A \\sim F9A-F8A \\sim F7A-F8A
 with sigma of 0.04
 C47-F9 \\sim C47-C43 \\sim C47-F7 \\sim C47-F8 \\sim C47-F9A \\sim C47-F7A
\\sim C47-F8A
 with sigma of 0.02
 F12-F10 \\sim F12-F11 \\sim F10-F11 \\sim F11A-F12A \\sim F11A-F10A \\sim
F12A-F10A
 with sigma of 0.04
 C48-F12 \\sim C48-F10 \\sim C48-F11 \\sim C48-F11A \\sim C48-F12A \\sim
C48-F10A
 with sigma of 0.02
 F16-F18 \\sim F16-F17 \\sim F18-F17 \\sim F16A-F17A \\sim F16A-F18A \\sim
F17A-F18A
 with sigma of 0.04
 C56-C53 \\sim C56-F16 \\sim C56-F18 \\sim C56-F17 \\sim C56-F16A \\sim
C56-F17A \\sim C56-F18A
 with sigma of 0.02
 C2-C1 \\sim C2A-C1A
 with sigma of 0.02
 C3-C2 \\sim C3A-C2A
 with sigma of 0.02
 C1A-C3A \\sim C1-C3
 with sigma of 0.04
 C5A-C4A \\sim C5-C4
 with sigma of 0.02
 C6A-C5A \\sim C6-C5
 with sigma of 0.02
 C4-C6 \\sim C4A-C6A
 with sigma of 0.04
3. Uiso/Uaniso restraints and constraints
C39 \\sim F3A \\sim F1A \\sim F2A: within 2A with sigma of 0.04 and sigma for
terminal atoms of 0.08
C39 \\sim F1 \\sim F2 \\sim F3: within 2A with sigma of 0.04 and sigma for
terminal atoms of 0.08
C40 \\sim F6 \\sim F4 \\sim F5: within 2A with sigma of 0.04 and sigma for
terminal atoms of 0.08
C40 \\sim F5A \\sim F6A \\sim F4A: within 2A with sigma of 0.04 and sigma for
terminal atoms of 0.08
C47 \\sim F8 \\sim F9 \\sim F7: within 2A with sigma of 0.04 and sigma for
terminal atoms of 0.08
C47 \\sim F9A \\sim F7A \\sim F8A: within 2A with sigma of 0.04 and sigma for
terminal atoms of 0.08
C48 \\sim F11 \\sim F12 \\sim F10: within 2A with sigma of 0.04 and sigma for
terminal atoms of 0.08
C48 \\sim F11A \\sim F12A \\sim F10A: within 2A with sigma of 0.04 and sigma
for terminal atoms of 0.08
C56 \\sim F18 \\sim F17 \\sim F16: within 2A with sigma of 0.04 and sigma for
terminal atoms of 0.08
C56 \\sim F16A \\sim F18A \\sim F17A: within 2A with sigma of 0.04 and sigma
for terminal atoms of 0.08
C1 \\sim C2 \\sim C3: within 2A with sigma of 0.04 and sigma for terminal atoms
of 0.08
C1A \\sim C2A \\sim C3A: within 2A with sigma of 0.04 and sigma for terminal
atoms of 0.08
C4 \\sim C5 \\sim C6: within 2A with sigma of 0.04 and sigma for terminal atoms
of 0.08
C4A \\sim C5A \\sim C6A: within 2A with sigma of 0.04 and sigma for terminal
atoms of 0.08
4. Rigid body (RIGU) restrains
 C39, F1A, F3A, F2A
 with sigma for 1-2 distances of 0.004 and sigma for 1-3 distances of 0.004
 C39, F1, F2, F3
 with sigma for 1-2 distances of 0.004 and sigma for 1-3 distances of 0.004
 C40, F6, F4, F5
 with sigma for 1-2 distances of 0.004 and sigma for 1-3 distances of 0.004
 C40, F5A, F6A, F4A
 with sigma for 1-2 distances of 0.004 and sigma for 1-3 distances of 0.004
 C47, F7, F8, F9
 with sigma for 1-2 distances of 0.004 and sigma for 1-3 distances of 0.004
 C47, F9A, F7A, F8A
 with sigma for 1-2 distances of 0.004 and sigma for 1-3 distances of 0.004
 C48, F11, F12, F10
 with sigma for 1-2 distances of 0.004 and sigma for 1-3 distances of 0.004
 C48, F11A, F10A, F12A
 with sigma for 1-2 distances of 0.004 and sigma for 1-3 distances of 0.004
 C56, F18, F17, F16
 with sigma for 1-2 distances of 0.004 and sigma for 1-3 distances of 0.004
 C56, F16A, F17A, F18A
 with sigma for 1-2 distances of 0.004 and sigma for 1-3 distances of 0.004
 C1A, C2A, C3A
 with sigma for 1-2 distances of 0.004 and sigma for 1-3 distances of 0.004
 C1, C2, C3
 with sigma for 1-2 distances of 0.004 and sigma for 1-3 distances of 0.004
 C4, C5, C6
 with sigma for 1-2 distances of 0.004 and sigma for 1-3 distances of 0.004
 C4A, C5A, C6A
 with sigma for 1-2 distances of 0.004 and sigma for 1-3 distances of 0.004
5. Others
 Sof(F1A)=Sof(F2A)=Sof(F3A)=1-FVAR(1)
 Sof(F1)=Sof(F3)=Sof(F2)=FVAR(1)
 Sof(F5A)=Sof(F6A)=Sof(F4A)=1-FVAR(2)
 Sof(F4)=Sof(F5)=Sof(F6)=FVAR(2)
 Sof(F9A)=Sof(F7A)=Sof(F8A)=1-FVAR(3)
 Sof(F9)=Sof(F7)=Sof(F8)=FVAR(3)
 Sof(F11A)=Sof(F12A)=Sof(F10A)=1-FVAR(4)
 Sof(F12)=Sof(F10)=Sof(F11)=FVAR(4)
 Sof(F16A)=Sof(F17A)=Sof(F18A)=1-FVAR(5)
 Sof(F16)=Sof(F18)=Sof(F17)=FVAR(5)
 Sof(C3A)=Sof(H3AA)=Sof(H3AB)=Sof(H3AC)=Sof(C6A)=Sof(H6AA)=Sof(H6AB)=Sof(H6AC)=
 Sof(C2A)=Sof(H2A)=Sof(C5A)=Sof(H5A)=Sof(C4A)=Sof(H4AA)=Sof(H4AB)=Sof(C1A)=
 Sof(H1AA)=Sof(H1AB)=1-FVAR(6)
 Sof(C1)=Sof(H1A)=Sof(H1B)=Sof(C4)=Sof(H4A)=Sof(H4B)=Sof(C5)=Sof(H5)=Sof(C2)=
 Sof(H2)=Sof(C3)=Sof(H3A)=Sof(H3B)=Sof(H3C)=Sof(C6)=Sof(H6A)=Sof(H6B)=Sof(H6C)=
 FVAR(6)
6.a Ternary CH refined with riding coordinates:
 C21(H21), C7(H7), C27(H27), C13(H13)
6.b Secondary CH2 refined with riding coordinates:
 C26(H26A,H26B), C28(H28A,H28B), C24(H24A,H24B), C10(H10A,H10B), C32(H32A,
 H32B), C19(H19A,H19B), C22(H22A,H22B), C12(H12A,H12B), C8(H8A,H8B), C25(H25A,
 H25B), C20(H20A,H20B), C23(H23A,H23B), C29(H29A,H29B), C11(H11A,H11B),
 C18(H18A,H18B), C9(H9A,H9B), C15(H15A,H15B), C30(H30A,H30B), C14(H14A,H14B),
 C17(H17A,H17B), C31(H31A,H31B), C16(H16A,H16B)
6.c Aromatic/amide H refined with riding coordinates:
 C46(H46), C62(H62), C60(H60), C50(H50), C58(H58), C38(H38), C42(H42),
 C36(H36), C44(H44), C54(H54), C34(H34), C52(H52), C5(H5), C2(H2), C2A(H2A),
 C5A(H5A)
6.d X=CH2 refined with riding coordinates:
 C1(H1A,H1B), C4(H4A,H4B), C4A(H4AA,H4AB), C1A(H1AA,H1AB)
6.e Idealised Me refined as rotating group:
 C3A(H3AA,H3AB,H3AC), C6A(H6AA,H6AB,H6AC), C3(H3A,H3B,H3C), C6(H6A,H6B,H6C)
;
_atom_sites_solution_hydrogens   geom
_atom_sites_solution_primary     dual
_atom_sites_solution_secondary   ?
loop_
_atom_site_label
_atom_site_type_symbol
_atom_site_fract_x
_atom_site_fract_y
_atom_site_fract_z
_atom_site_U_iso_or_equiv
_atom_site_adp_type
_atom_site_occupancy
_atom_site_site_symmetry_order
_atom_site_calc_flag
_atom_site_refinement_flags_posn
_atom_site_refinement_flags_adp
_atom_site_refinement_flags_occupancy
_atom_site_disorder_assembly
_atom_site_disorder_group
Rh1 Rh 0.20985(2) 0.21859(2) 0.85265(2) 0.03283(9) Uani 1 1 d . . . . .
P2 P 0.12887(6) 0.29466(5) 0.75680(4) 0.02718(16) Uani 1 1 d . . . . .
P1 P 0.22378(6) 0.10307(6) 0.75309(5) 0.03044(17) Uani 1 1 d . . . . .
F23 F 0.53254(18) 0.35330(15) 0.58196(14) 0.0482(5) Uani 1 1 d . . . . .
F24 F 0.3942(2) 0.36505(16) 0.50365(13) 0.0530(6) Uani 1 1 d . . . . .
F20 F 0.3742(2) 0.78463(19) 0.52467(17) 0.0606(7) Uani 1 1 d . . . . .
F19 F 0.2931(2) 0.7639(2) 0.61032(16) 0.0667(8) Uani 1 1 d . . . . .
F22 F 0.3934(2) 0.35768(16) 0.62083(16) 0.0607(7) Uani 1 1 d . . . . .
F21 F 0.2553(2) 0.67034(19) 0.50299(18) 0.0728(9) Uani 1 1 d . . . . .
F13 F 0.9751(2) 0.5692(2) 0.60759(16) 0.0710(8) Uani 1 1 d . . . . .
F15 F 0.8548(2) 0.5324(2) 0.5079(2) 0.0834(11) Uani 1 1 d . . . . .
F14 F 0.9745(2) 0.6381(2) 0.51211(18) 0.0713(8) Uani 1 1 d . . . . .
C46 C 0.5665(2) 0.7907(2) 0.81984(19) 0.0306(6) Uani 1 1 d . . . . .
H46 H 0.5168 0.7385 0.8038 0.037 Uiso 1 1 calc R . . . .
C62 C 0.5523(2) 0.5436(2) 0.65050(17) 0.0282(6) Uani 1 1 d . . . . .
H62 H 0.6003 0.5051 0.6702 0.034 Uiso 1 1 calc R . . . .
C41 C 0.6552(2) 0.7876(2) 0.79189(17) 0.0289(6) Uani 1 1 d . . . . .
C33 C 0.7297(2) 0.6257(2) 0.79248(17) 0.0278(6) Uani 1 1 d . . . . .
C51 C 0.8549(2) 0.6778(2) 0.58707(18) 0.0322(6) Uani 1 1 d . . . . .
C60 C 0.3924(2) 0.5561(2) 0.56419(18) 0.0309(6) Uani 1 1 d . . . . .
H60 H 0.3345 0.5279 0.5278 0.037 Uiso 1 1 calc R . . . .
C50 C 0.8032(2) 0.6578(2) 0.64304(17) 0.0287(6) Uani 1 1 d . . . . .
H50 H 0.8068 0.5989 0.6590 0.034 Uiso 1 1 calc R . . . .
C58 C 0.4953(2) 0.6957(2) 0.64318(17) 0.0288(6) Uani 1 1 d . . . . .
H58 H 0.5042 0.7616 0.6582 0.035 Uiso 1 1 calc R . . . .
C59 C 0.4088(2) 0.6542(2) 0.58836(17) 0.0297(6) Uani 1 1 d . . . . .
C38 C 0.6725(3) 0.5606(2) 0.82234(18) 0.0321(6) Uani 1 1 d . . . . .
H38 H 0.6018 0.5540 0.8067 0.039 Uiso 1 1 calc R . . . .
C21 C 0.1845(2) 0.4194(2) 0.76400(18) 0.0295(6) Uani 1 1 d . . . . .
H21 H 0.1448 0.4596 0.7927 0.035 Uiso 1 1 calc R . . . .
C57 C 0.5695(2) 0.6421(2) 0.67644(17) 0.0275(6) Uani 1 1 d . . . . .
C42 C 0.7294(3) 0.8663(2) 0.82196(18) 0.0323(6) Uani 1 1 d . . . . .
H42 H 0.7915 0.8669 0.8073 0.039 Uiso 1 1 calc R . . . .
C36 C 0.8230(3) 0.5137(3) 0.89974(19) 0.0371(7) Uani 1 1 d . . . . .
H36 H 0.8538 0.4762 0.9339 0.044 Uiso 1 1 calc R . . . .
F9 F 0.8686(7) 1.0273(7) 0.8677(6) 0.092(3) Uani 0.635(13) 1 d D U P A 1
C61 C 0.4656(2) 0.5015(2) 0.59618(18) 0.0299(6) Uani 1 1 d . . . . .
C44 C 0.6216(3) 0.9449(2) 0.89710(19) 0.0376(7) Uani 1 1 d . . . . .
H44 H 0.6097 0.9967 0.9305 0.045 Uiso 1 1 calc R . . . .
C7 C 0.1745(2) -0.0187(2) 0.76186(19) 0.0312(6) Uani 1 1 d . . . . .
H7 H 0.2322 -0.0459 0.7903 0.037 Uiso 1 1 calc R . . . .
C49 C 0.7461(2) 0.7232(2) 0.67599(17) 0.0280(6) Uani 1 1 d . . . . .
C54 C 0.7431(3) 0.8098(2) 0.64846(18) 0.0325(6) Uani 1 1 d . . . . .
H54 H 0.7047 0.8548 0.6679 0.039 Uiso 1 1 calc R . . . .
C34 C 0.8351(3) 0.6341(2) 0.82012(18) 0.0327(7) Uani 1 1 d . . . . .
H34 H 0.8760 0.6778 0.8031 0.039 Uiso 1 1 calc R . . . .
C63 C 0.3331(3) 0.7176(3) 0.5565(2) 0.0380(7) Uani 1 1 d . . . . .
C45 C 0.5486(3) 0.8667(3) 0.86983(18) 0.0347(7) Uani 1 1 d . . . . .
C52 C 0.8518(3) 0.7649(3) 0.56173(19) 0.0368(7) Uani 1 1 d . . . . .
H52 H 0.8867 0.7784 0.5247 0.044 Uiso 1 1 calc R . . . .
C26 C 0.1777(3) 0.4550(2) 0.6874(2) 0.0346(7) Uani 1 1 d . . . . .
H26A H 0.2220 0.4222 0.6590 0.041 Uiso 1 1 calc R . . . .
H26B H 0.1083 0.4411 0.6570 0.041 Uiso 1 1 calc R . . . .
C53 C 0.7951(3) 0.8314(3) 0.59306(19) 0.0380(7) Uani 1 1 d D . . . .
C28 C -0.0600(3) 0.3649(3) 0.6939(2) 0.0402(8) Uani 1 1 d . . . . .
H28A H -0.0553 0.3388 0.6423 0.048 Uiso 1 1 calc R . . . .
H28B H -0.0241 0.4287 0.7070 0.048 Uiso 1 1 calc R . . . .
C35 C 0.8812(3) 0.5794(3) 0.87242(18) 0.0342(7) Uani 1 1 d . . . . .
C27 C -0.0091(3) 0.3032(2) 0.7493(2) 0.0349(7) Uani 1 1 d . . . . .
H27 H -0.0158 0.3325 0.8003 0.042 Uiso 1 1 calc R . . . .
C24 C 0.3176(3) 0.5872(3) 0.7508(2) 0.0412(8) Uani 1 1 d . . . . .
H24A H 0.3336 0.6560 0.7625 0.049 Uiso 1 1 calc R . . . .
H24B H 0.3654 0.5616 0.7220 0.049 Uiso 1 1 calc R . . . .
C10 C 0.0367(3) -0.1927(3) 0.7516(2) 0.0422(8) Uani 1 1 d . . . . .
H10A H 0.0291 -0.2563 0.7642 0.051 Uiso 1 1 calc R . . . .
H10B H -0.0291 -0.1804 0.7233 0.051 Uiso 1 1 calc R . . . .
C32 C -0.0688(3) 0.2035(3) 0.7329(2) 0.0424(8) Uani 1 1 d . . . . .
H32A H -0.0371 0.1655 0.7695 0.051 Uiso 1 1 calc R . . . .
H32B H -0.0669 0.1720 0.6820 0.051 Uiso 1 1 calc R . . . .
C64 C 0.4468(3) 0.3952(2) 0.5755(2) 0.0354(7) Uani 1 1 d . . . . .
C55 C 0.9140(3) 0.6043(3) 0.5539(2) 0.0380(7) Uani 1 1 d . . . . .
C19 C 0.1440(3) 0.1259(2) 0.66340(19) 0.0378(7) Uani 1 1 d . . . . .
H19A H 0.1704 0.0975 0.6204 0.045 Uiso 1 1 calc R . . . .
H19B H 0.0750 0.0963 0.6573 0.045 Uiso 1 1 calc R . . . .
C37 C 0.7177(3) 0.5054(2) 0.87465(19) 0.0353(7) Uani 1 1 d D . . . .
C22 C 0.2958(3) 0.4398(3) 0.8097(2) 0.0375(7) Uani 1 1 d . . . . .
H22A H 0.3020 0.4164 0.8579 0.045 Uiso 1 1 calc R . . . .
H22B H 0.3396 0.4068 0.7809 0.045 Uiso 1 1 calc R . . . .
C12 C 0.1351(3) -0.0875(3) 0.6857(2) 0.0384(7) Uani 1 1 d . . . . .
H12A H 0.0731 -0.0677 0.6575 0.046 Uiso 1 1 calc R . . . .
H12B H 0.1857 -0.0865 0.6548 0.046 Uiso 1 1 calc R . . . .
C43 C 0.7127(3) 0.9438(2) 0.87319(19) 0.0369(7) Uani 1 1 d D . . . .
C8 C 0.0922(3) -0.0198(3) 0.8087(2) 0.0416(8) Uani 1 1 d . . . . .
H8A H 0.1154 0.0243 0.8566 0.050 Uiso 1 1 calc R . . . .
H8B H 0.0305 0.0005 0.7804 0.050 Uiso 1 1 calc R . . . .
C25 C 0.2097(3) 0.5626(2) 0.7019(2) 0.0394(8) Uani 1 1 d . . . . .
H25A H 0.2061 0.5844 0.6532 0.047 Uiso 1 1 calc R . . . .
H25B H 0.1627 0.5953 0.7276 0.047 Uiso 1 1 calc R . . . .
F12 F 0.4138(4) 0.7746(3) 0.9019(4) 0.0724(18) Uani 0.603(9) 1 d D U P B 1
C20 C 0.1424(3) 0.2328(2) 0.66318(19) 0.0374(7) Uani 1 1 d . . . . .
H20A H 0.0859 0.2432 0.6234 0.045 Uiso 1 1 calc R . . . .
H20B H 0.2051 0.2588 0.6520 0.045 Uiso 1 1 calc R . . . .
C23 C 0.3298(3) 0.5471(3) 0.8253(2) 0.0424(8) Uani 1 1 d . . . . .
H23A H 0.2893 0.5795 0.8574 0.051 Uiso 1 1 calc R . . . .
H23B H 0.4007 0.5589 0.8527 0.051 Uiso 1 1 calc R . . . .
F4 F 0.5867(9) 0.3819(7) 0.8491(5) 0.108(4) Uani 0.548(11) 1 d D U P C 1
F1 F 1.0313(6) 0.6520(8) 0.9564(6) 0.116(4) Uani 0.527(9) 1 d D U P D 1
F10 F 0.3772(6) 0.8878(9) 0.8452(6) 0.127(4) Uani 0.603(9) 1 d D U P B 1
C29 C -0.1724(3) 0.3702(3) 0.6962(3) 0.0444(8) Uani 1 1 d . . . . .
H29A H -0.1768 0.4044 0.7457 0.053 Uiso 1 1 calc R . . . .
H29B H -0.2036 0.4053 0.6572 0.053 Uiso 1 1 calc R . . . .
C48 C 0.4496(3) 0.8649(3) 0.8941(2) 0.0512(9) Uani 1 1 d D U . . .
C11 C 0.1137(3) -0.1885(3) 0.7019(2) 0.0421(8) Uani 1 1 d . . . . .
H11A H 0.0880 -0.2318 0.6538 0.051 Uiso 1 1 calc R . . . .
H11B H 0.1768 -0.2092 0.7275 0.051 Uiso 1 1 calc R . . . .
C13 C 0.3541(3) 0.0912(3) 0.7387(3) 0.0491(9) Uani 1 1 d . . . . .
H13 H 0.3955 0.0870 0.7893 0.059 Uiso 1 1 calc R . . . .
B01S B 0.6766(3) 0.6947(2) 0.73482(19) 0.0279(7) Uani 1 1 d . . . . .
C39 C 0.9946(3) 0.5898(3) 0.8995(2) 0.0488(9) Uani 1 1 d D U . . .
F11 F 0.4551(5) 0.9082(6) 0.9628(4) 0.090(3) Uani 0.603(9) 1 d D U P B 1
C18 C 0.3989(3) 0.1836(3) 0.7173(3) 0.0570(11) Uani 1 1 d . . . . .
H18A H 0.3616 0.1912 0.6669 0.068 Uiso 1 1 calc R . . . .
H18B H 0.3909 0.2380 0.7538 0.068 Uiso 1 1 calc R . . . .
F7 F 0.8257(8) 1.0392(6) 0.9766(3) 0.101(3) Uani 0.635(13) 1 d D U P A 1
C9 C 0.0694(3) -0.1203(3) 0.8250(2) 0.0452(8) Uani 1 1 d . . . . .
H9A H 0.1299 -0.1382 0.8568 0.054 Uiso 1 1 calc R . . . .
H9B H 0.0157 -0.1208 0.8532 0.054 Uiso 1 1 calc R . . . .
C56 C 0.7909(4) 0.9250(3) 0.5682(2) 0.0556(10) Uani 1 1 d D U . . .
C40 C 0.6535(3) 0.4367(3) 0.9034(2) 0.0536(10) Uani 1 1 d D U . . .
C15 C 0.4851(3) 0.0027(3) 0.6850(3) 0.0547(11) Uani 1 1 d . . . . .
H15A H 0.5226 -0.0060 0.7349 0.066 Uiso 1 1 calc R . . . .
H15B H 0.4924 -0.0510 0.6476 0.066 Uiso 1 1 calc R . . . .
F16 F 0.7775(10) 0.9947(4) 0.6171(4) 0.113(4) Uani 0.639(10) 1 d D U P E 1
C30 C -0.2307(3) 0.2710(3) 0.6827(3) 0.0555(11) Uani 1 1 d . . . . .
H30A H -0.3000 0.2768 0.6885 0.067 Uiso 1 1 calc R . . . .
H30B H -0.2340 0.2399 0.6307 0.067 Uiso 1 1 calc R . . . .
C1 C 0.162(2) 0.3305(13) 0.936(2) 0.052(5) Uani 0.544(10) 1 d D U P F 1
H1A H 0.2097 0.3521 0.9817 0.063 Uiso 0.544(10) 1 calc R . P F 1
H1B H 0.1568 0.3660 0.8962 0.063 Uiso 0.544(10) 1 calc R . P F 1
F3 F 1.0295(6) 0.5080(6) 0.9189(5) 0.085(2) Uani 0.527(9) 1 d D U P D 1
C14 C 0.3717(3) 0.0058(3) 0.6860(3) 0.0565(11) Uani 1 1 d . . . . .
H14A H 0.3332 0.0068 0.6345 0.068 Uiso 1 1 calc R . . . .
H14B H 0.3465 -0.0516 0.7021 0.068 Uiso 1 1 calc R . . . .
F8 F 0.7526(6) 1.1096(4) 0.8928(6) 0.094(2) Uani 0.635(13) 1 d D U P A 1
F18 F 0.7213(6) 0.9205(6) 0.5035(5) 0.109(3) Uani 0.639(10) 1 d D U P E 1
C47 C 0.7926(4) 1.0251(3) 0.9030(2) 0.0574(10) Uani 1 1 d D U . . .
C4 C 0.3085(19) 0.1230(12) 0.9211(14) 0.055(4) Uani 0.544(10) 1 d D U P F 1
H4A H 0.3406 0.0890 0.8867 0.066 Uiso 0.544(10) 1 calc R . P F 1
H4B H 0.2525 0.0937 0.9346 0.066 Uiso 0.544(10) 1 calc R . P F 1
F5 F 0.5935(8) 0.4835(5) 0.9440(6) 0.102(3) Uani 0.548(11) 1 d D U P C 1
F17 F 0.8748(5) 0.9536(4) 0.5435(5) 0.087(2) Uani 0.639(10) 1 d D U P E 1
C17 C 0.5115(4) 0.1812(4) 0.7170(4) 0.0778(17) Uani 1 1 d . . . . .
H17A H 0.5365 0.2386 0.7007 0.093 Uiso 1 1 calc R . . . .
H17B H 0.5496 0.1807 0.7687 0.093 Uiso 1 1 calc R . . . .
C31 C -0.1802(3) 0.2106(3) 0.7384(3) 0.0566(11) Uani 1 1 d . . . . .
H31A H -0.2172 0.1472 0.7270 0.068 Uiso 1 1 calc R . . . .
H31B H -0.1823 0.2386 0.7901 0.068 Uiso 1 1 calc R . . . .
C16 C 0.5299(4) 0.0954(4) 0.6647(4) 0.0707(15) Uani 1 1 d . . . . .
H16A H 0.6027 0.0944 0.6690 0.085 Uiso 1 1 calc R . . . .
H16B H 0.4988 0.0997 0.6121 0.085 Uiso 1 1 calc R . . . .
F2 F 1.0411(4) 0.5968(7) 0.8415(4) 0.075(3) Uani 0.527(9) 1 d D U P D 1
F6 F 0.7018(6) 0.3863(9) 0.9487(7) 0.111(4) Uani 0.548(11) 1 d D U P C 1
C5 C 0.3437(9) 0.2160(8) 0.9518(7) 0.069(3) Uani 0.544(10) 1 d D U P F 1
H5 H 0.3116 0.2499 0.9862 0.083 Uiso 0.544(10) 1 calc R . P F 1
C2 C 0.1021(8) 0.2479(6) 0.9265(5) 0.048(2) Uani 0.544(10) 1 d D U P F 1
H2 H 0.0559 0.2290 0.8796 0.057 Uiso 0.544(10) 1 calc R . P F 1
C3A C 0.0490(11) 0.2008(9) 0.9487(9) 0.078(5) Uani 0.456(10) 1 d D U P F 2
H3AA H 0.0039 0.2165 0.9049 0.117 Uiso 0.456(10) 1 calc GR . P F 2
H3AB H 0.0206 0.2145 0.9930 0.117 Uiso 0.456(10) 1 calc GR . P F 2
H3AC H 0.0575 0.1342 0.9396 0.117 Uiso 0.456(10) 1 calc GR . P F 2
C6A C 0.4048(9) 0.3087(7) 0.9804(6) 0.060(3) Uani 0.456(10) 1 d D U P F 2
H6AA H 0.4052 0.3633 0.9553 0.090 Uiso 0.456(10) 1 calc GR . P F 2
H6AB H 0.4729 0.3030 1.0071 0.090 Uiso 0.456(10) 1 calc GR . P F 2
H6AC H 0.3616 0.3161 1.0164 0.090 Uiso 0.456(10) 1 calc GR . P F 2
F1A F 1.0397(4) 0.6744(6) 0.8909(5) 0.079(3) Uani 0.473(9) 1 d D U P D 2
F2A F 1.0378(7) 0.5199(8) 0.8772(7) 0.107(4) Uani 0.473(9) 1 d D U P D 2
F3A F 1.0232(6) 0.6025(7) 0.9765(3) 0.067(2) Uani 0.473(9) 1 d D U P D 2
F5A F 0.6632(11) 0.4501(8) 0.9766(4) 0.095(4) Uani 0.452(11) 1 d D U P C 2
F6A F 0.6801(8) 0.3468(5) 0.8899(8) 0.091(3) Uani 0.452(11) 1 d D U P C 2
F4A F 0.5561(6) 0.4242(10) 0.8710(8) 0.095(4) Uani 0.452(11) 1 d D U P C 2
F9A F 0.8768(8) 0.9953(8) 0.9481(10) 0.101(4) Uani 0.365(13) 1 d D U P A 2
F7A F 0.7726(10) 1.0969(9) 0.9448(10) 0.107(5) Uani 0.365(13) 1 d D U P A 2
F8A F 0.8363(15) 1.0517(13) 0.8504(9) 0.092(5) Uani 0.365(13) 1 d D U P A 2
F11A F 0.4257(6) 0.9568(6) 0.9133(8) 0.088(3) Uani 0.397(9) 1 d D U P B 2
F12A F 0.4452(8) 0.8307(13) 0.9527(8) 0.115(5) Uani 0.397(9) 1 d D U P B 2
F10A F 0.3699(7) 0.8357(7) 0.8377(6) 0.074(3) Uani 0.397(9) 1 d D U P B 2
F16A F 0.7058(8) 0.9644(8) 0.5760(8) 0.079(3) Uani 0.361(10) 1 d D U P E 2
F17A F 0.8649(10) 0.9885(6) 0.6137(9) 0.103(5) Uani 0.361(10) 1 d D U P E 2
F18A F 0.7907(15) 0.9258(9) 0.4984(6) 0.104(5) Uani 0.361(10) 1 d D U P E 2
C2A C 0.1520(10) 0.2596(7) 0.9625(6) 0.056(3) Uani 0.456(10) 1 d D U P F 2
H2A H 0.2080 0.2398 0.9933 0.067 Uiso 0.456(10) 1 calc R . P F 2
C3 C 0.1030(10) 0.1836(7) 0.9852(5) 0.063(3) Uani 0.544(10) 1 d D U P F 1
H3A H 0.0826 0.1189 0.9598 0.094 Uiso 0.544(10) 1 calc GR . P F 1
H3B H 0.0564 0.2024 1.0167 0.094 Uiso 0.544(10) 1 calc GR . P F 1
H3C H 0.1706 0.1885 1.0167 0.094 Uiso 0.544(10) 1 calc GR . P F 1
C5A C 0.3651(9) 0.2206(8) 0.9219(6) 0.046(3) Uani 0.456(10) 1 d D U P F 2
H5A H 0.3780 0.2197 0.8733 0.056 Uiso 0.456(10) 1 calc R . P F 2
C6 C 0.4358(7) 0.2644(9) 0.9297(8) 0.092(5) Uani 0.544(10) 1 d D U P F 1
H6A H 0.4472 0.2280 0.8838 0.138 Uiso 0.544(10) 1 calc GR . P F 1
H6B H 0.4950 0.2681 0.9705 0.138 Uiso 0.544(10) 1 calc GR . P F 1
H6C H 0.4229 0.3276 0.9210 0.138 Uiso 0.544(10) 1 calc GR . P F 1
C4A C 0.312(2) 0.1417(12) 0.9345(17) 0.051(4) Uani 0.456(10) 1 d D U P F 2
H4AA H 0.2974 0.1398 0.9823 0.061 Uiso 0.456(10) 1 calc R . P F 2
H4AB H 0.2897 0.0897 0.8952 0.061 Uiso 0.456(10) 1 calc R . P F 2
C1A C 0.166(3) 0.3394(17) 0.932(2) 0.057(6) Uani 0.456(10) 1 d D U P F 2
H1AA H 0.1111 0.3605 0.9010 0.069 Uiso 0.456(10) 1 calc R . P F 2
H1AB H 0.2306 0.3730 0.9420 0.069 Uiso 0.456(10) 1 calc R . P F 2

loop_
_atom_site_aniso_label
_atom_site_aniso_U_11
_atom_site_aniso_U_22
_atom_site_aniso_U_33
_atom_site_aniso_U_23
_atom_site_aniso_U_13
_atom_site_aniso_U_12
Rh1 0.03732(14) 0.02800(13) 0.03014(13) 0.00561(9) 0.00278(9) -0.00325(9)
P2 0.0276(4) 0.0234(3) 0.0314(4) 0.0050(3) 0.0089(3) 0.0006(3)
P1 0.0274(4) 0.0248(4) 0.0399(4) 0.0091(3) 0.0075(3) 0.0008(3)
F23 0.0476(12) 0.0322(10) 0.0602(13) -0.0022(9) 0.0074(10) 0.0086(9)
F24 0.0616(14) 0.0385(11) 0.0447(12) -0.0066(9) -0.0063(10) -0.0050(10)
F20 0.0573(15) 0.0535(14) 0.0786(17) 0.0372(13) 0.0113(13) 0.0128(12)
F19 0.0695(17) 0.0802(19) 0.0621(15) 0.0188(14) 0.0220(13) 0.0474(15)
F22 0.0817(18) 0.0344(12) 0.0783(17) 0.0116(11) 0.0474(15) -0.0033(11)
F21 0.0569(15) 0.0479(14) 0.088(2) 0.0066(13) -0.0370(14) 0.0053(12)
F13 0.0783(19) 0.089(2) 0.0556(15) 0.0147(14) 0.0199(13) 0.0524(17)
F15 0.0463(14) 0.0659(18) 0.115(2) -0.0526(17) 0.0170(15) -0.0036(13)
F14 0.0783(19) 0.0665(17) 0.086(2) 0.0089(15) 0.0573(17) 0.0139(14)
C46 0.0319(15) 0.0266(15) 0.0374(16) 0.0076(12) 0.0133(13) 0.0084(12)
C62 0.0279(14) 0.0279(15) 0.0295(14) 0.0053(11) 0.0075(11) 0.0036(11)
C41 0.0327(15) 0.0258(14) 0.0271(14) 0.0041(11) 0.0050(12) 0.0023(12)
C33 0.0306(15) 0.0268(14) 0.0250(13) 0.0006(11) 0.0067(11) 0.0037(11)
C51 0.0301(15) 0.0350(16) 0.0284(14) -0.0003(12) 0.0044(12) 0.0005(13)
C60 0.0289(15) 0.0332(16) 0.0281(14) 0.0026(12) 0.0042(12) -0.0013(12)
C50 0.0272(14) 0.0258(14) 0.0301(14) 0.0020(11) 0.0025(11) 0.0001(11)
C58 0.0310(15) 0.0244(14) 0.0304(14) 0.0045(11) 0.0064(12) 0.0009(12)
C59 0.0290(15) 0.0312(15) 0.0288(14) 0.0058(12) 0.0057(12) 0.0032(12)
C38 0.0319(16) 0.0320(16) 0.0299(15) 0.0038(12) 0.0036(12) -0.0007(12)
C21 0.0280(15) 0.0245(14) 0.0379(16) 0.0062(12) 0.0115(12) 0.0012(11)
C57 0.0262(14) 0.0288(15) 0.0271(14) 0.0029(11) 0.0070(11) 0.0012(11)
C42 0.0361(16) 0.0284(15) 0.0302(15) 0.0026(12) 0.0062(12) -0.0025(13)
C36 0.0461(19) 0.0383(18) 0.0286(15) 0.0100(13) 0.0066(14) 0.0122(15)
F9 0.074(4) 0.069(5) 0.120(6) -0.036(4) 0.042(5) -0.035(3)
C61 0.0329(15) 0.0273(15) 0.0291(14) 0.0027(11) 0.0087(12) -0.0003(12)
C44 0.051(2) 0.0310(16) 0.0301(15) 0.0022(13) 0.0062(14) 0.0121(14)
C7 0.0262(14) 0.0255(14) 0.0418(17) 0.0092(12) 0.0056(12) 0.0002(11)
C49 0.0259(14) 0.0282(15) 0.0271(14) 0.0028(11) 0.0016(11) 0.0005(11)
C54 0.0359(16) 0.0317(16) 0.0293(15) 0.0054(12) 0.0055(12) 0.0054(13)
C34 0.0360(17) 0.0280(15) 0.0313(15) 0.0037(12) 0.0019(13) 0.0029(12)
C63 0.0332(17) 0.0381(18) 0.0397(17) 0.0079(14) 0.0008(14) 0.0042(14)
C45 0.0361(17) 0.0401(18) 0.0282(15) 0.0046(13) 0.0051(13) 0.0141(14)
C52 0.0416(18) 0.0417(18) 0.0274(15) 0.0048(13) 0.0107(13) -0.0006(14)
C26 0.0333(16) 0.0323(16) 0.0388(17) 0.0113(13) 0.0081(13) -0.0024(13)
C53 0.0461(19) 0.0374(18) 0.0306(16) 0.0086(13) 0.0073(14) 0.0036(15)
C28 0.0331(17) 0.0338(17) 0.053(2) 0.0108(15) 0.0068(15) 0.0004(14)
C35 0.0330(16) 0.0418(18) 0.0279(15) 0.0031(13) 0.0064(12) 0.0110(14)
C27 0.0314(16) 0.0302(16) 0.0426(17) 0.0039(13) 0.0098(13) 0.0000(13)
C24 0.0372(18) 0.0330(17) 0.054(2) 0.0082(15) 0.0153(16) -0.0056(14)
C10 0.0349(18) 0.0335(17) 0.057(2) 0.0094(16) 0.0099(16) -0.0076(14)
C32 0.0361(18) 0.0353(18) 0.055(2) 0.0127(16) 0.0070(16) -0.0044(14)
C64 0.0364(17) 0.0300(16) 0.0391(17) 0.0022(13) 0.0107(14) 0.0000(13)
C55 0.0322(16) 0.0435(19) 0.0357(17) -0.0027(14) 0.0099(13) 0.0004(14)
C19 0.053(2) 0.0312(17) 0.0287(15) 0.0035(12) 0.0084(14) 0.0103(15)
C37 0.0424(18) 0.0329(16) 0.0313(15) 0.0060(13) 0.0101(13) 0.0014(14)
C22 0.0308(16) 0.0375(18) 0.0429(18) 0.0100(14) 0.0053(14) -0.0022(13)
C12 0.0363(17) 0.0339(17) 0.0428(18) 0.0056(14) 0.0082(14) -0.0057(14)
C43 0.051(2) 0.0289(16) 0.0286(15) 0.0039(12) 0.0064(14) -0.0009(14)
C8 0.0423(19) 0.0338(18) 0.051(2) 0.0052(15) 0.0183(16) -0.0004(14)
C25 0.0374(18) 0.0315(17) 0.052(2) 0.0164(15) 0.0123(15) -0.0003(14)
F12 0.066(3) 0.061(3) 0.099(4) -0.007(2) 0.056(3) -0.006(2)
C20 0.053(2) 0.0322(17) 0.0296(15) 0.0079(13) 0.0110(14) 0.0088(15)
C23 0.0378(18) 0.0378(19) 0.047(2) 0.0048(15) 0.0056(15) -0.0074(15)
F4 0.142(8) 0.087(6) 0.073(4) 0.012(4) 0.009(4) -0.075(5)
F1 0.049(4) 0.134(7) 0.129(7) -0.056(6) -0.006(5) 0.018(5)
F10 0.056(4) 0.221(11) 0.137(7) 0.103(7) 0.027(4) 0.068(6)
C29 0.0284(17) 0.045(2) 0.060(2) 0.0115(17) 0.0087(15) 0.0021(15)
C48 0.0403(19) 0.064(2) 0.048(2) -0.0024(17) 0.0131(15) 0.0156(17)
C11 0.0403(19) 0.0287(17) 0.055(2) 0.0022(15) 0.0113(16) -0.0057(14)
C13 0.0391(19) 0.039(2) 0.078(3) 0.0234(19) 0.0236(19) 0.0043(16)
B01S 0.0316(17) 0.0235(15) 0.0281(16) 0.0030(12) 0.0061(13) 0.0037(13)
C39 0.0350(18) 0.068(2) 0.0471(19) 0.0177(17) 0.0090(15) 0.0158(17)
F11 0.073(4) 0.105(5) 0.082(4) -0.049(4) 0.051(3) -0.019(4)
C18 0.043(2) 0.038(2) 0.099(4) 0.024(2) 0.029(2) 0.0025(17)
F7 0.143(7) 0.081(5) 0.046(2) -0.001(2) -0.015(3) -0.067(5)
C9 0.046(2) 0.041(2) 0.051(2) 0.0121(16) 0.0162(17) -0.0059(16)
C56 0.078(3) 0.046(2) 0.055(2) 0.0227(17) 0.031(2) 0.0139(19)
C40 0.060(2) 0.051(2) 0.051(2) 0.0215(17) 0.0106(17) -0.0069(18)
C15 0.039(2) 0.046(2) 0.083(3) 0.009(2) 0.024(2) 0.0048(17)
F16 0.243(11) 0.041(3) 0.094(4) 0.027(3) 0.103(6) 0.040(5)
C30 0.0294(18) 0.059(3) 0.076(3) 0.022(2) 0.0034(18) -0.0082(17)
C1 0.089(11) 0.033(5) 0.038(9) -0.001(5) 0.029(7) 0.003(5)
F3 0.050(3) 0.118(5) 0.105(6) 0.063(4) 0.019(4) 0.042(3)
C14 0.049(2) 0.046(2) 0.082(3) 0.014(2) 0.029(2) 0.0047(18)
F8 0.121(5) 0.032(2) 0.123(6) 0.013(3) 0.020(4) -0.013(2)
F18 0.108(5) 0.100(5) 0.118(5) 0.074(4) -0.013(4) 0.007(4)
C47 0.074(3) 0.040(2) 0.051(2) -0.0065(16) 0.0162(19) -0.0173(18)
C4 0.050(6) 0.060(7) 0.042(8) 0.025(6) -0.019(5) -0.020(6)
F5 0.113(6) 0.087(4) 0.139(7) 0.043(4) 0.087(6) -0.003(4)
F17 0.096(4) 0.064(3) 0.124(5) 0.057(4) 0.048(4) 0.010(3)
C17 0.051(3) 0.052(3) 0.139(5) 0.021(3) 0.042(3) -0.003(2)
C31 0.039(2) 0.058(3) 0.074(3) 0.022(2) 0.0117(19) -0.0091(18)
C16 0.050(3) 0.057(3) 0.114(4) 0.009(3) 0.045(3) -0.007(2)
F2 0.032(2) 0.138(7) 0.077(4) 0.061(4) 0.022(2) 0.030(3)
F6 0.093(5) 0.126(8) 0.137(8) 0.107(7) 0.018(5) 0.007(5)
C5 0.067(6) 0.060(6) 0.061(6) 0.031(5) -0.035(5) -0.022(4)
C2 0.069(5) 0.046(4) 0.032(4) 0.002(3) 0.023(4) 0.001(4)
C3A 0.096(8) 0.055(6) 0.087(10) -0.024(6) 0.067(7) -0.025(6)
C6A 0.066(6) 0.052(5) 0.048(5) 0.012(4) -0.017(5) -0.011(4)
F1A 0.031(3) 0.102(5) 0.101(6) 0.066(5) -0.016(3) -0.012(3)
F2A 0.063(5) 0.117(6) 0.129(8) -0.032(6) 0.018(6) 0.041(5)
F3A 0.033(3) 0.115(6) 0.049(3) 0.029(3) -0.007(2) 0.007(4)
F5A 0.148(9) 0.085(6) 0.049(3) 0.018(3) 0.034(4) -0.046(6)
F6A 0.113(7) 0.037(3) 0.137(8) 0.026(4) 0.055(6) -0.003(3)
F4A 0.052(4) 0.114(9) 0.130(8) 0.084(7) 0.010(4) -0.010(4)
F9A 0.077(6) 0.067(6) 0.124(9) 0.000(6) -0.023(5) -0.038(4)
F7A 0.108(8) 0.067(6) 0.123(10) -0.050(7) 0.035(8) -0.022(5)
F8A 0.121(12) 0.067(8) 0.081(6) 0.013(5) 0.027(7) -0.047(7)
F11A 0.057(5) 0.082(5) 0.124(8) -0.020(4) 0.035(5) 0.028(4)
F12A 0.072(6) 0.196(12) 0.117(7) 0.082(8) 0.052(6) 0.065(8)
F10A 0.036(3) 0.088(6) 0.078(5) -0.043(5) 0.010(3) 0.002(4)
F16A 0.098(6) 0.056(6) 0.111(8) 0.053(5) 0.049(5) 0.036(5)
F17A 0.113(7) 0.038(4) 0.147(9) 0.033(5) -0.005(6) -0.001(4)
F18A 0.192(13) 0.091(8) 0.066(5) 0.049(5) 0.074(6) 0.062(9)
C2A 0.076(7) 0.057(6) 0.034(5) -0.007(4) 0.029(5) -0.013(5)
C3 0.104(8) 0.050(4) 0.036(4) 0.009(3) 0.025(5) -0.005(5)
C5A 0.042(5) 0.046(5) 0.041(5) 0.006(4) -0.010(4) -0.001(4)
C6 0.055(5) 0.092(8) 0.107(9) 0.062(7) -0.044(5) -0.037(5)
C4A 0.056(8) 0.044(6) 0.039(9) 0.011(5) -0.019(6) -0.003(5)
C1A 0.081(12) 0.053(8) 0.036(9) -0.009(7) 0.030(8) -0.019(7)

_geom_special_details            
;
 All esds (except the esd in the dihedral angle between two l.s. planes)
 are estimated using the full covariance matrix.  The cell esds are taken
 into account individually in the estimation of esds in distances, angles
 and torsion angles; correlations between esds in cell parameters are only
 used when they are defined by crystal symmetry.  An approximate (isotropic)
 treatment of cell esds is used for estimating esds involving l.s. planes.
;
loop_
_geom_bond_atom_site_label_1
_geom_bond_atom_site_label_2
_geom_bond_distance
_geom_bond_site_symmetry_2
_geom_bond_publ_flag
Rh1 P2 2.3090(8) . ?
Rh1 P1 2.3039(9) . ?
Rh1 C1 2.25(3) . ?
Rh1 C4 2.29(3) . ?
Rh1 C5 2.271(10) . ?
Rh1 C2 2.195(8) . ?
Rh1 C2A 2.298(9) . ?
Rh1 C5A 2.200(11) . ?
Rh1 C4A 2.27(3) . ?
Rh1 C1A 2.27(4) . ?
P2 C21 1.853(3) . ?
P2 C27 1.853(3) . ?
P2 C20 1.843(3) . ?
P1 C7 1.853(3) . ?
P1 C19 1.838(3) . ?
P1 C13 1.847(4) . ?
F23 C64 1.334(4) . ?
F24 C64 1.335(4) . ?
F20 C63 1.329(4) . ?
F19 C63 1.327(5) . ?
F22 C64 1.341(4) . ?
F21 C63 1.329(4) . ?
F13 C55 1.322(5) . ?
F15 C55 1.313(4) . ?
F14 C55 1.333(4) . ?
C46 H46 0.9300 . ?
C46 C41 1.395(4) . ?
C46 C45 1.376(4) . ?
C62 H62 0.9300 . ?
C62 C57 1.400(4) . ?
C62 C61 1.389(4) . ?
C41 C42 1.407(4) . ?
C41 B01S 1.638(4) . ?
C33 C38 1.401(5) . ?
C33 C34 1.394(5) . ?
C33 B01S 1.635(5) . ?
C51 C50 1.395(5) . ?
C51 C52 1.387(5) . ?
C51 C55 1.497(5) . ?
C60 H60 0.9300 . ?
C60 C59 1.389(5) . ?
C60 C61 1.388(5) . ?
C50 H50 0.9300 . ?
C50 C49 1.399(4) . ?
C58 H58 0.9300 . ?
C58 C59 1.390(4) . ?
C58 C57 1.396(4) . ?
C59 C63 1.499(5) . ?
C38 H38 0.9300 . ?
C38 C37 1.394(5) . ?
C21 H21 0.9800 . ?
C21 C26 1.533(4) . ?
C21 C22 1.538(4) . ?
C57 B01S 1.651(5) . ?
C42 H42 0.9300 . ?
C42 C43 1.398(5) . ?
C36 H36 0.9300 . ?
C36 C35 1.389(5) . ?
C36 C37 1.388(5) . ?
F9 C47 1.318(8) . ?
C61 C64 1.496(4) . ?
C44 H44 0.9300 . ?
C44 C45 1.387(5) . ?
C44 C43 1.387(5) . ?
C7 H7 0.9800 . ?
C7 C12 1.535(5) . ?
C7 C8 1.532(5) . ?
C49 C54 1.400(4) . ?
C49 B01S 1.634(5) . ?
C54 H54 0.9300 . ?
C54 C53 1.396(5) . ?
C34 H34 0.9300 . ?
C34 C35 1.393(5) . ?
C45 C48 1.489(5) . ?
C52 H52 0.9300 . ?
C52 C53 1.393(5) . ?
C26 H26A 0.9700 . ?
C26 H26B 0.9700 . ?
C26 C25 1.530(5) . ?
C53 C56 1.472(5) . ?
C28 H28A 0.9700 . ?
C28 H28B 0.9700 . ?
C28 C27 1.523(5) . ?
C28 C29 1.533(5) . ?
C35 C39 1.494(5) . ?
C27 H27 0.9800 . ?
C27 C32 1.536(5) . ?
C24 H24A 0.9700 . ?
C24 H24B 0.9700 . ?
C24 C25 1.522(5) . ?
C24 C23 1.524(5) . ?
C10 H10A 0.9700 . ?
C10 H10B 0.9700 . ?
C10 C11 1.514(5) . ?
C10 C9 1.519(5) . ?
C32 H32A 0.9700 . ?
C32 H32B 0.9700 . ?
C32 C31 1.537(6) . ?
C19 H19A 0.9700 . ?
C19 H19B 0.9700 . ?
C19 C20 1.527(5) . ?
C37 C40 1.480(5) . ?
C22 H22A 0.9700 . ?
C22 H22B 0.9700 . ?
C22 C23 1.531(5) . ?
C12 H12A 0.9700 . ?
C12 H12B 0.9700 . ?
C12 C11 1.531(5) . ?
C43 C47 1.475(5) . ?
C8 H8A 0.9700 . ?
C8 H8B 0.9700 . ?
C8 C9 1.528(5) . ?
C25 H25A 0.9700 . ?
C25 H25B 0.9700 . ?
F12 C48 1.379(6) . ?
C20 H20A 0.9700 . ?
C20 H20B 0.9700 . ?
C23 H23A 0.9700 . ?
C23 H23B 0.9700 . ?
F4 C40 1.296(7) . ?
F1 C39 1.242(8) . ?
F10 C48 1.272(7) . ?
C29 H29A 0.9700 . ?
C29 H29B 0.9700 . ?
C29 C30 1.525(6) . ?
C48 F11 1.290(6) . ?
C48 F11A 1.385(8) . ?
C48 F12A 1.243(9) . ?
C48 F10A 1.310(8) . ?
C11 H11A 0.9700 . ?
C11 H11B 0.9700 . ?
C13 H13 0.9800 . ?
C13 C18 1.544(5) . ?
C13 C14 1.499(6) . ?
C39 F3 1.358(7) . ?
C39 F2 1.343(6) . ?
C39 F1A 1.355(7) . ?
C39 F2A 1.251(8) . ?
C39 F3A 1.348(7) . ?
C18 H18A 0.9700 . ?
C18 H18B 0.9700 . ?
C18 C17 1.524(6) . ?
F7 C47 1.293(6) . ?
C9 H9A 0.9700 . ?
C9 H9B 0.9700 . ?
C56 F16 1.281(6) . ?
C56 F18 1.329(7) . ?
C56 F17 1.358(6) . ?
C56 F16A 1.341(8) . ?
C56 F17A 1.338(9) . ?
C56 F18A 1.265(8) . ?
C40 F5 1.353(7) . ?
C40 F6 1.279(7) . ?
C40 F5A 1.289(7) . ?
C40 F6A 1.360(8) . ?
C40 F4A 1.308(10) . ?
C15 H15A 0.9700 . ?
C15 H15B 0.9700 . ?
C15 C14 1.538(6) . ?
C15 C16 1.538(6) . ?
C30 H30A 0.9700 . ?
C30 H30B 0.9700 . ?
C30 C31 1.512(6) . ?
C1 H1A 0.9300 . ?
C1 H1B 0.9300 . ?
C1 C2 1.348(17) . ?
C14 H14A 0.9700 . ?
C14 H14B 0.9700 . ?
F8 C47 1.380(7) . ?
C47 F9A 1.388(10) . ?
C47 F7A 1.262(9) . ?
C47 F8A 1.305(10) . ?
C4 H4A 0.9300 . ?
C4 H4B 0.9300 . ?
C4 C5 1.367(15) . ?
C17 H17A 0.9700 . ?
C17 H17B 0.9700 . ?
C17 C16 1.502(8) . ?
C31 H31A 0.9700 . ?
C31 H31B 0.9700 . ?
C16 H16A 0.9700 . ?
C16 H16B 0.9700 . ?
C5 H5 0.9300 . ?
C5 C6 1.529(14) . ?
C2 H2 0.9300 . ?
C2 C3 1.503(10) . ?
C3A H3AA 0.9600 . ?
C3A H3AB 0.9600 . ?
C3A H3AC 0.9600 . ?
C3A C2A 1.520(13) . ?
C6A H6AA 0.9600 . ?
C6A H6AB 0.9600 . ?
C6A H6AC 0.9600 . ?
C6A C5A 1.501(12) . ?
C2A H2A 0.9300 . ?
C2A C1A 1.355(19) . ?
C3 H3A 0.9600 . ?
C3 H3B 0.9600 . ?
C3 H3C 0.9600 . ?
C5A H5A 0.9300 . ?
C5A C4A 1.363(17) . ?
C6 H6A 0.9600 . ?
C6 H6B 0.9600 . ?
C6 H6C 0.9600 . ?
C4A H4AA 0.9300 . ?
C4A H4AB 0.9300 . ?
C1A H1AA 0.9300 . ?
C1A H1AB 0.9300 . ?

loop_
_geom_angle_atom_site_label_1
_geom_angle_atom_site_label_2
_geom_angle_atom_site_label_3
_geom_angle
_geom_angle_site_symmetry_1
_geom_angle_site_symmetry_3
_geom_angle_publ_flag
P1 Rh1 P2 84.60(3) . . ?
C1 Rh1 P2 86.8(7) . . ?
C1 Rh1 P1 168.0(9) . . ?
C1 Rh1 C4 108.5(10) . . ?
C1 Rh1 C5 84.2(10) . . ?
C4 Rh1 P2 164.2(6) . . ?
C4 Rh1 P1 80.8(6) . . ?
C5 Rh1 P2 149.4(3) . . ?
C5 Rh1 P1 107.4(4) . . ?
C5 Rh1 C4 34.9(4) . . ?
C2 Rh1 P2 95.1(2) . . ?
C2 Rh1 P1 137.4(3) . . ?
C2 Rh1 C1 35.3(5) . . ?
C2 Rh1 C4 99.7(7) . . ?
C2 Rh1 C5 94.2(5) . . ?
C2A Rh1 P2 110.4(4) . . ?
C2A Rh1 P1 148.9(3) . . ?
C5A Rh1 P2 137.6(3) . . ?
C5A Rh1 P1 96.7(3) . . ?
C5A Rh1 C2A 90.0(5) . . ?
C5A Rh1 C4A 35.5(5) . . ?
C5A Rh1 C1A 95.4(11) . . ?
C4A Rh1 P2 169.6(8) . . ?
C4A Rh1 P1 88.7(6) . . ?
C4A Rh1 C2A 79.3(8) . . ?
C4A Rh1 C1A 103.3(12) . . ?
C1A Rh1 P2 84.0(10) . . ?
C1A Rh1 P1 167.4(11) . . ?
C1A Rh1 C2A 34.5(6) . . ?
C21 P2 Rh1 113.62(11) . . ?
C27 P2 Rh1 116.56(12) . . ?
C27 P2 C21 104.22(15) . . ?
C20 P2 Rh1 109.47(11) . . ?
C20 P2 C21 105.33(15) . . ?
C20 P2 C27 106.84(17) . . ?
C7 P1 Rh1 113.60(11) . . ?
C19 P1 Rh1 109.21(11) . . ?
C19 P1 C7 104.49(16) . . ?
C19 P1 C13 108.4(2) . . ?
C13 P1 Rh1 116.04(15) . . ?
C13 P1 C7 104.35(16) . . ?
C41 C46 H46 118.2 . . ?
C45 C46 H46 118.2 . . ?
C45 C46 C41 123.6(3) . . ?
C57 C62 H62 119.0 . . ?
C61 C62 H62 119.0 . . ?
C61 C62 C57 122.0(3) . . ?
C46 C41 C42 115.0(3) . . ?
C46 C41 B01S 122.6(3) . . ?
C42 C41 B01S 122.1(3) . . ?
C38 C33 B01S 122.4(3) . . ?
C34 C33 C38 115.8(3) . . ?
C34 C33 B01S 121.6(3) . . ?
C50 C51 C55 119.5(3) . . ?
C52 C51 C50 120.8(3) . . ?
C52 C51 C55 119.7(3) . . ?
C59 C60 H60 121.1 . . ?
C61 C60 H60 121.1 . . ?
C61 C60 C59 117.8(3) . . ?
C51 C50 H50 118.8 . . ?
C51 C50 C49 122.3(3) . . ?
C49 C50 H50 118.8 . . ?
C59 C58 H58 118.8 . . ?
C59 C58 C57 122.4(3) . . ?
C57 C58 H58 118.8 . . ?
C60 C59 C58 120.7(3) . . ?
C60 C59 C63 120.8(3) . . ?
C58 C59 C63 118.5(3) . . ?
C33 C38 H38 118.7 . . ?
C37 C38 C33 122.5(3) . . ?
C37 C38 H38 118.7 . . ?
P2 C21 H21 106.3 . . ?
C26 C21 P2 115.3(2) . . ?
C26 C21 H21 106.3 . . ?
C26 C21 C22 108.4(3) . . ?
C22 C21 P2 113.5(2) . . ?
C22 C21 H21 106.3 . . ?
C62 C57 B01S 122.7(3) . . ?
C58 C57 C62 116.0(3) . . ?
C58 C57 B01S 120.9(3) . . ?
C41 C42 H42 119.0 . . ?
C43 C42 C41 122.0(3) . . ?
C43 C42 H42 119.0 . . ?
C35 C36 H36 120.9 . . ?
C37 C36 H36 120.9 . . ?
C37 C36 C35 118.1(3) . . ?
C62 C61 C64 119.6(3) . . ?
C60 C61 C62 121.2(3) . . ?
C60 C61 C64 119.1(3) . . ?
C45 C44 H44 120.9 . . ?
C43 C44 H44 120.9 . . ?
C43 C44 C45 118.3(3) . . ?
P1 C7 H7 106.3 . . ?
C12 C7 P1 115.2(2) . . ?
C12 C7 H7 106.3 . . ?
C8 C7 P1 113.4(2) . . ?
C8 C7 H7 106.3 . . ?
C8 C7 C12 108.7(3) . . ?
C50 C49 C54 115.6(3) . . ?
C50 C49 B01S 121.6(3) . . ?
C54 C49 B01S 122.3(3) . . ?
C49 C54 H54 118.6 . . ?
C53 C54 C49 122.8(3) . . ?
C53 C54 H54 118.6 . . ?
C33 C34 H34 118.9 . . ?
C35 C34 C33 122.3(3) . . ?
C35 C34 H34 118.9 . . ?
F20 C63 C59 112.8(3) . . ?
F19 C63 F20 105.7(3) . . ?
F19 C63 F21 106.4(3) . . ?
F19 C63 C59 111.9(3) . . ?
F21 C63 F20 106.4(3) . . ?
F21 C63 C59 113.0(3) . . ?
C46 C45 C44 120.4(3) . . ?
C46 C45 C48 119.6(3) . . ?
C44 C45 C48 120.0(3) . . ?
C51 C52 H52 120.8 . . ?
C51 C52 C53 118.4(3) . . ?
C53 C52 H52 120.8 . . ?
C21 C26 H26A 109.7 . . ?
C21 C26 H26B 109.7 . . ?
H26A C26 H26B 108.2 . . ?
C25 C26 C21 109.9(3) . . ?
C25 C26 H26A 109.7 . . ?
C25 C26 H26B 109.7 . . ?
C54 C53 C56 120.0(3) . . ?
C52 C53 C54 120.0(3) . . ?
C52 C53 C56 120.0(3) . . ?
H28A C28 H28B 107.9 . . ?
C27 C28 H28A 109.3 . . ?
C27 C28 H28B 109.3 . . ?
C27 C28 C29 111.8(3) . . ?
C29 C28 H28A 109.3 . . ?
C29 C28 H28B 109.3 . . ?
C36 C35 C34 120.8(3) . . ?
C36 C35 C39 118.8(3) . . ?
C34 C35 C39 120.4(3) . . ?
P2 C27 H27 106.1 . . ?
C28 C27 P2 117.0(2) . . ?
C28 C27 H27 106.1 . . ?
C28 C27 C32 110.2(3) . . ?
C32 C27 P2 110.7(2) . . ?
C32 C27 H27 106.1 . . ?
H24A C24 H24B 108.0 . . ?
C25 C24 H24A 109.3 . . ?
C25 C24 H24B 109.3 . . ?
C25 C24 C23 111.6(3) . . ?
C23 C24 H24A 109.3 . . ?
C23 C24 H24B 109.3 . . ?
H10A C10 H10B 108.0 . . ?
C11 C10 H10A 109.3 . . ?
C11 C10 H10B 109.3 . . ?
C11 C10 C9 111.4(3) . . ?
C9 C10 H10A 109.3 . . ?
C9 C10 H10B 109.3 . . ?
C27 C32 H32A 109.6 . . ?
C27 C32 H32B 109.6 . . ?
C27 C32 C31 110.5(3) . . ?
H32A C32 H32B 108.1 . . ?
C31 C32 H32A 109.6 . . ?
C31 C32 H32B 109.6 . . ?
F23 C64 F24 105.8(3) . . ?
F23 C64 F22 106.3(3) . . ?
F23 C64 C61 113.2(3) . . ?
F24 C64 F22 106.3(3) . . ?
F24 C64 C61 113.2(3) . . ?
F22 C64 C61 111.5(3) . . ?
F13 C55 F14 105.3(3) . . ?
F13 C55 C51 112.1(3) . . ?
F15 C55 F13 107.7(4) . . ?
F15 C55 F14 105.3(3) . . ?
F15 C55 C51 112.6(3) . . ?
F14 C55 C51 113.3(3) . . ?
P1 C19 H19A 109.4 . . ?
P1 C19 H19B 109.4 . . ?
H19A C19 H19B 108.0 . . ?
C20 C19 P1 111.2(2) . . ?
C20 C19 H19A 109.4 . . ?
C20 C19 H19B 109.4 . . ?
C38 C37 C40 120.1(3) . . ?
C36 C37 C38 120.4(3) . . ?
C36 C37 C40 119.5(3) . . ?
C21 C22 H22A 109.6 . . ?
C21 C22 H22B 109.6 . . ?
H22A C22 H22B 108.1 . . ?
C23 C22 C21 110.2(3) . . ?
C23 C22 H22A 109.6 . . ?
C23 C22 H22B 109.6 . . ?
C7 C12 H12A 109.8 . . ?
C7 C12 H12B 109.8 . . ?
H12A C12 H12B 108.2 . . ?
C11 C12 C7 109.4(3) . . ?
C11 C12 H12A 109.8 . . ?
C11 C12 H12B 109.8 . . ?
C42 C43 C47 120.1(3) . . ?
C44 C43 C42 120.6(3) . . ?
C44 C43 C47 119.3(3) . . ?
C7 C8 H8A 109.7 . . ?
C7 C8 H8B 109.7 . . ?
H8A C8 H8B 108.2 . . ?
C9 C8 C7 109.9(3) . . ?
C9 C8 H8A 109.7 . . ?
C9 C8 H8B 109.7 . . ?
C26 C25 H25A 109.4 . . ?
C26 C25 H25B 109.4 . . ?
C24 C25 C26 111.2(3) . . ?
C24 C25 H25A 109.4 . . ?
C24 C25 H25B 109.4 . . ?
H25A C25 H25B 108.0 . . ?
P2 C20 H20A 109.5 . . ?
P2 C20 H20B 109.5 . . ?
C19 C20 P2 110.6(2) . . ?
C19 C20 H20A 109.5 . . ?
C19 C20 H20B 109.5 . . ?
H20A C20 H20B 108.1 . . ?
C24 C23 C22 111.2(3) . . ?
C24 C23 H23A 109.4 . . ?
C24 C23 H23B 109.4 . . ?
C22 C23 H23A 109.4 . . ?
C22 C23 H23B 109.4 . . ?
H23A C23 H23B 108.0 . . ?
C28 C29 H29A 109.3 . . ?
C28 C29 H29B 109.3 . . ?
H29A C29 H29B 108.0 . . ?
C30 C29 C28 111.5(3) . . ?
C30 C29 H29A 109.3 . . ?
C30 C29 H29B 109.3 . . ?
F12 C48 C45 112.1(4) . . ?
F10 C48 C45 113.6(5) . . ?
F10 C48 F12 103.1(7) . . ?
F10 C48 F11 112.9(7) . . ?
F11 C48 C45 114.7(4) . . ?
F11 C48 F12 98.9(5) . . ?
F11A C48 C45 110.6(5) . . ?
F12A C48 C45 117.2(5) . . ?
F12A C48 F11A 102.2(8) . . ?
F12A C48 F10A 113.1(9) . . ?
F10A C48 C45 113.9(6) . . ?
F10A C48 F11A 97.2(6) . . ?
C10 C11 C12 111.5(3) . . ?
C10 C11 H11A 109.3 . . ?
C10 C11 H11B 109.3 . . ?
C12 C11 H11A 109.3 . . ?
C12 C11 H11B 109.3 . . ?
H11A C11 H11B 108.0 . . ?
P1 C13 H13 105.5 . . ?
C18 C13 P1 110.2(3) . . ?
C18 C13 H13 105.5 . . ?
C14 C13 P1 118.8(3) . . ?
C14 C13 H13 105.5 . . ?
C14 C13 C18 110.3(4) . . ?
C41 B01S C57 110.9(3) . . ?
C33 B01S C41 104.6(2) . . ?
C33 B01S C57 112.5(3) . . ?
C49 B01S C41 112.8(3) . . ?
C49 B01S C33 113.3(3) . . ?
C49 B01S C57 103.0(2) . . ?
F1 C39 C35 116.1(5) . . ?
F1 C39 F3 104.9(7) . . ?
F1 C39 F2 112.3(7) . . ?
F3 C39 C35 112.2(5) . . ?
F2 C39 C35 111.4(4) . . ?
F2 C39 F3 98.4(5) . . ?
F1A C39 C35 112.9(4) . . ?
F2A C39 C35 115.6(6) . . ?
F2A C39 F1A 113.5(7) . . ?
F2A C39 F3A 104.3(7) . . ?
F3A C39 C35 111.7(4) . . ?
F3A C39 F1A 96.9(6) . . ?
C13 C18 H18A 109.4 . . ?
C13 C18 H18B 109.4 . . ?
H18A C18 H18B 108.0 . . ?
C17 C18 C13 111.1(4) . . ?
C17 C18 H18A 109.4 . . ?
C17 C18 H18B 109.4 . . ?
C10 C9 C8 111.6(3) . . ?
C10 C9 H9A 109.3 . . ?
C10 C9 H9B 109.3 . . ?
C8 C9 H9A 109.3 . . ?
C8 C9 H9B 109.3 . . ?
H9A C9 H9B 108.0 . . ?
F16 C56 C53 116.7(4) . . ?
F16 C56 F18 108.8(7) . . ?
F16 C56 F17 106.3(6) . . ?
F18 C56 C53 111.5(5) . . ?
F18 C56 F17 98.7(5) . . ?
F17 C56 C53 113.1(4) . . ?
F16A C56 C53 113.2(5) . . ?
F17A C56 C53 110.4(5) . . ?
F17A C56 F16A 103.0(8) . . ?
F18A C56 C53 116.2(6) . . ?
F18A C56 F16A 102.5(8) . . ?
F18A C56 F17A 110.7(10) . . ?
F4 C40 C37 113.1(5) . . ?
F4 C40 F5 102.0(7) . . ?
F5 C40 C37 110.1(4) . . ?
F6 C40 C37 115.7(5) . . ?
F6 C40 F4 109.9(8) . . ?
F6 C40 F5 104.9(7) . . ?
F5A C40 C37 115.3(5) . . ?
F5A C40 F6A 101.5(7) . . ?
F5A C40 F4A 108.3(8) . . ?
F6A C40 C37 111.6(5) . . ?
F4A C40 C37 116.4(5) . . ?
F4A C40 F6A 101.9(7) . . ?
H15A C15 H15B 108.1 . . ?
C14 C15 H15A 109.5 . . ?
C14 C15 H15B 109.5 . . ?
C16 C15 H15A 109.5 . . ?
C16 C15 H15B 109.5 . . ?
C16 C15 C14 110.9(4) . . ?
C29 C30 H30A 109.3 . . ?
C29 C30 H30B 109.3 . . ?
H30A C30 H30B 108.0 . . ?
C31 C30 C29 111.4(4) . . ?
C31 C30 H30A 109.3 . . ?
C31 C30 H30B 109.3 . . ?
Rh1 C1 H1A 115.9 . . ?
Rh1 C1 H1B 84.5 . . ?
H1A C1 H1B 120.0 . . ?
C2 C1 Rh1 70.1(12) . . ?
C2 C1 H1A 120.0 . . ?
C2 C1 H1B 120.0 . . ?
C13 C14 C15 112.3(4) . . ?
C13 C14 H14A 109.1 . . ?
C13 C14 H14B 109.1 . . ?
C15 C14 H14A 109.1 . . ?
C15 C14 H14B 109.1 . . ?
H14A C14 H14B 107.9 . . ?
F9 C47 C43 115.6(5) . . ?
F9 C47 F8 103.0(6) . . ?
F7 C47 F9 111.3(7) . . ?
F7 C47 C43 114.2(4) . . ?
F7 C47 F8 101.1(6) . . ?
F8 C47 C43 110.2(5) . . ?
F9A C47 C43 109.6(5) . . ?
F7A C47 C43 118.7(7) . . ?
F7A C47 F9A 104.3(9) . . ?
F7A C47 F8A 110.3(11) . . ?
F8A C47 C43 113.2(10) . . ?
F8A C47 F9A 98.3(9) . . ?
Rh1 C4 H4A 105.9 . . ?
Rh1 C4 H4B 92.3 . . ?
H4A C4 H4B 120.0 . . ?
C5 C4 Rh1 71.7(11) . . ?
C5 C4 H4A 120.0 . . ?
C5 C4 H4B 120.0 . . ?
C18 C17 H17A 109.2 . . ?
C18 C17 H17B 109.2 . . ?
H17A C17 H17B 107.9 . . ?
C16 C17 C18 112.2(5) . . ?
C16 C17 H17A 109.2 . . ?
C16 C17 H17B 109.2 . . ?
C32 C31 H31A 109.5 . . ?
C32 C31 H31B 109.5 . . ?
C30 C31 C32 110.6(4) . . ?
C30 C31 H31A 109.5 . . ?
C30 C31 H31B 109.5 . . ?
H31A C31 H31B 108.1 . . ?
C15 C16 H16A 109.4 . . ?
C15 C16 H16B 109.4 . . ?
C17 C16 C15 111.1(4) . . ?
C17 C16 H16A 109.4 . . ?
C17 C16 H16B 109.4 . . ?
H16A C16 H16B 108.0 . . ?
Rh1 C5 H5 91.4 . . ?
C4 C5 Rh1 73.5(13) . . ?
C4 C5 H5 119.9 . . ?
C4 C5 C6 120.1(18) . . ?
C6 C5 Rh1 105.1(7) . . ?
C6 C5 H5 119.9 . . ?
Rh1 C2 H2 80.8 . . ?
C1 C2 Rh1 74.7(13) . . ?
C1 C2 H2 117.2 . . ?
C1 C2 C3 125.7(16) . . ?
C3 C2 Rh1 114.3(7) . . ?
C3 C2 H2 117.2 . . ?
H3AA C3A H3AB 109.5 . . ?
H3AA C3A H3AC 109.5 . . ?
H3AB C3A H3AC 109.5 . . ?
C2A C3A H3AA 109.5 . . ?
C2A C3A H3AB 109.5 . . ?
C2A C3A H3AC 109.5 . . ?
H6AA C6A H6AB 109.5 . . ?
H6AA C6A H6AC 109.5 . . ?
H6AB C6A H6AC 109.5 . . ?
C5A C6A H6AA 109.5 . . ?
C5A C6A H6AB 109.5 . . ?
C5A C6A H6AC 109.5 . . ?
Rh1 C2A H2A 93.1 . . ?
C3A C2A Rh1 105.3(7) . . ?
C3A C2A H2A 118.4 . . ?
C1A C2A Rh1 71.7(17) . . ?
C1A C2A C3A 123(2) . . ?
C1A C2A H2A 118.4 . . ?
C2 C3 H3A 109.5 . . ?
C2 C3 H3B 109.5 . . ?
C2 C3 H3C 109.5 . . ?
H3A C3 H3B 109.5 . . ?
H3A C3 H3C 109.5 . . ?
H3B C3 H3C 109.5 . . ?
Rh1 C5A H5A 79.0 . . ?
C6A C5A Rh1 115.8(8) . . ?
C6A C5A H5A 117.5 . . ?
C4A C5A Rh1 75.0(14) . . ?
C4A C5A C6A 125.0(15) . . ?
C4A C5A H5A 117.5 . . ?
C5 C6 H6A 109.5 . . ?
C5 C6 H6B 109.5 . . ?
C5 C6 H6C 109.5 . . ?
H6A C6 H6B 109.5 . . ?
H6A C6 H6C 109.5 . . ?
H6B C6 H6C 109.5 . . ?
Rh1 C4A H4AA 118.0 . . ?
Rh1 C4A H4AB 83.2 . . ?
C5A C4A Rh1 69.5(12) . . ?
C5A C4A H4AA 120.0 . . ?
C5A C4A H4AB 120.0 . . ?
H4AA C4A H4AB 120.0 . . ?
Rh1 C1A H1AA 103.6 . . ?
Rh1 C1A H1AB 92.5 . . ?
C2A C1A Rh1 73.8(15) . . ?
C2A C1A H1AA 120.0 . . ?
C2A C1A H1AB 120.0 . . ?
H1AA C1A H1AB 120.0 . . ?

_shelx_res_file                  
;
    120aim17.res created by SHELXL-2014/7

TITL 120aim17_a.res in P-1
REM Old TITL 120aim17 in P-1
REM SHELXT solution in P-1
REM R1 0.179, Rweak 0.012, Alpha 0.051, Orientation as input
REM Formula found by SHELXT: C75 B3 F12 P2 Rh
CELL 1.54184 13.4908 14.2693 18.1051 98.549 102.097 94.411
ZERR 2 0.0004 0.0004 0.0004 0.002 0.002 0.002
LATT 1
SFAC C H B F P Rh
UNIT 128 144 2 48 4 2
SADI 0.04 F1 F3 F1 F2 F3 F2 F1A F2A F1A F3A F2A F3A
SADI C39 F1 C39 F3 C39 F2 C39 F1A C39 F2A C39 F3A
SADI 0.04 F4 F5 F4 F6 F5 F6 F5A F6A F5A F4A F6A F4A
SADI C37 C40 F4 C40 F5 C40 F6 C40 F5A C40 F6A C40
SADI 0.04 F9 F7 F9 F8 F7 F8 F9A F7A F9A F8A F7A F8A
SADI C47 F9 C47 C43 C47 F7 C47 F8 C47 F9A C47 F7A C47 F8A
SADI 0.04 F12 F10 F12 F11 F10 F11 F11A F12A F11A F10A F12A F10A
SADI C48 F12 C48 F10 C48 F11 C48 F11A C48 F12A C48 F10A
SADI 0.04 F16 F18 F16 F17 F18 F17 F16A F17A F16A F18A F17A F18A
SADI C56 C53 C56 F16 C56 F18 C56 F17 C56 F16A C56 F17A C56 F18A
SADI C2 C1 C2A C1A
SADI C3 C2 C3A C2A
SADI 0.04 C1A C3A C1 C3
SADI C5A C4A C5 C4
SADI C6A C5A C6 C5
SADI 0.04 C4 C6 C4A C6A
SIMU C39 F3A F1A F2A
SIMU C39 F1 F2 F3
SIMU C40 F6 F4 F5
SIMU C40 F5A F6A F4A
SIMU C47 F8 F9 F7
SIMU C47 F9A F7A F8A
SIMU C48 F11 F12 F10
SIMU C48 F11A F12A F10A
SIMU C56 F18 F17 F16
SIMU C56 F16A F18A F17A
SIMU C1 C2 C3
SIMU C1A C2A C3A
SIMU C4 C5 C6
SIMU C4A C5A C6A
RIGU C39 F1A F3A F2A
RIGU C39 F1 F2 F3
RIGU C40 F6 F4 F5
RIGU C40 F5A F6A F4A
RIGU C47 F7 F8 F9
RIGU C47 F9A F7A F8A
RIGU C48 F11 F12 F10
RIGU C48 F11A F10A F12A
RIGU C56 F18 F17 F16
RIGU C56 F16A F17A F18A
RIGU C1A C2A C3A
RIGU C1 C2 C3
RIGU C4 C5 C6
RIGU C4A C5A C6A

L.S. 20
PLAN  20
FREE C4 C5A
BOND $H
list 4
fmap 2
acta
OMIT -3 2 6
REM <olex2.extras>
REM <HklSrc "%.\\120aim17.hkl">
REM </olex2.extras>

WGHT    0.071100    6.138600
FVAR       0.26824   0.52672   0.54829   0.63518   0.60296   0.63876   0.54362
RH1   6    0.209852    0.218586    0.852653    11.00000    0.03732    0.02800 =
         0.03014    0.00561    0.00278   -0.00325
P2    5    0.128865    0.294661    0.756800    11.00000    0.02756    0.02341 =
         0.03137    0.00499    0.00894    0.00057
P1    5    0.223781    0.103066    0.753093    11.00000    0.02737    0.02479 =
         0.03991    0.00907    0.00747    0.00077
F23   4    0.532544    0.353304    0.581956    11.00000    0.04762    0.03225 =
         0.06019   -0.00224    0.00744    0.00858
F24   4    0.394151    0.365048    0.503646    11.00000    0.06158    0.03848 =
         0.04475   -0.00655   -0.00626   -0.00498
F20   4    0.374157    0.784627    0.524675    11.00000    0.05731    0.05348 =
         0.07857    0.03716    0.01128    0.01282
F19   4    0.293072    0.763887    0.610316    11.00000    0.06949    0.08016 =
         0.06211    0.01877    0.02203    0.04739
F22   4    0.393447    0.357680    0.620833    11.00000    0.08169    0.03437 =
         0.07825    0.01160    0.04740   -0.00328
F21   4    0.255251    0.670337    0.502992    11.00000    0.05691    0.04794 =
         0.08820    0.00664   -0.03697    0.00530
F13   4    0.975057    0.569219    0.607587    11.00000    0.07833    0.08910 =
         0.05564    0.01472    0.01995    0.05235
F15   4    0.854756    0.532422    0.507868    11.00000    0.04628    0.06594 =
         0.11456   -0.05258    0.01698   -0.00356
F14   4    0.974483    0.638108    0.512111    11.00000    0.07832    0.06650 =
         0.08610    0.00890    0.05732    0.01388
C46   1    0.566508    0.790653    0.819836    11.00000    0.03194    0.02658 =
         0.03738    0.00764    0.01329    0.00840
AFIX  43
H46   2    0.516786    0.738527    0.803821    11.00000   -1.20000
AFIX   0
C62   1    0.552277    0.543569    0.650495    11.00000    0.02793    0.02791 =
         0.02949    0.00528    0.00747    0.00357
AFIX  43
H62   2    0.600337    0.505108    0.670205    11.00000   -1.20000
AFIX   0
C41   1    0.655198    0.787558    0.791894    11.00000    0.03274    0.02581 =
         0.02707    0.00410    0.00501    0.00231
C33   1    0.729696    0.625723    0.792482    11.00000    0.03063    0.02679 =
         0.02498    0.00063    0.00671    0.00370
C51   1    0.854870    0.677843    0.587070    11.00000    0.03011    0.03496 =
         0.02839   -0.00026    0.00442    0.00053
C60   1    0.392447    0.556084    0.564188    11.00000    0.02888    0.03321 =
         0.02814    0.00263    0.00419   -0.00133
AFIX  43
H60   2    0.334466    0.527889    0.527777    11.00000   -1.20000
AFIX   0
C50   1    0.803175    0.657795    0.643042    11.00000    0.02719    0.02575 =
         0.03012    0.00198    0.00252    0.00014
AFIX  43
H50   2    0.806792    0.598896    0.659007    11.00000   -1.20000
AFIX   0
C58   1    0.495348    0.695710    0.643183    11.00000    0.03100    0.02444 =
         0.03043    0.00450    0.00635    0.00091
AFIX  43
H58   2    0.504212    0.761579    0.658240    11.00000   -1.20000
AFIX   0
C59   1    0.408759    0.654186    0.588364    11.00000    0.02899    0.03123 =
         0.02878    0.00580    0.00567    0.00319
C38   1    0.672540    0.560635    0.822336    11.00000    0.03186    0.03203 =
         0.02987    0.00378    0.00362   -0.00066
AFIX  43
H38   2    0.601801    0.554035    0.806651    11.00000   -1.20000
AFIX   0

C21   1    0.184484    0.419400    0.764002    11.00000    0.02801    0.02453 =
         0.03786    0.00623    0.01147    0.00116
AFIX  13
H21   2    0.144836    0.459573    0.792733    11.00000   -1.20000
AFIX   0

C57   1    0.569459    0.642136    0.676442    11.00000    0.02620    0.02884 =
         0.02709    0.00293    0.00703    0.00124
C42   1    0.729395    0.866331    0.821962    11.00000    0.03607    0.02835 =
         0.03021    0.00261    0.00624   -0.00247
AFIX  43
H42   2    0.791492    0.866889    0.807316    11.00000   -1.20000
AFIX   0
C36   1    0.823007    0.513652    0.899736    11.00000    0.04606    0.03830 =
         0.02861    0.01004    0.00660    0.01223
AFIX  43
H36   2    0.853756    0.476188    0.933881    11.00000   -1.20000
AFIX   0
PART 1
F9    4    0.868582    1.027268    0.867659    41.00000    0.07411    0.06902 =
         0.11995   -0.03648    0.04248   -0.03479
PART 0
C61   1    0.465567    0.501523    0.596183    11.00000    0.03291    0.02732 =
         0.02907    0.00268    0.00865   -0.00028
C44   1    0.621561    0.944898    0.897098    11.00000    0.05075    0.03100 =
         0.03007    0.00216    0.00624    0.01208
AFIX  43
H44   2    0.609712    0.996730    0.930546    11.00000   -1.20000
AFIX   0

C7    1    0.174456   -0.018680    0.761858    11.00000    0.02619    0.02547 =
         0.04175    0.00923    0.00557    0.00019
AFIX  13
H7    2    0.232179   -0.045854    0.790348    11.00000   -1.20000
AFIX   0

C49   1    0.746082    0.723199    0.675993    11.00000    0.02591    0.02817 =
         0.02712    0.00278    0.00159    0.00054
C54   1    0.743072    0.809797    0.648464    11.00000    0.03588    0.03169 =
         0.02933    0.00543    0.00553    0.00536
AFIX  43
H54   2    0.704740    0.854850    0.667916    11.00000   -1.20000
AFIX   0
C34   1    0.835057    0.634147    0.820124    11.00000    0.03595    0.02796 =
         0.03126    0.00375    0.00191    0.00294
AFIX  43
H34   2    0.876005    0.677831    0.803064    11.00000   -1.20000
AFIX   0
C63   1    0.333097    0.717634    0.556456    11.00000    0.03323    0.03811 =
         0.03967    0.00789    0.00078    0.00421
C45   1    0.548554    0.866660    0.869830    11.00000    0.03613    0.04006 =
         0.02819    0.00461    0.00512    0.01407
C52   1    0.851790    0.764861    0.561733    11.00000    0.04161    0.04171 =
         0.02739    0.00485    0.01068   -0.00056
AFIX  43
H52   2    0.886688    0.778447    0.524728    11.00000   -1.20000
AFIX   0

C26   1    0.177710    0.454973    0.687426    11.00000    0.03329    0.03228 =
         0.03881    0.01133    0.00806   -0.00239
AFIX  23
H26A  2    0.222016    0.422214    0.659007    11.00000   -1.20000
H26B  2    0.108345    0.441092    0.657039    11.00000   -1.20000
AFIX   0

C53   1    0.795144    0.831441    0.593059    11.00000    0.04607    0.03739 =
         0.03062    0.00860    0.00727    0.00362
C28   1   -0.059997    0.364892    0.693908    11.00000    0.03312    0.03383 =
         0.05289    0.01077    0.00683    0.00037
AFIX  23
H28A  2   -0.055338    0.338753    0.642295    11.00000   -1.20000
H28B  2   -0.024060    0.428737    0.706998    11.00000   -1.20000
AFIX   0

C35   1    0.881171    0.579409    0.872420    11.00000    0.03296    0.04176 =
         0.02790    0.00313    0.00641    0.01101
C27   1   -0.009110    0.303222    0.749304    11.00000    0.03139    0.03022 =
         0.04258    0.00390    0.00979   -0.00001
AFIX  13
H27   2   -0.015764    0.332488    0.800288    11.00000   -1.20000
AFIX   0
C24   1    0.317604    0.587225    0.750780    11.00000    0.03723    0.03295 =
         0.05438    0.00817    0.01534   -0.00563
AFIX  23
H24A  2    0.333647    0.655990    0.762541    11.00000   -1.20000
H24B  2    0.365429    0.561614    0.722047    11.00000   -1.20000
AFIX   0
C10   1    0.036674   -0.192749    0.751598    11.00000    0.03490    0.03348 =
         0.05683    0.00939    0.00990   -0.00759
AFIX  23
H10A  2    0.029076   -0.256252    0.764219    11.00000   -1.20000
H10B  2   -0.029051   -0.180362    0.723274    11.00000   -1.20000
AFIX   0
C32   1   -0.068794    0.203475    0.732869    11.00000    0.03607    0.03526 =
         0.05469    0.01270    0.00697   -0.00435
AFIX  23
H32A  2   -0.037129    0.165467    0.769525    11.00000   -1.20000
H32B  2   -0.066863    0.172002    0.681954    11.00000   -1.20000
AFIX   0

C64   1    0.446837    0.395236    0.575538    11.00000    0.03636    0.03001 =
         0.03914    0.00220    0.01071   -0.00003
C55   1    0.913988    0.604296    0.553869    11.00000    0.03218    0.04353 =
         0.03572   -0.00266    0.00992    0.00036
C19   1    0.144041    0.125899    0.663397    11.00000    0.05346    0.03121 =
         0.02874    0.00348    0.00839    0.01025
AFIX  23
H19A  2    0.170408    0.097506    0.620408    11.00000   -1.20000
H19B  2    0.075014    0.096251    0.657323    11.00000   -1.20000
AFIX   0

C37   1    0.717662    0.505395    0.874651    11.00000    0.04236    0.03291 =
         0.03127    0.00603    0.01012    0.00141
C22   1    0.295828    0.439847    0.809688    11.00000    0.03076    0.03753 =
         0.04290    0.01003    0.00533   -0.00225
AFIX  23
H22A  2    0.302037    0.416436    0.857901    11.00000   -1.20000
H22B  2    0.339550    0.406764    0.780904    11.00000   -1.20000
AFIX   0
C12   1    0.135131   -0.087474    0.685745    11.00000    0.03631    0.03388 =
         0.04279    0.00562    0.00820   -0.00569
AFIX  23
H12A  2    0.073124   -0.067676    0.657515    11.00000   -1.20000
H12B  2    0.185701   -0.086452    0.654791    11.00000   -1.20000
AFIX   0

C43   1    0.712678    0.943829    0.873194    11.00000    0.05095    0.02890 =
         0.02864    0.00385    0.00641   -0.00093
C8    1    0.092197   -0.019782    0.808669    11.00000    0.04233    0.03375 =
         0.05081    0.00515    0.01833   -0.00038
AFIX  23
H8A   2    0.115439    0.024350    0.856595    11.00000   -1.20000
H8B   2    0.030504    0.000516    0.780419    11.00000   -1.20000
AFIX   0
C25   1    0.209672    0.562554    0.701871    11.00000    0.03742    0.03145 =
         0.05247    0.01643    0.01230   -0.00031
AFIX  23
H25A  2    0.206148    0.584360    0.653227    11.00000   -1.20000
H25B  2    0.162741    0.595286    0.727625    11.00000   -1.20000
AFIX   0

PART 1
F12   4    0.413850    0.774583    0.901920    51.00000    0.06576    0.06078 =
         0.09917   -0.00728    0.05647   -0.00550

PART 0
C20   1    0.142397    0.232775    0.663178    11.00000    0.05264    0.03216 =
         0.02963    0.00795    0.01100    0.00877
AFIX  23
H20A  2    0.085927    0.243176    0.623371    11.00000   -1.20000
H20B  2    0.205139    0.258783    0.652003    11.00000   -1.20000
AFIX   0
C23   1    0.329785    0.547128    0.825252    11.00000    0.03782    0.03783 =
         0.04718    0.00484    0.00558   -0.00745
AFIX  23
H23A  2    0.289323    0.579478    0.857357    11.00000   -1.20000
H23B  2    0.400679    0.558933    0.852670    11.00000   -1.20000
AFIX   0

PART 1
F4    4    0.586718    0.381914    0.849083    31.00000    0.14216    0.08655 =
         0.07289    0.01211    0.00946   -0.07501
F1    4    1.031254    0.652002    0.956430    21.00000    0.04916    0.13367 =
         0.12942   -0.05627   -0.00647    0.01790
F10   4    0.377155    0.887834    0.845160    51.00000    0.05631    0.22075 =
         0.13660    0.10328    0.02667    0.06837

PART 0
C29   1   -0.172420    0.370163    0.696189    11.00000    0.02839    0.04487 =
         0.05981    0.01153    0.00871    0.00213
AFIX  23
H29A  2   -0.176765    0.404386    0.745672    11.00000   -1.20000
H29B  2   -0.203638    0.405305    0.657173    11.00000   -1.20000
AFIX   0

C48   1    0.449605    0.864927    0.894055    11.00000    0.04030    0.06417 =
         0.04839   -0.00243    0.01307    0.01558
C11   1    0.113695   -0.188499    0.701906    11.00000    0.04028    0.02872 =
         0.05466    0.00219    0.01131   -0.00567
AFIX  23
H11A  2    0.087953   -0.231751    0.653785    11.00000   -1.20000
H11B  2    0.176800   -0.209245    0.727463    11.00000   -1.20000
AFIX   0
C13   1    0.354108    0.091196    0.738749    11.00000    0.03906    0.03890 =
         0.07816    0.02336    0.02363    0.00429
AFIX  13
H13   2    0.395499    0.087037    0.789314    11.00000   -1.20000
AFIX   0

B01S  3    0.676553    0.694693    0.734824    11.00000    0.03165    0.02352 =
         0.02805    0.00299    0.00607    0.00373
C39   1    0.994584    0.589814    0.899471    11.00000    0.03504    0.06838 =
         0.04709    0.01769    0.00902    0.01584
PART 1
F11   4    0.455067    0.908217    0.962843    51.00000    0.07331    0.10493 =
         0.08191   -0.04939    0.05077   -0.01938

PART 0
C18   1    0.398873    0.183642    0.717296    11.00000    0.04295    0.03801 =
         0.09921    0.02383    0.02885    0.00255
AFIX  23
H18A  2    0.361610    0.191190    0.666941    11.00000   -1.20000
H18B  2    0.390887    0.237978    0.753849    11.00000   -1.20000
AFIX   0

PART 1
F7    4    0.825710    1.039219    0.976566    41.00000    0.14338    0.08054 =
         0.04571   -0.00085   -0.01549   -0.06729

PART 0
C9    1    0.069445   -0.120297    0.825023    11.00000    0.04574    0.04055 =
         0.05143    0.01211    0.01618   -0.00589
AFIX  23
H9A   2    0.129946   -0.138175    0.856786    11.00000   -1.20000
H9B   2    0.015738   -0.120758    0.853219    11.00000   -1.20000
AFIX   0

C56   1    0.790901    0.924964    0.568205    11.00000    0.07827    0.04587 =
         0.05516    0.02271    0.03072    0.01390
C40   1    0.653460    0.436659    0.903354    11.00000    0.05963    0.05140 =
         0.05095    0.02149    0.01063   -0.00686
C15   1    0.485084    0.002744    0.685004    11.00000    0.03917    0.04568 =
         0.08348    0.00930    0.02408    0.00479
AFIX  23
H15A  2    0.522610   -0.006012    0.734944    11.00000   -1.20000
H15B  2    0.492352   -0.051023    0.647641    11.00000   -1.20000
AFIX   0

PART 1
F16   4    0.777544    0.994732    0.617149    61.00000    0.24264    0.04062 =
         0.09359    0.02734    0.10271    0.03969

PART 0
C30   1   -0.230713    0.271028    0.682705    11.00000    0.02938    0.05900 =
         0.07568    0.02210    0.00336   -0.00824
AFIX  23
H30A  2   -0.299965    0.276828    0.688481    11.00000   -1.20000
H30B  2   -0.233988    0.239890    0.630705    11.00000   -1.20000
AFIX   0
PART 1
C1    1    0.162445    0.330513    0.935751    71.00000    0.08859    0.03328 =
         0.03830   -0.00077    0.02897    0.00282
AFIX  93
H1A   2    0.209739    0.352067    0.981694    71.00000   -1.20000
H1B   2    0.156782    0.365963    0.896210    71.00000   -1.20000
AFIX   0

F3    4    1.029505    0.508041    0.918874    21.00000    0.05003    0.11825 =
         0.10532    0.06338    0.01870    0.04185
PART 0
C14   1    0.371666    0.005772    0.686027    11.00000    0.04880    0.04553 =
         0.08219    0.01363    0.02890    0.00474
AFIX  23
H14A  2    0.333223    0.006756    0.634527    11.00000   -1.20000
H14B  2    0.346516   -0.051624    0.702147    11.00000   -1.20000
AFIX   0

PART 1
F8    4    0.752622    1.109634    0.892803    41.00000    0.12128    0.03231 =
         0.12295    0.01328    0.01988   -0.01298
F18   4    0.721309    0.920538    0.503502    61.00000    0.10752    0.10049 =
         0.11812    0.07426   -0.01287    0.00652
PART 0
C47   1    0.792583    1.025092    0.902990    11.00000    0.07430    0.03960 =
         0.05101   -0.00651    0.01617   -0.01735

PART 1
C4    1    0.308512    0.122985    0.921089    71.00000    0.04995    0.05974 =
         0.04231    0.02486   -0.01892   -0.01957
AFIX  93
H4A   2    0.340573    0.089036    0.886697    71.00000   -1.20000
H4B   2    0.252509    0.093662    0.934595    71.00000   -1.20000
AFIX   0

F5    4    0.593531    0.483530    0.944025    31.00000    0.11301    0.08723 =
         0.13878    0.04343    0.08660   -0.00258
F17   4    0.874829    0.953612    0.543468    61.00000    0.09617    0.06373 =
         0.12445    0.05712    0.04787    0.01029
PART 0
C17   1    0.511509    0.181244    0.717007    11.00000    0.05137    0.05228 =
         0.13922    0.02128    0.04218   -0.00293
AFIX  23
H17A  2    0.536544    0.238567    0.700727    11.00000   -1.20000
H17B  2    0.549587    0.180745    0.768701    11.00000   -1.20000
AFIX   0
C31   1   -0.180191    0.210593    0.738367    11.00000    0.03901    0.05782 =
         0.07380    0.02220    0.01171   -0.00906
AFIX  23
H31A  2   -0.217158    0.147227    0.726986    11.00000   -1.20000
H31B  2   -0.182281    0.238611    0.790147    11.00000   -1.20000
AFIX   0
C16   1    0.529904    0.095442    0.664724    11.00000    0.04992    0.05676 =
         0.11371    0.00939    0.04517   -0.00682
AFIX  23
H16A  2    0.602677    0.094382    0.668993    11.00000   -1.20000
H16B  2    0.498840    0.099702    0.612099    11.00000   -1.20000
AFIX   0

PART 1
F2    4    1.041136    0.596813    0.841502    21.00000    0.03176    0.13805 =
         0.07721    0.06051    0.02191    0.02959
F6    4    0.701786    0.386328    0.948650    31.00000    0.09304    0.12586 =
         0.13724    0.10743    0.01805    0.00662

C5    1    0.343714    0.216011    0.951799    71.00000    0.06717    0.05982 =
         0.06061    0.03068   -0.03476   -0.02157
AFIX  43
H5    2    0.311596    0.249893    0.986186    71.00000   -1.20000
AFIX   0
C2    1    0.102084    0.247861    0.926467    71.00000    0.06887    0.04565 =
         0.03179    0.00228    0.02335    0.00125
AFIX  43
H2    2    0.055874    0.228972    0.879634    71.00000   -1.20000
AFIX   0

PART 0
PART 2
C3A   1    0.049014    0.200795    0.948737   -71.00000    0.09569    0.05451 =
         0.08712   -0.02391    0.06713   -0.02546
AFIX 137
H3AA  2    0.003891    0.216528    0.904931   -71.00000   -1.50000
H3AB  2    0.020552    0.214518    0.992991   -71.00000   -1.50000
H3AC  2    0.057546    0.134203    0.939604   -71.00000   -1.50000
AFIX   0

C6A   1    0.404805    0.308678    0.980436   -71.00000    0.06589    0.05169 =
         0.04750    0.01224   -0.01652   -0.01115
AFIX 137
H6AA  2    0.405201    0.363329    0.955279   -71.00000   -1.50000
H6AB  2    0.472950    0.303011    1.007084   -71.00000   -1.50000
H6AC  2    0.361638    0.316052    1.016379   -71.00000   -1.50000
AFIX   0

F1A   4    1.039732    0.674424    0.890913   -21.00000    0.03073    0.10216 =
         0.10150    0.06605   -0.01620   -0.01190
F2A   4    1.037768    0.519906    0.877216   -21.00000    0.06348    0.11686 =
         0.12883   -0.03234    0.01818    0.04089
F3A   4    1.023198    0.602479    0.976521   -21.00000    0.03262    0.11545 =
         0.04934    0.02917   -0.00731    0.00653
F5A   4    0.663214    0.450124    0.976619   -31.00000    0.14839    0.08490 =
         0.04917    0.01826    0.03386   -0.04600
F6A   4    0.680066    0.346750    0.889871   -31.00000    0.11346    0.03722 =
         0.13689    0.02606    0.05506   -0.00283
F4A   4    0.556114    0.424225    0.870971   -31.00000    0.05182    0.11423 =
         0.12973    0.08377    0.01028   -0.01040
F9A   4    0.876782    0.995341    0.948093   -41.00000    0.07743    0.06721 =
         0.12444    0.00043   -0.02262   -0.03801
F7A   4    0.772631    1.096944    0.944774   -41.00000    0.10816    0.06711 =
         0.12265   -0.04998    0.03474   -0.02189
F8A   4    0.836267    1.051679    0.850445   -41.00000    0.12141    0.06737 =
         0.08090    0.01267    0.02749   -0.04690
F11A  4    0.425724    0.956763    0.913282   -51.00000    0.05652    0.08197 =
         0.12368   -0.02000    0.03453    0.02813
F12A  4    0.445163    0.830683    0.952662   -51.00000    0.07204    0.19562 =
         0.11665    0.08238    0.05181    0.06529
F10A  4    0.369858    0.835747    0.837696   -51.00000    0.03622    0.08845 =
         0.07830   -0.04267    0.00969    0.00228
F16A  4    0.705794    0.964368    0.575993   -61.00000    0.09807    0.05573 =
         0.11144    0.05252    0.04948    0.03608
F17A  4    0.864899    0.988490    0.613669   -61.00000    0.11316    0.03815 =
         0.14716    0.03292   -0.00509   -0.00074
F18A  4    0.790746    0.925793    0.498419   -61.00000    0.19237    0.09083 =
         0.06616    0.04937    0.07365    0.06180
C2A   1    0.151985    0.259575    0.962486   -71.00000    0.07554    0.05734 =
         0.03440   -0.00705    0.02906   -0.01327
AFIX  43
H2A   2    0.208019    0.239842    0.993314   -71.00000   -1.20000
AFIX   0

PART 0
PART 1
C3    1    0.102999    0.183621    0.985226    71.00000    0.10434    0.04995 =
         0.03632    0.00918    0.02495   -0.00542
AFIX 137
H3A   2    0.082600    0.118910    0.959812    71.00000   -1.50000
H3B   2    0.056418    0.202443    1.016671    71.00000   -1.50000
H3C   2    0.170563    0.188473    1.016731    71.00000   -1.50000
AFIX   0

PART 0
PART 2
C5A   1    0.365130    0.220552    0.921901   -71.00000    0.04227    0.04555 =
         0.04114    0.00596   -0.00980   -0.00125
AFIX  43
H5A   2    0.377971    0.219716    0.873319   -71.00000   -1.20000
AFIX   0

PART 0
PART 1
C6    1    0.435752    0.264443    0.929729    71.00000    0.05543    0.09240 =
         0.10693    0.06211   -0.04436   -0.03726
AFIX 137
H6A   2    0.447157    0.228042    0.883830    71.00000   -1.50000
H6B   2    0.495034    0.268124    0.970489    71.00000   -1.50000
H6C   2    0.422863    0.327577    0.921010    71.00000   -1.50000
AFIX   0

PART 0
PART 2
C4A   1    0.311750    0.141688    0.934463   -71.00000    0.05642    0.04377 =
         0.03930    0.01130   -0.01914   -0.00295
AFIX  93
H4AA  2    0.297410    0.139838    0.982312   -71.00000   -1.20000
H4AB  2    0.289659    0.089713    0.895186   -71.00000   -1.20000
AFIX   0

C1A   1    0.166028    0.339357    0.931965   -71.00000    0.08053    0.05309 =
         0.03639   -0.00925    0.03014   -0.01896
AFIX  93
H1AA  2    0.111135    0.360484    0.900954   -71.00000   -1.20000
H1AB  2    0.230561    0.373004    0.942022   -71.00000   -1.20000
AFIX   0
HKLF 4

REM  120aim17_a.res in P-1
REM R1 =  0.0552 for   12456 Fo > 4sig(Fo)  and  0.0610 for all   13869 data
REM   1028 parameters refined using    612 restraints

END

WGHT      0.0714      6.1052

REM Highest difference peak  2.248,  deepest hole -0.938,  1-sigma level  0.085
Q1    1   0.8013  0.6371  0.8545  11.00000  0.05    2.25
Q2    1   0.6022  0.8035  0.8566  11.00000  0.05    1.49
Q3    1   0.4091  0.0175  0.7449  11.00000  0.05    1.11
Q4    1   0.4046  0.0542  0.8531  11.00000  0.05    1.07
Q5    1   0.2413  0.0849  0.7109  11.00000  0.05    0.88
Q6    1   0.3258  0.0674  0.6847  11.00000  0.05    0.85
Q7    1  -0.1727  0.5201  0.7580  11.00000  0.05    0.80
Q8    1   0.2433  0.2025  0.8242  11.00000  0.05    0.80
Q9    1   0.4647  0.1386  0.6340  11.00000  0.05    0.79
Q10   1  -0.0020  0.3877  0.8504  11.00000  0.05    0.77
Q11   1   0.1569  0.2028  0.8171  11.00000  0.05    0.66
Q12   1   0.7794  1.0841  0.8535  11.00000  0.05    0.65
Q13   1   0.0970  0.2909  0.7157  11.00000  0.05    0.63
Q14   1  -0.0181  0.2986  0.6960  11.00000  0.05    0.59
Q15   1   0.4011  0.9445  0.8755  11.00000  0.05    0.58
Q16   1   0.3869  0.7932  0.8671  11.00000  0.05    0.56
Q17   1   0.8908  0.9892  0.9059  11.00000  0.05    0.56
Q18   1   0.7314  0.7089  0.7561  11.00000  0.05    0.55
Q19   1   0.5255 -0.1239  0.7477  11.00000  0.05    0.54
Q20   1   0.9194  0.5201  0.5892  11.00000  0.05    0.54
;
_shelx_res_checksum              77996
loop_
_hkl_oxdiff_h
_hkl_oxdiff_k
_hkl_oxdiff_l
_hkl_oxdiff_f2
_hkl_oxdiff_sig
_hkl_oxdiff_ba
0 0 -2 62773.0 433.375 1
0 0 -2 62731.8 380.561 3
0 0 -3 62066.0 464.208 3
0 0 -3 62054.9 530.916 1
0 0 -3 60921.8 516.202 2
0 0 -4 93658.0 631.590 4
0 0 -4 92371.6 737.842 2
0 0 -4 93817.0 657.162 3
0 0 -4 92766.6 762.328 1
0 0 -5 70075.6 632.488 3
0 0 -5 71859.4 729.858 2
0 0 -6 8188.00 275.120 2
0 0 -6 7901.53 231.914 3
0 0 6 8944.80 244.926 6
0 0 -6 8631.27 233.580 4
0 0 -7 9706.78 447.283 5
0 0 -7 9433.99 320.105 2
0 0 -7 9626.34 272.080 3
0 0 -7 9610.92 263.037 4
0 0 7 9810.91 272.365 6
0 0 -8 27903.8 590.134 2
0 0 -8 28309.7 478.200 3
0 0 8 27901.1 473.569 6
0 0 -8 29380.6 827.915 5
0 0 -9 7937.12 335.279 2
0 0 -9 7838.27 478.028 5
0 0 -10 12331.1 640.309 5
0 0 -10 12445.5 442.322 2
0 0 -11 38324.5 1210.82 5
0 0 -12 35616.7 1239.71 5
0 0 -13 63.5469 88.1723 34
0 0 -13 310.866 103.429 35
0 0 -13 272.122 84.1792 32
0 0 -13 28.2271 73.2056 14
0 0 -13 191.948 79.6702 25
0 0 -13 211.570 60.0097 31
0 0 -13 171.239 127.552 5
0 0 -14 309.493 88.9362 25
0 0 -14 499.154 220.586 5
0 0 -14 338.236 103.693 35
0 0 -14 439.546 89.6224 7
0 0 -14 269.064 103.420 14
0 0 -14 122.563 72.9300 34
0 0 -14 405.218 112.149 32
0 0 -14 424.211 113.030 13
0 0 -15 1524.24 199.995 13
0 0 -15 1361.90 301.658 5
0 0 -15 1403.43 193.094 35
0 0 -15 1529.32 207.007 32
0 0 -15 1323.60 190.925 34
0 0 -15 1338.39 197.313 25
0 0 -15 1105.13 168.993 14
0 0 -15 1068.39 156.077 7
0 0 -16 956.078 168.876 14
0 0 -16 1011.28 173.921 34
0 0 -16 1134.43 183.286 32
0 0 -16 1017.17 177.857 35
0 0 -16 1173.29 162.146 7
0 0 -16 933.321 166.284 13
0 0 -16 1251.89 193.432 25
0 0 -17 4019.13 313.738 32
0 0 -17 4021.43 326.154 25
0 0 -17 3889.05 311.298 34
0 0 -17 3734.78 299.943 13
0 0 -17 4165.74 318.920 14
0 0 -18 8746.23 440.660 14
0 0 -18 8161.96 416.913 13
0 0 -18 8009.23 422.622 32
0 0 -18 7771.82 407.532 34
0 0 -18 8409.01 443.411 25
0 0 -19 958.743 155.157 12
0 0 -19 1037.63 171.838 25
0 0 -19 1225.59 168.765 32
0 0 -19 726.236 136.729 13
0 0 -19 978.364 146.539 34
0 0 -20 6309.48 291.747 13
0 0 -20 6823.52 332.110 25
0 0 -21 971.675 118.781 25
0 0 -21 858.077 111.889 12
0 1 -22 8364.74 247.987 12
0 1 -21 490.868 105.658 12
0 1 -21 520.028 93.8955 25
0 1 -20 1537.15 145.919 13
0 1 -20 1791.37 190.838 12
0 1 -20 1791.22 179.401 34
0 1 -20 1795.90 182.877 25
0 1 -19 6658.45 365.856 25
0 1 -19 5983.63 301.546 7
0 1 -19 6680.67 367.019 34
0 1 -19 5946.51 327.966 13
0 1 -18 1300.94 194.172 25
0 1 -18 1548.46 199.886 32
0 1 -18 1157.29 177.169 34
0 1 -18 915.721 148.065 13
0 1 -18 1311.95 162.801 7
0 1 -17 2721.80 242.797 7
0 1 -17 3332.40 299.031 25
0 1 -17 2820.35 271.171 32
0 1 -17 2818.89 264.550 14
0 1 -17 3218.44 289.529 34
0 1 -17 2699.15 253.172 13
0 1 -16 6692.85 389.944 7
0 1 -16 7015.74 415.673 32
0 1 -16 6524.97 415.033 34
0 1 -16 6931.84 408.805 35
0 1 -16 6921.88 417.466 25
0 1 -16 6832.32 405.526 14
0 1 -16 6337.63 398.731 13
0 1 -15 1894.10 229.790 34
0 1 -15 2260.60 247.249 25
0 1 -15 1647.80 210.191 35
0 1 -15 1688.19 207.738 13
0 1 -15 1878.79 215.418 14
0 1 -15 1756.55 201.340 7
0 1 -15 1837.88 215.566 32
0 1 -15 1767.42 318.109 5
0 1 -14 7287.36 399.858 32
0 1 -14 6240.80 373.955 14
0 1 -14 6852.21 393.698 35
0 1 -14 6781.01 405.305 34
0 1 -14 6474.95 391.505 13
0 1 -14 6874.25 602.347 5
0 1 -14 6903.81 397.395 25
0 1 -13 5712.05 350.422 34
0 1 -13 5767.45 535.235 5
0 1 -12 25855.7 1047.92 5
0 1 -11 39704.6 1206.59 5
0 1 -10 26550.0 661.038 2
0 1 -10 24904.2 890.882 5
0 1 -9 25920.3 831.722 5
0 1 -9 24177.0 595.996 2
0 -1 8 18277.1 358.344 6
0 1 -8 19307.3 503.749 2
0 1 -7 23358.8 563.195 1
0 1 -7 23227.2 520.409 2
0 1 -7 23242.8 363.042 3
0 -1 7 23711.6 395.583 6
0 1 -6 4233.39 149.754 3
0 -1 6 4401.25 163.007 6
0 1 -6 4105.07 221.309 1
0 1 -6 4173.57 206.980 2
0 1 -5 4511.66 213.999 1
0 1 -5 4532.38 197.831 2
0 -1 5 4210.13 149.374 6
0 1 -4 82656.4 758.498 2
0 1 -4 80692.7 802.289 1
0 -1 4 80851.8 592.959 6
0 1 -3 62528.0 631.553 1
0 -1 3 62137.3 477.321 6
0 1 -3 63191.5 587.284 2
0 -1 2 160194. 709.541 6
0 -1 -1 94184.3 605.199 4
0 -1 -1 91174.3 535.566 5
0 -1 -2 7687.06 207.702 5
0 -1 -2 7568.98 192.920 4
0 -1 -2 7464.35 188.568 3
0 -1 -3 13459.2 278.748 3
0 -1 -3 13504.9 335.441 5
0 -1 -3 13089.7 257.638 2
0 -1 -4 84388.6 760.315 4
0 -1 -4 83439.7 728.115 2
0 -1 -4 83433.9 769.335 3
0 -1 -5 946.795 89.3214 4
0 -1 -5 868.755 88.0762 3
0 -1 -5 958.956 128.163 5
0 -1 -5 958.943 96.3207 2
0 -1 -6 4060.71 271.469 5
0 -1 -6 3973.54 188.061 4
0 -1 -6 4208.05 202.296 2
0 -1 -6 4055.73 193.635 3
0 -1 -7 2414.89 156.171 4
0 -1 -7 2177.20 152.550 3
0 -1 -7 2445.23 241.156 5
0 -1 -8 32727.1 591.533 4
0 -1 -8 32158.0 590.299 3
0 -1 -8 32244.7 886.247 5
0 -1 -9 47455.3 1156.97 5
0 -1 -10 4455.14 400.973 5
0 -1 -11 26527.5 1006.89 5
0 -1 -12 36805.6 1264.26 5
0 -1 -13 -6.13814 97.4990 14
0 -1 -13 22.7938 66.8176 31
0 -1 -13 169.376 82.3654 32
0 -1 -13 -187.386 83.7580 34
0 -1 -13 86.1972 67.6438 35
0 -1 -13 87.1568 62.8483 13
0 -1 -13 17.8838 162.586 5
0 -1 -13 155.171 76.4658 25
0 -1 -14 2456.22 250.664 32
0 -1 -14 2462.80 257.899 13
0 -1 -14 2769.54 264.807 35
0 -1 -14 2627.39 389.171 5
0 -1 -14 2453.19 245.006 14
0 -1 -14 2389.91 235.826 31
0 -1 -14 2468.23 247.270 34
0 -1 -14 2498.32 249.047 25
0 -1 -15 11393.0 538.493 25
0 -1 -15 10376.1 516.314 13
0 -1 -15 10842.7 513.892 32
0 -1 -15 10697.2 512.071 14
0 -1 -15 9959.16 485.504 34
0 -1 -15 10432.1 511.467 35
0 -1 -16 3252.54 286.403 14
0 -1 -16 3208.51 294.330 25
0 -1 -16 3447.85 302.206 32
0 -1 -16 3155.82 281.242 34
0 -1 -16 3041.03 287.841 13
0 -1 -16 3552.65 311.754 35
0 -1 -17 144.839 121.001 35
0 -1 -17 65.0695 112.505 25
0 -1 -17 44.7716 129.099 14
0 -1 -17 152.680 93.6269 32
0 -1 -17 255.135 103.841 34
0 -1 -17 86.6032 87.9778 13
0 -1 -18 3486.68 299.703 25
0 -1 -18 3335.73 285.293 14
0 -1 -18 3112.06 274.638 12
0 -1 -18 2939.22 245.813 34
0 -1 -18 3189.34 269.257 13
0 -1 -18 3585.51 286.536 32
0 -1 -19 2897.09 230.011 13
0 -1 -19 3293.62 259.258 12
0 -1 -19 3108.30 256.040 25
0 -1 -19 3155.60 248.079 32
0 -1 -20 1192.80 144.957 12
0 -1 -20 1193.76 152.490 25
0 -1 -21 4333.83 218.529 25
0 -1 -21 4310.63 209.450 12
0 2 -22 -127.808 59.2926 12
0 2 -21 3303.68 221.002 12
0 2 -21 3164.44 193.337 25
0 2 -20 2079.60 184.809 25
0 2 -20 2290.58 213.405 34
0 2 -20 2352.37 176.801 7
0 2 -20 2193.68 171.831 13
0 2 -19 -25.1816 98.2511 34
0 2 -19 -3.92113 69.2555 13
0 2 -19 -6.28205 92.9056 25
0 2 -19 1.50547 60.0922 7
0 2 -18 3476.47 274.149 7
0 2 -18 3570.29 274.712 13
0 2 -18 3671.74 293.243 25
0 2 -18 3773.41 309.848 34
0 2 -17 8123.08 431.719 7
0 2 -17 8265.74 436.670 13
0 2 -17 7962.41 454.437 34
0 2 -17 8151.10 438.804 32
0 2 -17 8497.15 444.627 14
0 2 -17 8310.70 445.531 25
0 2 -16 651.445 153.586 32
0 2 -16 554.434 148.404 34
0 2 -16 454.356 123.547 7
0 2 -16 533.558 137.155 14
0 2 -16 633.997 149.621 25
0 2 -16 367.919 123.021 13
0 2 -15 11576.7 798.412 5
0 2 -15 10596.2 509.559 7
0 2 -15 11051.7 500.977 35
0 2 -15 10636.3 504.628 13
0 2 -15 11575.5 522.736 25
0 2 -15 11867.9 526.323 32
0 2 -15 11173.5 504.392 14
0 2 -15 10374.2 521.247 34
0 2 -14 7881.59 418.340 25
0 2 -14 8064.31 418.656 35
0 2 -14 8378.90 444.893 34
0 2 -14 7651.35 409.598 32
0 2 -14 7847.40 637.805 5
0 2 -14 7850.02 408.677 14
0 2 -13 9001.29 440.944 34
0 2 -13 8668.19 627.672 5
0 2 -12 5240.85 475.259 5
0 2 -11 19284.6 821.187 5
0 2 -10 51207.0 1256.54 5
0 2 -10 49907.0 951.731 2
0 2 -9 299.203 94.6608 2
0 -2 8 4596.96 186.235 6
0 2 -8 4995.75 305.712 1
0 2 -8 4827.53 277.752 2
0 -2 7 5510.50 201.971 6
0 2 -7 5044.22 263.963 2
0 2 -7 5771.12 302.881 1
0 -2 6 1923.00 121.296 6
0 2 -6 2279.73 183.426 1
0 2 -6 2017.78 163.112 2
0 -2 5 78.5179 34.7846 6
0 2 -5 49.0974 56.0960 1
0 2 -5 40.3146 46.2167 2
0 -2 4 16254.4 318.796 6
0 -2 3 4733.14 172.659 6
0 -2 2 36733.3 462.175 6
0 -2 1 1051.85 84.6480 6
0 -2 0 6621.81 205.961 4
0 -2 0 6658.81 206.895 6
0 -2 0 6367.70 191.917 3
0 -2 -1 26154.5 429.749 4
0 -2 -1 25943.0 332.523 5
0 -2 -1 25176.5 404.518 3
0 -2 -2 18070.1 381.228 4
0 -2 -2 17440.7 338.124 5
0 -2 -2 17292.4 361.437 3
0 -2 -3 5869.51 241.766 5
0 -2 -3 6022.97 236.530 3
0 -2 -3 5893.24 230.389 4
0 -2 -4 198.609 66.1115 5
0 -2 -4 121.069 45.2318 3
0 -2 -4 135.288 57.8393 4
0 -2 -5 7072.26 279.559 3
0 -2 -5 7300.98 329.919 5
0 -2 -5 7455.31 289.561 4
0 -2 -6 9391.70 337.882 3
0 -2 -6 9289.97 413.951 5
0 -2 -6 9809.24 344.969 4
0 -2 -7 8987.31 342.693 4
0 -2 -7 8796.24 446.772 5
0 -2 -7 9183.90 348.344 3
0 -2 -8 1842.39 163.128 4
0 -2 -8 1427.54 144.886 3
0 -2 -8 1581.14 213.736 5
0 -2 -9 42611.8 788.844 4
0 -2 -9 44193.6 810.942 3
0 -2 -10 32055.4 1050.00 5
0 -2 -11 436.047 200.324 5
0 -2 -12 2078.52 347.198 5
0 -2 -13 8091.31 427.019 32
0 -2 -13 7723.55 431.994 13
0 -2 -13 7829.80 426.099 35
0 -2 -13 7495.74 395.164 34
0 -2 -13 8324.31 446.340 25
0 -2 -13 8286.33 433.943 14
0 -2 -13 8490.75 435.321 31
0 -2 -13 8391.92 659.738 5
0 -2 -14 13990.0 597.448 13
0 -2 -14 14708.8 593.050 32
0 -2 -14 14584.3 597.869 14
0 -2 -14 13600.7 551.644 34
0 -2 -14 15320.1 615.312 35
0 -2 -14 14269.8 880.655 5
0 -2 -14 15040.1 614.352 25
0 -2 -14 14515.5 581.220 31
0 -2 -15 -71.3622 87.3693 31
0 -2 -15 1.79907 109.528 13
0 -2 -15 -20.1031 101.952 32
0 -2 -15 -28.8606 113.235 14
0 -2 -15 -14.0654 113.169 25
0 -2 -15 151.249 88.6989 34
0 -2 -15 -12.0956 93.2071 35
0 -2 -16 11829.2 538.326 32
0 -2 -16 12382.8 556.801 35
0 -2 -16 12055.5 554.126 13
0 -2 -16 11958.8 552.140 25
0 -2 -16 11196.9 496.307 34
0 -2 -16 12423.8 550.468 14
0 -2 -17 1669.98 216.743 13
0 -2 -17 1953.83 236.641 25
0 -2 -17 1857.33 225.062 12
0 -2 -17 2001.10 230.475 32
0 -2 -17 1820.69 226.988 35
0 -2 -17 1585.67 185.969 34
0 -2 -17 1763.20 219.209 14
0 -2 -18 15.2914 106.538 32
0 -2 -18 223.119 125.980 25
0 -2 -18 -17.2228 102.137 13
0 -2 -18 308.449 141.571 14
0 -2 -18 99.4133 96.0444 12
0 -2 -19 1329.72 160.728 13
0 -2 -19 1383.86 172.763 32
0 -2 -19 1352.92 164.911 12
0 -2 -19 1432.73 180.381 25
0 -2 -20 2521.49 188.328 32
0 -2 -20 2357.81 188.918 25
0 -2 -20 2342.02 181.568 12
0 -2 -21 203.909 60.0128 25
0 3 -22 1029.19 101.798 12
0 3 -21 -94.3906 91.1426 12
0 3 -21 84.6040 51.3941 25
0 3 -21 -10.4311 39.4231 7
0 3 -20 1778.99 167.151 7
0 3 -20 2032.54 200.126 34
0 3 -20 1571.17 160.354 25
0 3 -19 454.967 111.454 7
0 3 -19 579.257 108.175 13
0 3 -19 316.888 110.046 34
0 3 -19 432.726 101.441 25
0 3 -18 464.917 116.665 25
0 3 -18 656.364 131.621 13
0 3 -18 541.804 121.093 7
0 3 -18 606.147 157.632 34
0 3 -17 -40.7916 99.9644 25
0 3 -17 109.832 113.491 34
0 3 -17 22.4011 87.6816 7
0 3 -17 -266.597 102.320 13
0 3 -16 11996.8 553.792 7
0 3 -16 12905.7 541.570 32
0 3 -16 11471.0 520.366 13
0 3 -16 13375.3 583.638 34
0 3 -16 12717.9 539.668 25
0 3 -16 12282.4 517.875 14
0 3 -15 377.759 109.950 14
0 3 -15 156.624 81.4485 25
0 3 -15 305.936 111.518 32
0 3 -15 141.404 95.4922 34
0 3 -14 -22.5972 67.2668 25
0 3 -14 197.548 161.835 5
0 3 -14 84.6771 64.0547 14
0 3 -14 73.6262 70.9831 34
0 3 -14 161.433 80.1754 32
0 3 -13 6602.45 548.478 5
0 3 -13 6674.58 384.036 34
0 3 -12 2490.95 331.847 5
0 3 -11 15299.2 728.927 5
0 3 -11 14488.0 565.913 2
0 3 -10 9503.61 541.459 5
0 3 -10 9161.25 486.878 1
0 3 -10 9443.60 442.181 2
0 3 -9 27587.8 794.612 1
0 3 -9 27859.3 722.970 2
0 3 -8 35708.9 841.677 1
0 -3 8 36509.4 575.661 6
0 3 -8 35571.1 782.746 2
0 3 -7 3482.64 234.981 2
0 -3 7 3226.27 174.653 6
0 3 -7 3423.86 256.562 1
0 3 -6 57122.8 946.529 1
0 -3 6 55233.8 712.675 6
0 3 -6 56447.7 881.845 2
0 -3 5 19374.0 422.700 6
0 -3 4 325.058 66.9239 6
0 -3 3 46765.6 647.050 6
0 -3 2 197189. 1337.88 6
0 -3 1 6867.27 253.788 6
0 -3 0 280.034 68.1645 3
0 -3 0 376.999 79.5551 4
0 -3 -1 234664. 1499.58 3
0 -3 -1 231521. 1569.39 4
0 -3 -2 20395.1 484.625 4
0 -3 -2 19824.8 390.728 5
0 -3 -2 19745.2 462.776 3
0 -3 -3 2236.39 156.031 5
0 -3 -3 2215.78 169.825 3
0 -3 -3 2530.33 182.140 4
0 -3 -4 68589.1 960.145 4
0 -3 -4 67539.3 917.254 5
0 -3 -4 66930.1 916.350 3
0 -3 -5 47174.3 815.530 3
0 -3 -5 49260.5 844.411 4
0 -3 -5 48431.0 872.206 5
0 -3 -6 1111.19 141.030 3
0 -3 -6 1261.22 148.496 4
0 -3 -6 1332.45 181.869 5
0 -3 -7 44414.1 1001.94 5
0 -3 -7 44409.0 865.521 4
0 -3 -7 44969.6 865.354 3
0 -3 -8 18826.8 580.183 3
0 -3 -8 18539.1 571.130 4
0 -3 -8 17787.3 694.790 5
0 -3 -9 2869.30 235.301 4
0 -3 -9 2751.97 298.636 5
0 -3 -10 3282.86 353.529 5
0 -3 -11 750.189 190.502 5
0 -3 -12 7092.36 392.963 35
0 -3 -12 6058.40 533.651 5
0 -3 -12 6535.17 378.161 25
0 -3 -12 7110.62 386.937 32
0 -3 -12 6564.76 371.604 31
0 -3 -12 6955.95 386.178 14
0 -3 -12 6722.40 391.983 13
0 -3 -13 303.449 181.121 5
0 -3 -13 -50.1415 100.952 35
0 -3 -13 42.2951 83.8884 32
0 -3 -13 164.626 81.5733 14
0 -3 -13 -19.3571 103.857 25
0 -3 -13 100.004 93.8741 13
0 -3 -13 16.3335 74.8720 31
0 -3 -14 1654.94 206.718 25
0 -3 -14 1658.41 209.833 31
0 -3 -14 1884.49 229.240 35
0 -3 -14 1532.49 304.865 5
0 -3 -14 1323.24 191.968 14
0 -3 -14 1827.23 238.845 13
0 -3 -14 1510.74 203.247 32
0 -3 -15 6672.61 416.909 25
0 -3 -15 6736.58 416.395 35
0 -3 -15 6614.98 405.118 31
0 -3 -15 7382.97 428.251 14
0 -3 -15 6287.30 408.854 13
0 -3 -15 6489.16 407.561 12
0 -3 -15 7064.12 416.442 32
0 -3 -16 645.279 164.086 32
0 -3 -16 529.757 108.093 25
0 -3 -16 760.815 164.379 13
0 -3 -16 525.923 142.220 14
0 -3 -16 647.551 149.221 31
0 -3 -16 540.617 139.476 12
0 -3 -16 865.120 167.174 35
0 -3 -17 765.215 159.440 14
0 -3 -17 496.575 132.860 12
0 -3 -17 684.209 144.237 25
0 -3 -17 846.926 164.193 32
0 -3 -17 607.293 150.338 13
0 -3 -17 863.367 166.567 35
0 -3 -18 145.387 93.0993 32
0 -3 -18 63.0776 107.819 25
0 -3 -18 224.362 125.212 14
0 -3 -18 16.8928 87.1889 12
0 -3 -18 113.563 88.1157 13
0 -3 -19 1217.69 147.018 12
0 -3 -19 1133.91 151.829 32
0 -3 -19 1095.09 149.293 25
0 -3 -20 90.1323 58.9714 12
0 -3 -20 9.10105 58.2703 32
0 -3 -20 -40.5834 72.9585 25
0 4 -22 1840.00 130.486 12
0 4 -21 361.116 70.7432 7
0 4 -20 2881.13 237.032 34
0 4 -20 2827.96 215.246 7
0 4 -20 2631.45 185.118 25
0 4 -19 -21.1158 75.7882 7
0 4 -19 45.0166 95.5601 34
0 4 -19 72.0880 65.8739 25
0 4 -18 10311.4 500.698 34
0 4 -18 9941.28 436.534 25
0 4 -18 9758.17 472.514 7
0 4 -18 9730.26 425.097 13
0 4 -17 9566.58 447.497 25
0 4 -17 9386.21 478.400 7
0 4 -17 9536.83 497.744 34
0 4 -17 8610.05 430.389 13
0 4 -16 169.045 84.0400 25
0 4 -16 179.370 114.819 34
0 4 -16 176.250 100.338 7
0 4 -15 22561.7 1076.99 5
0 4 -15 21594.0 675.883 25
0 4 -15 21406.8 738.388 34
0 4 -14 514.460 128.972 14
0 4 -14 343.432 154.265 5
0 4 -14 307.457 88.2941 25
0 4 -14 394.213 109.153 32
0 4 -14 540.921 128.679 34
0 4 -13 123.308 100.662 34
0 4 -13 198.417 72.0909 32
0 4 -13 26.0367 90.1251 5
0 4 -12 6540.75 509.066 5
0 4 -11 1654.00 211.287 2
0 4 -11 1883.03 267.797 5
0 4 -10 632.284 124.621 2
0 4 -10 583.554 151.893 5
0 4 -10 706.329 158.965 1
0 4 -9 2052.88 242.602 1
0 4 -9 2107.79 222.081 2
0 4 -8 5476.77 361.900 1
0 -4 8 5679.31 262.642 6
0 4 -8 5382.33 333.721 2
0 4 -7 24318.9 663.738 2
0 4 -7 24626.3 706.894 1
0 -4 7 24664.7 544.060 6
0 -4 6 19278.7 487.198 6
0 4 -6 19083.2 594.758 1
0 -4 5 14631.1 420.133 6
0 -4 4 13448.7 403.766 6
0 -4 3 7394.76 308.643 6
0 -4 2 3679.53 220.980 6
0 -4 1 5770.05 273.847 4
0 -4 0 176.170 64.3704 4
0 -4 -1 21324.8 551.188 4
0 -4 -1 21000.0 521.590 3
0 -4 -2 9497.61 381.418 4
0 -4 -2 9358.42 362.658 3
0 -4 -3 7323.17 341.757 4
0 -4 -3 6991.42 326.666 3
0 -4 -3 6810.68 275.428 5
0 -4 -4 24128.3 625.841 3
0 -4 -4 23876.2 569.726 5
0 -4 -4 25284.1 654.052 4
0 -4 -5 5657.33 320.920 3
0 -4 -5 5872.81 314.892 5
0 -4 -5 5948.11 331.867 4
0 -4 -6 7737.36 386.920 3
0 -4 -6 8092.41 401.864 4
0 -4 -6 8125.96 406.110 5
0 -4 -7 514.335 118.789 3
0 -4 -7 934.977 164.186 5
0 -4 -7 708.633 139.533 4
0 -4 -8 1443.30 182.536 4
0 -4 -8 1046.95 193.834 5
0 -4 -9 219.024 128.945 5
0 -4 -9 236.427 86.3374 4
0 -4 -10 12304.3 675.984 5
0 -4 -11 117.570 75.6788 32
0 -4 -11 276.599 156.984 5
0 -4 -12 123.814 79.3584 12
0 -4 -12 127.999 72.8109 14
0 -4 -12 16.9166 70.6653 32
0 -4 -12 68.4551 79.3514 13
0 -4 -12 -152.222 112.548 5
0 -4 -12 68.5687 69.1096 31
0 -4 -12 294.055 101.134 25
0 -4 -12 74.8924 77.4451 35
0 -4 -13 24867.4 767.898 25
0 -4 -13 26497.9 789.162 14
0 -4 -13 25985.3 781.805 31
0 -4 -13 25775.8 777.197 32
0 -4 -13 25226.4 1126.21 5
0 -4 -13 25962.5 793.554 35
0 -4 -13 24987.3 777.720 12
0 -4 -13 24381.4 797.584 13
0 -4 -14 1851.98 223.912 35
0 -4 -14 1927.37 221.032 14
0 -4 -14 1701.13 227.768 13
0 -4 -14 1951.82 229.747 31
0 -4 -14 1757.10 217.580 12
0 -4 -14 1854.46 228.853 25
0 -4 -14 1759.74 224.520 32
0 -4 -15 2681.06 265.195 12
0 -4 -15 2504.44 260.112 25
0 -4 -15 2949.19 289.418 13
0 -4 -15 2877.57 271.035 32
0 -4 -15 2904.79 278.699 35
0 -4 -15 2756.05 272.259 31
0 -4 -15 2733.57 264.998 14
0 -4 -16 12161.6 529.463 25
0 -4 -16 11029.4 504.289 12
0 -4 -16 11838.0 532.666 35
0 -4 -16 11741.4 522.502 14
0 -4 -16 11452.3 532.394 13
0 -4 -16 12348.8 531.861 32
0 -4 -16 12462.5 529.475 31
0 -4 -17 1486.60 189.328 13
0 -4 -17 1274.07 180.295 25
0 -4 -17 1290.66 184.958 32
0 -4 -17 1220.05 174.556 12
0 -4 -17 1289.50 184.622 35
0 -4 -17 1270.43 185.529 14
0 -4 -18 2740.00 233.887 25
0 -4 -18 2607.70 217.182 12
0 -4 -18 3119.27 248.647 14
0 -4 -18 2937.82 234.115 32
0 -4 -19 773.798 119.600 32
0 -4 -19 711.714 114.275 25
0 -4 -20 329.834 70.0939 32
0 -4 -20 418.517 74.2566 25
0 5 -22 441.420 67.0354 12
0 5 -21 2504.00 172.752 7
0 5 -20 705.120 129.779 34
0 5 -20 437.206 99.2463 7
0 5 -19 9439.76 432.633 7
0 5 -19 8802.86 425.225 34
0 5 -18 421.952 148.362 7
0 5 -18 380.687 131.363 34
0 5 -17 8140.00 451.134 34
0 5 -17 8195.56 458.308 7
0 5 -17 7112.01 376.609 13
0 5 -16 16614.5 652.299 34
0 5 -16 16728.7 663.635 7
0 5 -15 2413.21 262.752 34
0 5 -14 14288.0 818.897 5
0 5 -14 14074.6 586.322 34
0 5 -14 13007.4 498.099 15
0 5 -13 4488.04 290.122 15
0 5 -13 5144.62 473.418 5
0 5 -13 5507.35 357.188 34
0 5 -12 1433.09 250.570 5
0 5 -11 535.757 163.621 1
0 5 -11 560.164 142.934 2
0 5 -11 605.617 158.357 5
0 5 -10 8249.84 467.109 2
0 5 -10 7833.48 497.606 1
0 5 -9 50186.4 1120.48 2
0 5 -9 53293.1 1223.09 1
0 5 -8 16404.0 618.736 2
0 -5 8 15613.7 487.379 6
0 5 -8 15557.8 661.306 1
0 5 -7 9479.12 481.524 1
0 -5 7 9770.13 386.620 6
0 -5 7 9686.13 360.988 4
0 -5 6 21044.2 576.336 6
0 -5 5 64516.0 1002.84 6
0 -5 4 27657.3 659.950 6
0 -5 3 1327.64 162.154 6
0 -5 3 1291.77 156.261 4
0 -5 2 129708. 1435.94 4
0 -5 1 2069.69 198.592 4
0 -5 0 103328. 1336.47 4
0 -5 -1 4602.16 293.617 4
0 -5 -2 25330.6 701.285 4
0 -5 -3 62300.3 1111.44 4
0 -5 -3 57820.9 1055.98 3
0 -5 -4 15454.4 574.716 4
0 -5 -4 14062.4 538.153 3
0 -5 -5 4721.51 307.375 5
0 -5 -5 4221.82 316.462 3
0 -5 -5 4884.67 343.953 4
0 -5 -6 25381.9 791.580 4
0 -5 -6 26127.6 754.499 5
0 -5 -7 58691.6 1220.93 4
0 -5 -7 54987.9 1186.20 5
0 -5 -8 4186.17 359.884 5
0 -5 -8 3760.31 331.581 4
0 -5 -9 55.1239 97.3686 5
0 -5 -9 45.7780 61.9932 4
0 -5 -10 359.670 111.228 5
0 -5 -11 4559.44 314.120 25
0 -5 -11 4603.00 318.613 31
0 -5 -11 4929.40 348.050 13
0 -5 -11 4368.20 439.396 5
0 -5 -11 4680.77 316.248 12
0 -5 -11 4763.85 323.844 35
0 -5 -11 4760.91 311.132 18
0 -5 -11 4646.57 322.534 32
0 -5 -11 4669.03 321.153 14
0 -5 -11 5248.87 349.051 23
0 -5 -12 11826.8 519.764 14
0 -5 -12 12188.5 529.309 31
0 -5 -12 11740.2 523.792 32
0 -5 -12 11689.9 743.592 5
0 -5 -12 12027.4 568.121 13
0 -5 -12 11171.3 502.048 25
0 -5 -12 11648.5 524.871 35
0 -5 -12 10856.4 476.647 18
0 -5 -12 11870.5 518.481 12
0 -5 -13 6965.81 413.579 14
0 -5 -13 6879.21 413.851 32
0 -5 -13 6708.90 403.886 31
0 -5 -13 6764.61 404.471 25
0 -5 -13 6434.08 390.667 12
0 -5 -13 6735.65 426.578 13
0 -5 -13 6626.73 404.224 35
0 -5 -14 12817.2 560.944 14
0 -5 -14 12748.1 560.739 35
0 -5 -14 13462.2 573.112 31
0 -5 -14 13056.2 561.229 12
0 -5 -14 12513.8 548.470 25
0 -5 -14 13175.6 563.103 32
0 -5 -14 13461.6 612.319 13
0 -5 -15 6293.10 389.139 14
0 -5 -15 6313.81 383.102 12
0 -5 -15 6372.51 414.117 13
0 -5 -15 5527.89 370.260 25
0 -5 -15 6400.52 395.945 32
0 -5 -15 5998.25 382.119 35
0 -5 -15 6220.63 388.390 31
0 -5 -16 580.539 142.106 35
0 -5 -16 987.431 179.051 32
0 -5 -16 566.429 131.277 14
0 -5 -16 854.235 159.184 25
0 -5 -16 848.011 175.066 13
0 -5 -16 977.240 168.114 31
0 -5 -16 740.695 145.443 12
0 -5 -17 6506.19 348.582 25
0 -5 -17 6823.88 356.852 14
0 -5 -17 6545.58 360.787 32
0 -5 -17 6470.33 340.030 12
0 -5 -17 6674.46 359.986 35
0 -5 -18 848.975 122.526 25
0 -5 -18 807.613 132.098 32
0 -5 -19 860.316 105.655 25
0 -5 -19 1042.04 122.127 32
0 6 -21 1545.29 136.747 7
0 6 -20 671.366 115.735 7
0 6 -20 730.289 125.740 34
0 6 -19 1040.17 162.731 34
0 6 -19 1080.28 167.888 7
0 6 -18 5015.84 346.838 7
0 6 -18 5171.46 341.511 34
0 6 -17 13480.0 569.034 34
0 6 -17 14051.0 589.208 7
0 6 -16 4530.02 342.719 34
0 6 -16 4576.71 360.546 7
0 6 -15 11409.2 527.787 34
0 6 -14 604.620 132.035 34
0 6 -14 1201.95 236.984 5
0 6 -14 922.930 141.995 30
0 6 -13 3199.00 270.945 34
0 6 -13 2603.52 220.927 15
0 6 -13 2883.39 240.832 30
0 6 -13 3369.19 385.930 5
0 6 -12 2270.19 277.462 2
0 6 -12 2552.66 313.924 5
0 6 -12 2364.66 323.308 1
0 6 -11 7441.35 485.743 2
0 6 -11 6822.25 476.645 5
0 6 -11 6661.62 507.201 1
0 6 -10 22035.7 874.400 1
0 6 -10 21461.8 799.892 2
0 6 -10 23177.0 829.019 5
0 6 -9 12193.7 594.274 2
0 6 -9 13110.3 644.909 1
0 6 -8 87744.3 1513.75 2
0 6 -8 89495.5 1604.40 1
0 6 -7 24488.1 810.817 1
0 -6 7 24456.3 641.379 4
0 -6 6 8099.13 383.887 4
0 -6 5 105619. 1386.77 4
0 -6 4 3060.98 251.537 4
0 -6 3 2833.53 247.344 4
0 -6 2 4232.78 298.749 4
0 -6 1 23185.5 688.362 4
0 -6 0 1401.06 189.269 4
0 -6 -1 205.465 106.510 4
0 -6 -2 42916.4 999.225 4
0 -6 -3 54903.0 1157.54 4
0 -6 -4 2992.18 289.906 4
0 -6 -5 74918.5 1420.87 4
0 -6 -6 29045.7 913.279 4
0 -6 -7 185.396 128.132 4
0 -6 -8 53863.7 1298.94 4
0 -6 -9 436.358 139.268 4
0 -6 -10 9751.57 460.155 31
0 -6 -10 9611.05 479.578 13
0 -6 -10 8572.39 415.687 12
0 -6 -10 9453.95 453.515 23
0 -6 -10 9778.81 454.575 35
0 -6 -10 9760.94 456.982 32
0 -6 -10 9418.20 440.529 14
0 -6 -10 9301.58 425.541 25
0 -6 -11 1778.63 203.532 25
0 -6 -11 1547.38 200.354 23
0 -6 -11 1469.85 212.425 13
0 -6 -11 1430.57 186.981 12
0 -6 -11 1658.31 210.645 32
0 -6 -11 1441.08 177.802 14
0 -6 -11 1605.05 188.920 31
0 -6 -11 1311.32 177.515 35
0 -6 -12 1946.16 223.995 31
0 -6 -12 2099.99 232.556 35
0 -6 -12 2028.21 228.152 32
0 -6 -12 2110.50 226.175 25
0 -6 -12 1950.16 220.055 14
0 -6 -12 1845.32 213.391 12
0 -6 -12 2306.10 260.758 13
0 -6 -13 13694.1 555.236 12
0 -6 -13 14847.7 577.973 25
0 -6 -13 14655.6 591.335 35
0 -6 -13 14985.7 601.584 31
0 -6 -13 15959.3 649.632 13
0 -6 -13 15456.3 606.641 32
0 -6 -13 14098.3 572.832 14
0 -6 -14 504.044 154.076 32
0 -6 -14 427.856 125.525 25
0 -6 -14 399.426 129.844 31
0 -6 -14 260.791 111.977 35
0 -6 -14 444.512 112.021 14
0 -6 -14 291.140 82.4116 10
0 -6 -14 684.844 142.452 12
0 -6 -14 428.120 168.246 13
0 -6 -15 11538.9 508.008 32
0 -6 -15 10577.3 472.396 14
0 -6 -15 10425.0 480.641 35
0 -6 -15 11179.1 499.188 31
0 -6 -15 10372.3 457.841 12
0 -6 -15 10218.1 463.452 25
0 -6 -16 1061.22 165.031 31
0 -6 -16 1036.80 152.463 14
0 -6 -16 866.304 154.698 35
0 -6 -16 856.316 133.811 25
0 -6 -16 1038.69 172.842 32
0 -6 -17 801.809 128.330 14
0 -6 -17 634.648 124.181 32
0 -6 -17 351.811 86.7456 25
0 -6 -18 2465.98 169.866 25
0 -6 -18 3335.67 214.350 32
0 -6 -19 37.8670 39.7751 32
0 7 -21 136.575 57.7282 7
0 7 -20 2997.24 212.848 7
0 7 -20 3024.69 204.668 34
0 7 -19 10587.8 444.375 7
0 7 -19 9864.33 408.846 34
0 7 -18 2585.65 236.531 34
0 7 -18 2444.35 248.079 7
0 7 -17 9625.30 465.998 34
0 7 -17 9961.01 488.959 7
0 7 -16 711.990 160.799 7
0 7 -16 968.529 141.752 30
0 7 -16 825.002 153.977 34
0 7 -15 579.625 117.519 30
0 7 -15 679.529 151.642 34
0 7 -14 39105.4 940.101 34
0 7 -14 38338.7 884.602 30
0 7 -13 967.460 169.070 34
0 7 -13 907.288 149.238 30
0 7 -12 643.999 126.592 34
0 7 -12 1116.01 211.661 2
0 7 -12 855.533 233.823 1
0 7 -12 516.947 114.173 30
0 7 -11 476.483 177.445 1
0 7 -11 463.733 136.590 2
0 7 -10 1285.51 224.659 2
0 7 -10 1118.30 245.045 1
0 7 -9 22195.2 887.082 1
0 7 -9 21770.4 837.315 2
0 7 -8 13910.0 658.086 2
0 7 -8 14248.1 686.779 1
0 7 -7 20137.8 784.589 1
0 -7 7 21218.5 667.291 4
0 7 -6 22156.2 785.683 1
0 -7 6 20906.4 681.384 4
0 -7 5 9142.10 458.272 4
0 -7 4 8191.03 443.131 4
0 -7 3 73059.7 1316.35 4
0 -7 2 59868.4 1210.67 4
0 -7 1 41278.3 1027.40 4
0 -7 0 81422.6 1471.95 4
0 -7 -1 12418.7 593.077 4
0 -7 -2 9003.00 520.375 4
0 -7 -3 17931.0 735.390 4
0 -7 -4 14946.5 689.490 4
0 -7 -5 13933.6 685.096 4
0 -7 -6 13096.4 684.919 4
0 -7 -7 828.013 181.090 4
0 -7 -8 770.610 180.436 4
0 -7 -9 4611.70 306.157 35
0 -7 -9 5046.97 338.135 31
0 -7 -9 4587.06 313.187 32
0 -7 -9 4786.89 349.575 13
0 -7 -9 4910.85 427.385 4
0 -7 -9 4654.30 299.905 14
0 -7 -9 4718.78 319.220 23
0 -7 -10 1811.05 216.833 23
0 -7 -10 1775.54 204.997 12
0 -7 -10 1618.92 200.150 31
0 -7 -10 1808.11 203.923 35
0 -7 -10 1757.13 203.063 32
0 -7 -10 1506.68 214.343 13
0 -7 -10 1545.06 179.308 14
0 -7 -11 27766.4 818.090 31
0 -7 -11 27551.3 762.241 12
0 -7 -11 24389.7 743.812 35
0 -7 -11 27107.6 799.711 23
0 -7 -11 27251.4 795.505 32
0 -7 -11 26451.1 760.583 14
0 -7 -12 805.545 144.552 14
0 -7 -12 1157.27 181.250 31
0 -7 -12 925.227 165.200 35
0 -7 -12 1042.96 162.202 12
0 -7 -12 1164.81 164.587 25
0 -7 -12 1055.40 175.071 32
0 -7 -13 865.246 161.376 35
0 -7 -13 678.835 125.275 10
0 -7 -13 779.626 157.878 32
0 -7 -13 677.853 126.065 25
0 -7 -13 757.911 146.263 31
0 -7 -13 745.605 136.509 14
0 -7 -14 6510.36 389.404 31
0 -7 -14 5481.90 345.839 10
0 -7 -14 5963.80 348.978 25
0 -7 -14 5907.14 345.027 14
0 -7 -14 6308.28 386.778 32
0 -7 -14 5944.77 362.539 35
0 -7 -15 4999.07 324.318 31
0 -7 -15 4731.72 309.295 35
0 -7 -15 4931.80 286.854 10
0 -7 -15 4993.27 302.799 14
0 -7 -15 5136.87 337.342 32
0 -7 -15 4767.01 291.124 25
0 -7 -16 8990.21 396.435 31
0 -7 -16 8950.75 397.922 32
0 -7 -16 8157.60 371.165 35
0 -7 -16 8136.55 356.555 14
0 -7 -16 7548.31 329.582 25
0 -7 -17 3520.39 191.344 25
0 -7 -17 4145.82 244.797 32
0 -7 -18 203.375 68.2974 32
0 8 -21 1211.70 106.665 7
0 8 -20 497.933 71.4142 20
0 8 -20 749.093 108.374 7
0 8 -19 2789.40 203.158 34
0 8 -19 2883.27 200.326 20
0 8 -19 2939.15 229.240 7
0 8 -18 1116.83 163.210 7
0 8 -18 969.279 136.468 34
0 8 -17 1773.78 172.687 30
0 8 -17 1795.53 212.059 34
0 8 -17 1361.71 189.614 7
0 8 -16 9594.99 483.043 7
0 8 -16 9261.30 417.555 30
0 8 -16 9321.64 444.027 34
0 8 -15 3091.81 265.939 34
0 8 -15 3093.00 252.905 30
0 8 -14 76.4044 78.2619 34
0 8 -14 9.47930 92.6865 30
0 8 -13 183.783 111.462 30
0 8 -13 221.790 90.7868 34
0 8 -12 4499.34 319.197 30
0 8 -12 4612.18 442.940 2
0 8 -12 4627.90 474.227 1
0 8 -11 18883.8 859.747 2
0 8 -11 19171.6 933.329 1
0 8 -11 19735.6 641.118 30
0 8 -10 1632.31 284.105 1
0 8 -10 1843.56 197.400 30
0 8 -10 2007.03 282.544 2
0 8 -9 7608.29 560.484 1
0 8 -9 7886.84 539.362 2
0 8 -8 6385.93 489.281 1
0 -8 7 11997.6 548.414 4
0 8 -7 12519.0 651.310 1
0 -8 6 4066.03 331.320 4
0 8 -6 3700.20 359.720 1
0 -8 5 10052.0 528.514 4
0 -8 4 21570.0 780.228 4
0 -8 3 4104.66 350.244 4
0 -8 2 32667.0 981.906 4
0 -8 1 24669.0 871.741 4
0 -8 0 337.943 148.727 4
0 -8 -1 18940.7 789.140 4
0 -8 -2 2846.44 321.645 4
0 -8 -3 2796.25 332.657 4
0 -8 -4 3566.52 371.113 4
0 -8 -5 8331.00 572.397 4
0 -8 -6 12115.5 698.174 4
0 -8 -7 174.855 73.1829 32
0 -8 -7 212.069 99.4144 4
0 -8 -7 87.7600 58.6904 28
0 -8 -7 157.591 82.6424 23
0 -8 -8 20506.6 658.014 32
0 -8 -8 21974.2 682.042 23
0 -8 -8 20722.7 922.742 4
0 -8 -8 20107.3 623.820 35
0 -8 -8 20914.6 661.006 28
0 -8 -9 3565.98 286.415 32
0 -8 -9 3092.07 360.712 4
0 -8 -9 3618.13 278.222 28
0 -8 -9 3707.30 282.716 35
0 -8 -9 3890.48 301.578 31
0 -8 -9 3488.11 284.594 23
0 -8 -10 1607.99 180.237 14
0 -8 -10 1676.58 213.333 32
0 -8 -10 1379.27 179.291 35
0 -8 -10 1616.18 211.520 31
0 -8 -10 1872.51 218.386 23
0 -8 -11 2441.10 255.964 31
0 -8 -11 2215.19 226.612 35
0 -8 -11 1959.93 229.110 23
0 -8 -11 2377.10 253.555 32
0 -8 -11 2244.14 218.636 14
0 -8 -12 4913.77 348.170 10
0 -8 -12 4723.73 338.791 31
0 -8 -12 4470.11 316.113 35
0 -8 -12 4766.16 307.866 14
0 -8 -12 4527.93 327.696 32
0 -8 -13 2553.64 222.435 14
0 -8 -13 2474.48 236.631 35
0 -8 -13 3075.83 271.665 31
0 -8 -13 2744.73 249.089 32
0 -8 -13 2432.07 244.595 10
0 -8 -14 1033.17 161.369 32
0 -8 -14 817.322 125.553 14
0 -8 -14 809.650 153.850 31
0 -8 -14 797.923 137.134 10
0 -8 -14 697.027 124.467 35
0 -8 -15 627.065 126.979 32
0 -8 -15 564.630 125.808 31
0 -8 -15 420.776 100.385 35
0 -8 -15 458.593 92.8105 10
0 -8 -15 640.114 101.270 14
0 -8 -16 4604.06 263.484 32
0 -8 -16 4453.26 257.227 31
0 -8 -17 408.534 87.0974 32
0 9 -20 71.2883 32.2957 20
0 9 -20 65.1491 53.3992 7
0 9 -19 -65.3600 61.0412 20
0 9 -19 -62.1590 67.4864 7
0 9 -18 1148.94 135.964 34
0 9 -18 1082.96 158.069 7
0 9 -17 2270.34 220.224 7
0 9 -17 2367.28 203.135 34
0 9 -17 2688.74 212.640 27
0 9 -16 988.886 148.410 34
0 9 -16 716.995 125.345 30
0 9 -16 647.550 140.728 7
0 9 -15 1.02781 73.8938 34
0 9 -15 56.6470 92.4585 30
0 9 -15 48.2222 80.7473 7
0 -9 15 -174.740 84.9480 22
0 9 -14 1515.40 193.731 30
0 9 -13 9518.00 466.931 30
0 9 -12 2063.05 301.347 2
0 9 -12 1846.60 327.176 1
0 9 -12 1798.10 210.165 30
0 9 -11 5973.49 546.407 1
0 9 -11 6133.42 376.875 30
0 9 -11 5251.54 485.166 2
0 9 -10 3980.58 415.968 2
0 9 -10 4342.73 311.775 30
0 9 -10 4495.64 476.718 1
0 -9 10 4301.82 298.196 9
0 9 -9 392.044 104.249 30
0 9 -9 148.024 120.088 1
0 -9 9 159.308 75.6439 9
0 9 -8 4950.23 460.465 1
0 9 -7 968.381 208.373 1
0 -9 6 13312.3 644.382 4
0 9 -6 12867.8 684.190 1
0 -9 5 2218.73 273.623 4
0 9 -5 2259.78 288.249 1
0 -9 4 51027.0 1293.91 4
0 9 -4 51404.7 1275.67 1
0 -9 3 42694.5 1203.51 4
0 -9 2 147.580 122.256 4
0 -9 1 10784.1 645.330 4
0 -9 0 80838.7 1734.47 4
0 -9 -1 117.200 136.695 4
0 -9 -2 23198.7 964.945 4
0 -9 -3 195.410 150.334 4
0 -9 -4 596.629 209.693 4
0 -9 -5 455.536 182.142 4
0 -9 -5 576.087 125.927 28
0 -9 -6 6414.97 380.065 28
0 -9 -6 6066.04 358.512 23
0 -9 -6 5896.95 523.485 4
0 -9 -7 2469.92 237.433 32
0 -9 -7 2583.44 347.483 4
0 -9 -7 2993.34 265.174 23
0 -9 -7 3028.01 268.348 28
0 -9 -8 617.511 129.717 23
0 -9 -8 838.172 157.149 28
0 -9 -8 697.561 186.230 4
0 -9 -8 587.294 108.991 33
0 -9 -8 522.071 124.980 32
0 -9 -9 18195.0 650.711 32
0 -9 -9 18815.3 669.392 31
0 -9 -9 17889.6 595.214 35
0 -9 -9 19226.9 663.164 23
0 -9 -10 4630.83 337.451 31
0 -9 -10 4471.78 304.447 35
0 -9 -10 4660.72 331.754 32
0 -9 -10 4733.32 342.092 23
0 -9 -10 4707.83 357.559 10
0 -9 -11 94.4307 93.2308 31
0 -9 -11 -2.81861 71.6231 35
0 -9 -11 179.341 112.649 32
0 -9 -11 79.9000 114.784 10
0 -9 -11 84.0793 93.8027 23
0 -9 -12 2282.56 228.785 32
0 -9 -12 2255.28 216.126 35
0 -9 -12 2568.86 247.728 31
0 -9 -12 2403.23 247.815 10
0 -9 -13 60.2772 62.7073 35
0 -9 -13 97.9088 87.0914 32
0 -9 -13 106.971 86.6734 10
0 -9 -13 -20.4507 107.663 31
0 -9 -14 1490.91 169.249 10
0 -9 -14 1614.09 180.899 31
0 -9 -14 1782.96 188.319 32
0 -9 -14 1380.25 151.383 35
0 -9 -15 623.551 112.067 32
0 -9 -15 485.608 82.0442 10
0 -9 -15 603.187 108.660 31
0 -9 -16 23.3146 63.8349 32
0 -9 -17 1682.84 114.379 32
0 10 -20 3733.10 172.659 7
0 10 -19 2421.55 175.879 7
0 10 -19 2483.15 171.675 20
0 10 -18 58.2721 65.7307 7
0 10 -17 -165.800 84.2423 27
0 10 -17 46.5586 79.1630 7
0 10 -16 4694.23 290.419 30
0 -10 16 4439.26 278.460 22
0 10 -16 4524.01 303.669 7
0 -10 15 4809.30 319.503 22
0 10 -15 5010.79 331.045 7
0 10 -15 5195.30 335.716 30
0 -10 14 1644.96 212.717 22
0 10 -14 1847.08 220.844 7
0 10 -14 1687.67 214.490 30
0 10 -13 5115.82 349.904 30
0 10 -13 5599.36 359.672 7
0 10 -12 11528.5 532.057 30
0 10 -11 4482.36 460.655 2
0 10 -11 4920.81 359.787 30
0 10 -10 38256.1 943.937 30
0 10 -10 37692.0 1369.22 1
0 10 -10 35990.6 1294.14 2
0 10 -9 7656.69 616.550 1
0 -10 9 7899.21 425.447 9
0 10 -9 8386.86 447.367 30
0 10 -9 8034.66 622.281 2
0 10 -8 10509.8 696.286 1
0 10 -8 10241.3 473.813 30
0 -10 8 10264.7 478.686 9
0 10 -7 -81.9226 133.480 1
0 -10 7 91.0277 92.2094 9
0 10 -7 19.3213 68.3458 30
0 10 -6 346.199 150.467 1
0 -10 6 318.142 88.5289 9
0 -10 6 258.337 93.0810 4
0 -10 5 8879.84 581.016 4
0 10 -5 7776.24 555.766 1
0 10 -4 9635.95 580.234 1
0 -10 4 9918.01 630.171 4
0 10 -3 1957.07 267.421 1
0 -10 3 1629.38 257.627 4
0 -10 2 86935.2 1903.71 4
0 10 -2 85634.5 1628.51 1
0 -10 1 736.362 204.377 4
0 10 -1 754.590 176.858 1
0 -10 0 10002.5 677.698 4
0 -10 -1 10319.7 691.786 4
0 -10 -2 667.781 131.673 28
0 -10 -2 753.579 134.407 16
0 -10 -2 671.993 210.230 4
0 -10 -3 2049.72 216.987 16
0 -10 -3 2155.70 222.384 10
0 -10 -3 2078.98 227.099 28
0 -10 -3 1954.98 206.138 23
0 -10 -3 2175.98 348.783 4
0 -10 -4 6441.61 587.009 4
0 -10 -4 6130.88 395.781 10
0 -10 -4 6480.07 395.287 28
0 -10 -4 6512.02 370.166 23
0 -10 -5 10324.4 472.981 23
0 -10 -5 9424.75 692.082 4
0 -10 -5 9964.29 493.190 28
0 -10 -6 21858.4 695.817 32
0 -10 -6 20379.9 684.029 23
0 -10 -6 22288.9 740.136 28
0 -10 -7 6457.64 425.119 10
0 -10 -7 6235.66 365.741 33
0 -10 -7 6349.13 382.946 23
0 -10 -7 5775.51 376.828 28
0 -10 -7 5791.20 359.069 32
0 -10 -8 10293.6 454.373 33
0 -10 -8 11175.4 550.772 10
0 -10 -8 9429.04 469.765 32
0 -10 -8 10019.0 478.025 23
0 -10 -9 6041.77 395.275 31
0 -10 -9 6605.39 428.893 10
0 -10 -9 6424.47 386.789 23
0 -10 -9 6493.15 389.898 32
0 -10 -10 5246.30 358.178 31
0 -10 -10 4978.23 338.047 32
0 -10 -10 4913.09 335.264 23
0 -10 -10 5412.35 384.704 10
0 -10 -11 6431.24 396.642 10
0 -10 -11 5957.46 369.092 31
0 -10 -11 5760.43 348.369 32
0 -10 -11 5970.53 352.338 23
0 -10 -12 1312.37 169.171 32
0 -10 -12 1542.70 193.961 10
0 -10 -12 1255.03 187.184 31
0 -10 -13 384.243 110.552 10
0 -10 -13 178.685 80.6692 32
0 -10 -13 297.855 99.3336 31
0 -10 -14 38.1360 66.6115 31
0 -10 -14 -2.10056 48.5262 10
0 -10 -14 -13.8903 66.8460 32
0 -10 -15 3534.38 198.396 32
0 -10 -15 3079.17 161.041 10
0 -10 -15 3535.69 205.329 31
0 -10 -16 2787.32 140.516 32
0 11 -19 975.046 90.5640 7
0 11 -19 1084.93 105.295 20
0 11 -18 805.873 112.716 20
0 11 -18 582.875 89.7908 7
0 11 -17 124.433 57.1610 27
0 11 -17 124.849 67.7661 7
0 -11 16 4604.97 270.009 22
0 11 -16 4910.87 288.447 7
0 -11 15 1920.97 202.844 22
0 11 -15 2103.11 211.807 30
0 11 -15 1895.41 193.007 7
0 -11 14 5716.02 358.388 22
0 11 -14 6204.97 368.547 30
0 11 -14 5749.51 335.755 7
0 11 -13 2174.07 243.381 30
0 11 -13 1738.76 193.490 7
0 -11 13 1974.50 234.186 22
0 11 -12 7252.79 381.036 7
0 11 -12 7296.31 417.625 30
0 -11 12 7394.12 438.278 22
0 11 -11 11162.5 515.525 30
0 -11 11 10738.8 529.668 22
0 11 -10 2772.12 265.405 30
0 -11 10 2845.66 285.693 22
0 -11 9 8729.99 493.130 22
0 11 -9 9302.95 676.352 2
0 11 -9 8771.04 672.999 1
0 11 -9 9130.38 469.853 30
0 -11 8 27555.5 848.344 22
0 -11 8 27570.3 809.378 9
0 11 -8 28009.9 1154.10 1
0 11 -8 27147.3 787.534 30
0 11 -8 27424.4 1166.02 2
0 11 -7 613.991 134.815 30
0 11 -7 421.753 171.503 1
0 -11 7 663.194 148.353 22
0 -11 7 552.383 126.234 9
0 -11 6 4526.54 340.728 22
0 11 -6 4830.33 328.011 30
0 11 -6 3967.11 420.510 1
0 -11 6 4529.66 430.879 4
0 -11 6 4582.49 331.060 9
0 11 -5 -10.2725 116.823 1
0 11 -5 5.05375 71.6570 30
0 -11 5 31.7178 77.8182 22
0 -11 5 -200.302 119.759 4
0 11 -4 17611.2 825.036 1
0 -11 4 18536.7 623.471 16
0 -11 4 17689.3 642.442 9
0 -11 4 18200.3 888.045 4
0 -11 4 18637.7 670.765 22
0 11 -4 18239.7 594.974 30
0 -11 3 30022.4 1170.43 4
0 -11 3 31732.2 860.369 22
0 11 -3 31049.7 1061.62 1
0 -11 3 30632.7 778.126 28
0 -11 3 31497.6 824.656 16
0 11 -3 31812.2 765.095 30
0 -11 3 30308.2 826.707 9
0 -11 2 8130.82 429.781 9
0 -11 2 8466.60 437.817 16
0 -11 2 8251.07 437.902 22
0 -11 2 8444.61 422.022 28
0 -11 2 8244.53 624.122 4
0 -11 1 52977.9 1066.17 9
0 -11 1 53679.2 1099.05 16
0 -11 1 54034.8 1088.22 22
0 -11 1 53959.2 1615.17 4
0 -11 1 52446.4 1061.04 28
0 -11 0 70.1002 152.137 4
0 -11 0 273.596 117.634 16
0 -11 0 85.9377 62.0530 10
0 -11 0 161.006 73.4756 22
0 -11 0 157.604 84.4446 28
0 -11 0 369.448 113.241 23
0 -11 0 392.966 117.446 9
0 -11 -1 1305.13 168.156 10
0 -11 -1 1643.49 201.930 16
0 -11 -1 1512.57 189.308 23
0 -11 -1 1260.57 261.650 4
0 -11 -1 1585.17 195.698 28
0 -11 -2 77.5843 73.7348 23
0 -11 -2 33.4238 72.7545 10
0 -11 -2 -2.09165 92.3213 28
0 -11 -2 123.780 121.592 4
0 -11 -3 20642.5 1060.37 4
0 -11 -3 20187.6 700.814 28
0 -11 -3 20361.9 664.660 23
0 -11 -3 20786.3 708.661 10
0 -11 -4 17074.0 609.259 23
0 -11 -4 17954.3 676.143 10
0 -11 -4 18108.3 992.226 4
0 -11 -4 18179.4 672.937 28
0 -11 -5 220.948 99.0671 28
0 -11 -5 325.957 126.855 10
0 -11 -5 227.886 89.9584 23
0 -11 -6 3090.76 265.507 23
0 -11 -6 2790.04 273.109 28
0 -11 -6 3387.58 304.390 10
0 -11 -6 3126.05 263.710 32
0 -11 -7 15219.7 570.905 33
0 -11 -7 16526.4 657.570 10
0 -11 -7 15528.0 585.365 23
0 -11 -7 15166.3 582.257 32
0 -11 -8 -74.0329 105.179 31
0 -11 -8 60.7301 69.1392 23
0 -11 -8 -201.483 125.711 32
0 -11 -8 99.8909 73.8973 33
0 -11 -8 76.2725 119.159 10
0 -11 -9 4460.88 311.254 32
0 -11 -9 4389.31 328.375 31
0 -11 -9 4180.08 330.370 10
0 -11 -9 4243.33 299.592 23
0 -11 -10 9921.90 483.659 10
0 -11 -10 9023.79 413.806 23
0 -11 -10 8963.64 447.234 31
0 -11 -10 10030.6 444.799 32
0 -11 -11 3096.22 264.450 10
0 -11 -11 2862.24 249.826 31
0 -11 -11 3188.47 245.757 32
0 -11 -12 1352.99 165.147 10
0 -11 -12 1563.28 174.941 31
0 -11 -12 1537.75 165.904 32
0 -11 -13 160.733 79.0168 10
0 -11 -13 120.397 72.8424 31
0 -11 -13 142.898 67.3833 32
0 -11 -14 338.019 67.1868 32
0 -11 -14 478.980 73.4395 10
0 -11 -14 353.788 74.8467 31
0 12 -18 350.885 73.6432 20
0 12 -17 506.510 95.8453 20
0 12 -17 455.054 72.0594 7
0 12 -17 357.888 67.0896 27
0 12 -16 1274.94 126.587 7
0 -12 16 1325.07 140.529 22
0 -12 15 2174.38 198.556 22
0 12 -15 2090.88 173.679 7
0 12 -14 216.808 75.5135 7
0 -12 14 101.681 90.7153 22
0 12 -13 7277.74 395.356 30
0 -12 13 7298.28 408.625 22
0 -12 12 10531.6 507.519 22
0 12 -12 10400.6 487.911 30
0 12 -11 7154.73 418.123 30
0 -12 11 7268.14 437.196 22
0 12 -10 14457.7 582.136 30
0 -12 10 14783.7 626.553 22
0 12 -9 2355.96 244.616 30
0 -12 9 2042.65 245.623 22
0 -12 8 8667.13 490.298 22
0 12 -8 7257.10 414.355 30
0 12 -7 1482.31 187.529 30
0 -12 7 1250.15 203.335 22
0 12 -6 6167.46 532.914 1
0 -12 6 6160.43 407.388 22
0 12 -6 6078.67 367.309 30
0 -12 6 6525.51 406.414 9
0 -12 5 9451.00 663.394 4
0 -12 5 9158.37 493.109 22
0 -12 5 9866.26 499.316 9
0 12 -5 8778.90 431.423 30
0 12 -5 8127.83 600.980 1
0 -12 4 3110.33 289.067 9
0 -12 4 2952.94 386.759 4
0 -12 4 2618.25 260.761 22
0 -12 3 11359.1 529.273 22
0 -12 3 11626.9 532.596 9
0 -12 3 11206.4 753.158 4
0 -12 2 9080.02 465.111 22
0 -12 2 10419.3 725.833 4
0 -12 2 9409.12 476.724 9
0 -12 2 9891.30 469.432 28
0 -12 1 2847.78 396.421 4
0 -12 1 3679.82 282.656 10
0 -12 1 3147.81 273.388 22
0 -12 1 3481.89 289.554 28
0 -12 1 3270.45 278.586 23
0 -12 0 17176.0 612.315 22
0 -12 0 16886.1 630.566 28
0 -12 0 16166.4 942.626 4
0 -12 0 16582.4 605.129 23
0 -12 0 16834.8 607.851 10
0 -12 -1 4270.11 316.225 10
0 -12 -1 4304.05 328.178 28
0 -12 -1 3645.20 288.611 23
0 -12 -2 1608.73 209.158 28
0 -12 -2 1283.34 178.943 10
0 -12 -2 1297.88 180.501 23
0 -12 -3 16412.9 605.469 23
0 -12 -3 17359.6 655.783 28
0 -12 -3 16422.5 635.221 10
0 -12 -4 1752.08 226.992 28
0 -12 -4 1568.20 196.156 23
0 -12 -4 1471.79 198.419 10
0 -12 -5 10177.9 509.780 10
0 -12 -5 9014.47 438.976 32
0 -12 -5 9409.40 455.263 23
0 -12 -6 7976.26 428.624 33
0 -12 -6 7402.47 400.820 23
0 -12 -6 8118.45 458.129 10
0 -12 -6 7267.80 394.962 32
0 -12 -7 10189.8 459.068 32
0 -12 -7 10967.7 473.910 23
0 -12 -7 11026.0 474.061 33
0 -12 -8 6114.75 343.552 23
0 -12 -8 6927.84 410.525 10
0 -12 -8 6419.75 379.134 31
0 -12 -8 6784.14 347.094 33
0 -12 -8 5984.93 347.070 32
0 -12 -9 67.0361 95.6699 31
0 -12 -9 33.9790 118.081 10
0 -12 -9 103.350 80.6720 32
0 -12 -9 49.8279 71.9167 23
0 -12 -10 2262.56 227.996 10
0 -12 -10 1805.37 181.504 32
0 -12 -10 2022.35 204.647 31
0 -12 -11 2769.31 201.264 32
0 -12 -11 2714.82 212.640 31
0 -12 -11 2730.00 219.646 10
0 -12 -12 848.930 121.024 10
0 -12 -12 715.938 103.056 32
0 -12 -12 940.802 120.303 31
0 -12 -13 14.0381 45.2886 31
0 -12 -13 56.8595 40.4144 32
0 -12 -13 89.8061 53.2314 10
0 13 -17 2882.63 172.408 20
0 -13 16 503.836 81.8379 22
0 13 -16 408.744 88.6585 20
0 13 -15 1867.69 178.425 20
0 -13 15 1693.61 159.771 22
0 -13 14 6706.11 340.097 22
0 -13 13 262.963 104.549 22
0 -13 12 5633.13 363.448 22
0 -13 11 4888.88 347.932 22
0 13 -10 402.118 116.088 30
0 -13 10 648.753 160.089 22
0 13 -9 514.350 127.958 30
0 -13 9 599.306 151.113 22
0 -13 8 4626.99 350.903 22
0 13 -8 4240.48 311.724 30
0 -13 7 507.977 135.699 22
0 -13 6 2286.69 240.911 22
0 -13 5 2232.99 245.406 22
0 -13 4 635.623 143.149 22
0 -13 3 13.7802 92.7307 22
0 -13 2 342.485 108.974 22
0 -13 2 267.780 100.739 23
0 -13 1 1609.15 203.577 22
0 -13 1 1522.85 183.505 10
0 -13 1 1605.29 200.840 23
0 -13 0 52.2466 63.2878 23
0 -13 0 -61.9618 89.8312 10
0 -13 0 67.6810 70.3923 22
0 -13 -1 1616.71 196.662 23
0 -13 -1 1317.01 175.014 10
0 -13 -2 241.390 101.637 10
0 -13 -2 531.793 121.832 23
0 -13 -3 2880.77 264.494 10
0 -13 -3 2879.34 249.708 23
0 -13 -4 140.800 92.9162 10
0 -13 -4 251.279 89.9349 23
0 -13 -4 274.271 93.2873 32
0 -13 -5 2093.47 223.676 33
0 -13 -5 2121.06 208.744 23
0 -13 -5 2198.85 240.342 10
0 -13 -5 2182.50 211.438 32
0 -13 -6 4732.09 297.027 23
0 -13 -6 4381.93 289.601 32
0 -13 -6 4582.02 332.025 10
0 -13 -6 4655.57 307.920 33
0 -13 -7 1311.72 177.127 31
0 -13 -7 1405.21 163.027 33
0 -13 -7 1428.99 163.554 23
0 -13 -7 1447.90 194.354 10
0 -13 -7 1309.04 163.694 32
0 -13 -8 3541.06 261.359 31
0 -13 -8 3191.42 220.196 23
0 -13 -8 3331.33 219.771 33
0 -13 -8 3430.27 271.336 10
0 -13 -8 3145.72 227.223 32
0 -13 -9 4434.71 285.307 10
0 -13 -9 4307.64 269.179 31
0 -13 -9 3878.93 236.222 32
0 -13 -10 2419.10 196.204 10
0 -13 -10 2375.84 188.670 31
0 -13 -10 2262.03 171.778 32
0 -13 -11 308.605 67.2264 32
0 -13 -11 199.463 68.3584 10
0 -13 -11 265.392 74.6995 31
0 -13 -12 4001.57 184.038 10
0 -13 -12 3910.16 180.933 31
0 14 -16 -8.41525 42.2489 20
0 -14 15 317.996 71.8712 22
0 14 -15 269.290 65.7186 20
0 -14 14 154.142 70.5445 22
0 14 -14 66.8515 59.1976 20
0 -14 13 791.747 132.471 22
0 14 -13 536.212 99.2091 20
0 14 -12 290.301 78.1857 20
0 -14 12 285.234 100.207 22
0 14 -11 1250.13 149.082 20
0 -14 11 1502.38 190.406 22
0 14 -10 3028.36 226.838 20
0 -14 10 3204.85 287.647 22
0 -14 9 9364.85 475.377 22
0 14 -9 8005.03 360.712 20
0 -14 8 318.197 116.643 22
0 -14 7 6335.83 406.652 22
0 -14 6 16976.8 646.781 22
0 -14 5 239.694 121.441 22
0 -14 4 7772.41 408.951 23
0 -14 4 8034.30 441.244 22
0 -14 3 5128.85 333.656 23
0 -14 3 5446.03 366.425 22
0 -14 2 5792.00 371.369 22
0 -14 2 6208.74 370.808 23
0 -14 1 1132.62 168.166 22
0 -14 1 739.147 131.313 23
0 -14 0 18435.4 596.122 10
0 -14 0 17530.0 591.760 23
0 -14 -1 6599.69 368.950 10
0 -14 -1 6361.24 354.467 23
0 -14 -2 9.23496 62.5363 23
0 -14 -2 -8.63840 92.6978 10
0 -14 -3 6997.75 351.792 32
0 -14 -3 7352.45 390.316 10
0 -14 -3 7211.32 362.302 23
0 -14 -4 4247.51 268.414 23
0 -14 -4 4166.38 295.212 10
0 -14 -4 4558.05 278.339 32
0 -14 -4 4174.16 302.688 33
0 -14 -5 367.325 115.451 10
0 -14 -5 277.223 83.7188 32
0 -14 -5 280.865 98.9512 33
0 -14 -5 314.768 84.6396 23
0 -14 -6 34.7204 66.6576 32
0 -14 -6 92.0116 54.8955 23
0 -14 -6 175.712 97.6881 10
0 -14 -6 28.5276 75.7764 31
0 -14 -6 90.9313 64.7896 33
0 -14 -7 514.827 94.6357 33
0 -14 -7 363.072 84.8324 32
0 -14 -7 489.528 82.6423 23
0 -14 -7 425.298 109.652 10
0 -14 -7 437.245 108.724 31
0 -14 -8 74.7336 66.0920 31
0 -14 -8 209.206 66.0440 32
0 -14 -8 206.410 79.9290 10
0 -14 -9 529.662 97.3428 10
0 -14 -9 437.829 87.3989 31
0 -14 -9 461.454 73.6748 32
0 -14 -10 87.0890 50.9510 31
0 -14 -10 62.7881 43.4505 10
0 -15 14 -23.5519 41.3628 22
0 15 -14 -104.566 39.6688 20
0 -15 13 122.573 59.6871 22
0 15 -13 -11.5527 38.1238 20
0 15 -12 117.395 42.0036 20
0 -15 12 283.560 90.5260 22
0 -15 11 5628.50 311.332 22
0 15 -11 4825.50 227.950 20
0 -15 10 617.900 147.404 22
0 -15 9 5014.97 321.465 22
0 -15 8 13462.9 524.894 22
0 -15 7 -22.7698 98.4249 22
0 -15 6 5949.15 320.645 23
0 -15 6 5789.01 350.712 22
0 -15 5 2020.26 210.769 22
0 -15 5 2344.23 212.134 23
0 -15 4 214.757 97.7783 22
0 -15 4 141.165 61.7642 23
0 -15 3 -32.9214 63.8068 23
0 -15 3 31.4634 68.5328 22
0 -15 2 170.338 83.0446 22
0 -15 2 -4.48012 57.4663 23
0 -15 1 2804.91 218.307 23
0 -15 1 2933.37 220.424 22
0 -15 0 4336.74 266.125 23
0 -15 -1 1861.32 171.123 23
0 -15 -1 1856.69 166.127 32
0 -15 -1 1841.21 173.879 10
0 -15 -2 9988.67 406.169 10
0 -15 -2 10509.2 453.835 33
0 -15 -2 9912.91 374.602 23
0 -15 -2 9784.85 369.000 32
0 -15 -3 1094.83 144.481 10
0 -15 -3 1004.51 119.272 23
0 -15 -3 1148.43 133.970 32
0 -15 -3 1245.78 167.599 33
0 -15 -4 3264.05 228.746 10
0 -15 -4 3375.88 202.878 32
0 -15 -4 3762.21 250.103 33
0 -15 -4 3155.04 192.732 23
0 -15 -5 3227.37 189.290 32
0 -15 -5 3576.97 227.000 33
0 -15 -5 3608.24 235.859 31
0 -15 -5 3483.10 230.648 10
0 -15 -6 -4.74211 63.4111 31
0 -15 -6 25.7843 46.6310 33
0 -15 -6 -0.32268 42.7441 32
0 -15 -6 102.467 59.9333 10
0 -15 -7 102.636 48.7200 31
0 -15 -7 153.910 37.7209 32
0 -15 -7 128.476 57.4751 10
0 -15 -7 165.419 42.9351 33
0 -15 -8 250.129 59.6071 31
0 -15 -8 327.024 67.5840 10
0 -16 13 404.325 62.6939 22
0 -16 12 1435.40 127.022 22
0 -16 11 466.900 91.5027 22
0 -16 10 10027.5 363.170 22
0 -16 9 1459.21 156.025 22
0 -16 8 2711.91 167.764 23
0 -16 8 3397.01 236.220 22
0 -16 7 4763.67 277.192 22
0 -16 7 4309.28 228.935 33
0 -16 6 73.8173 61.3717 22
0 -16 6 158.541 57.1497 23
0 -16 5 551.849 112.737 22
0 -16 5 669.768 97.0997 23
0 -16 4 31.6021 43.5526 23
0 -16 4 -112.616 83.4529 22
0 -16 3 189.933 68.3203 22
0 -16 3 370.662 75.6810 23
0 -16 2 69.9504 56.5224 22
0 -16 1 678.430 131.769 33
0 -16 0 1935.80 191.544 33
0 -16 -1 4487.95 269.081 33
0 -16 -2 200.135 80.8094 33
0 -16 -3 8349.42 323.794 31
0 -16 -3 8833.99 334.872 33
0 -16 -4 2059.70 155.258 33
0 -16 -4 2078.37 154.444 31
0 -16 -5 811.419 86.6461 33
0 -16 -5 806.830 92.9326 31
0 -16 -6 1146.86 93.8521 31
0 -17 10 -15.8325 43.3706 22
0 -17 9 5912.48 231.990 22
0 -17 8 7440.16 267.368 22
0 -17 7 1082.30 112.113 22
0 -17 6 2673.08 152.493 33
0 -17 6 2834.62 171.011 22
0 -17 5 2549.72 158.532 22
0 -17 5 2538.09 162.478 33
0 -17 4 745.535 100.683 33
0 -17 4 602.985 76.4659 22
0 -17 3 895.057 112.451 33
0 -17 2 3769.23 212.342 33
0 -17 1 1969.14 156.896 33
0 -17 0 214.575 70.4716 33
0 -17 -1 7498.42 252.803 31
0 -17 -1 8295.90 287.761 33
0 -17 -2 4818.49 191.242 31
0 -17 -2 5266.55 215.120 33
0 -17 -3 694.925 72.6674 33
1 -17 -3 766.892 83.1173 31
1 -17 -3 706.623 77.3270 33
1 -17 -2 458.128 70.8949 31
1 -17 -2 424.049 74.6616 33
1 -17 -1 2362.74 163.058 33
1 -17 0 1212.01 127.389 33
1 -17 1 -48.9041 68.7984 33
1 -17 2 1347.11 132.249 33
1 -17 2 1284.22 101.406 23
1 -17 3 617.603 98.1278 33
1 -17 3 415.987 62.2143 23
1 -17 4 638.967 91.8562 33
1 -17 4 349.851 56.3301 23
1 -17 5 948.339 91.4366 23
1 -17 5 745.400 87.6594 22
1 -17 5 821.755 100.228 33
1 -17 6 29.7983 38.2308 33
1 -17 6 26.7801 40.2609 22
1 -17 6 -4.04069 27.1381 23
1 -17 7 4604.57 212.352 22
1 -17 8 270.656 63.9982 22
1 -17 9 374.773 66.7685 22
1 -17 10 1500.84 109.759 22
1 -16 -6 271.632 55.5029 31
1 -16 -5 852.119 103.538 31
1 -16 -5 829.296 93.3578 33
1 -16 -5 748.786 84.3822 10
1 -16 -4 6160.86 266.727 33
1 -16 -4 6186.65 274.523 31
1 -16 -4 5561.88 227.226 10
1 -16 -3 5132.11 266.758 33
1 -16 -3 4826.51 218.973 10
1 -16 -3 4649.57 215.083 23
1 -16 -2 13415.4 446.558 33
1 -16 -2 11426.1 357.490 23
1 -16 -1 1510.85 171.145 33
1 -16 -1 1365.75 134.271 23
1 -16 0 2752.28 190.926 23
1 -16 1 3691.91 225.029 23
1 -16 2 1638.41 159.822 23
1 -16 3 15.4135 59.8445 23
1 -16 3 65.4941 56.6396 22
1 -16 4 1108.04 136.209 23
1 -16 4 1393.25 147.752 22
1 -16 5 5506.25 289.286 22
1 -16 5 5237.01 271.904 23
1 -16 6 3745.09 245.116 22
1 -16 6 3232.11 212.518 23
1 -16 7 380.621 110.524 22
1 -16 7 312.951 82.4657 23
1 -16 8 14114.6 409.755 23
1 -16 8 15724.0 481.997 22
1 -16 9 6853.44 311.577 22
1 -16 9 5715.58 249.714 23
1 -16 10 3342.73 181.361 23
1 -16 10 4057.82 233.769 22
1 -16 11 930.138 88.3234 23
1 -16 11 1102.54 119.748 22
1 -16 12 180.550 57.4938 22
1 -16 13 123.007 42.8880 22
1 -15 -9 14.6571 35.8264 10
1 -15 -9 87.8215 40.6770 31
1 -15 -8 1144.89 115.127 31
1 -15 -8 1150.74 110.331 10
1 -15 -7 42.1955 32.3798 23
1 -15 -7 88.1306 57.5554 31
1 -15 -7 37.6353 51.7467 10
1 -15 -6 2186.17 175.861 10
1 -15 -6 2155.67 162.036 33
1 -15 -6 2244.26 184.490 31
1 -15 -6 2175.74 157.941 23
1 -15 -5 208.201 89.7264 31
1 -15 -5 54.7878 60.9408 33
1 -15 -5 62.4650 54.2933 23
1 -15 -5 130.514 68.1495 10
1 -15 -4 6925.25 345.579 33
1 -15 -4 6422.89 303.764 23
1 -15 -4 6902.25 327.159 10
1 -15 -3 8609.26 400.279 33
1 -15 -3 7993.79 361.213 23
1 -15 -3 8270.93 360.451 10
1 -15 -2 293.735 89.7921 23
1 -15 -2 -50.0989 74.8409 10
1 -15 -1 5987.50 324.595 23
1 -15 0 1691.63 193.967 23
1 -15 1 688.856 123.922 23
1 -15 2 -75.7346 78.0517 22
1 -15 2 -106.323 95.3239 23
1 -15 3 162.099 77.4171 23
1 -15 3 330.738 99.7233 22
1 -15 4 1063.52 153.878 22
1 -15 4 987.514 146.608 23
1 -15 5 506.422 113.335 23
1 -15 5 195.126 88.8423 22
1 -15 6 4592.80 313.848 22
1 -15 7 4427.31 309.707 22
1 -15 8 108.987 105.994 22
1 -15 9 15244.6 538.688 22
1 -15 10 1256.93 166.276 22
-1 15 -11 172.653 53.1905 20
1 -15 11 131.791 89.6316 22
1 -15 12 814.430 120.707 22
-1 15 -12 827.381 96.7872 20
1 -15 13 175.975 65.5453 22
-1 15 -13 223.402 55.0913 20
-1 15 -14 989.430 86.5963 20
1 -15 14 1283.50 117.636 22
1 -14 -11 -30.7180 47.9674 10
1 -14 -11 40.0288 34.2896 31
1 -14 -10 4060.67 206.009 31
1 -14 -10 4199.75 215.847 10
1 -14 -9 2637.92 194.695 10
1 -14 -9 2602.55 186.521 31
1 -14 -8 98.0985 51.8015 23
1 -14 -8 26.7066 72.0142 10
1 -14 -8 21.9558 66.8439 31
1 -14 -8 57.5547 50.7579 32
1 -14 -7 409.389 84.1157 32
1 -14 -7 401.197 79.4301 33
1 -14 -7 309.382 92.7283 10
1 -14 -7 267.540 71.6004 23
1 -14 -7 381.025 98.3044 31
1 -14 -6 646.770 102.244 32
1 -14 -6 547.803 96.3466 23
1 -14 -6 672.293 134.431 10
1 -14 -6 649.905 119.127 33
1 -14 -5 3140.87 251.726 33
1 -14 -5 2738.64 222.153 23
1 -14 -5 2980.46 211.390 32
1 -14 -5 2913.61 245.587 10
1 -14 -4 5237.21 287.186 32
1 -14 -4 5172.29 313.813 23
1 -14 -4 4863.28 319.225 10
1 -14 -3 6985.56 341.630 32
1 -14 -3 8289.08 409.256 23
1 -14 -3 8033.01 413.486 10
1 -14 -2 11144.3 483.586 23
1 -14 -2 11316.4 475.173 10
1 -14 -1 107.816 74.5109 23
1 -14 -1 350.966 97.5883 10
1 -14 0 202.322 96.4596 23
1 -14 1 122.811 82.0732 23
1 -14 1 48.7925 56.1255 22
1 -14 2 467.976 117.249 22
1 -14 2 456.083 118.408 23
1 -14 3 680.437 137.043 23
1 -14 3 713.765 140.344 22
1 -14 4 102.085 74.9873 22
1 -14 5 1749.66 213.785 22
1 -14 6 800.219 159.114 22
1 -14 7 5120.61 363.791 22
1 -14 8 12797.1 555.211 22
1 -14 9 440.797 154.470 22
1 -14 10 2495.19 259.860 22
1 -14 11 1523.20 196.216 22
1 -14 12 730.354 142.545 22
1 -14 13 454.141 102.046 22
1 -14 14 592.235 102.664 22
-1 14 -14 843.483 113.556 20
1 -14 15 3575.92 194.470 22
-1 14 -15 3781.93 199.695 20
-1 14 -16 651.918 78.9476 20
1 -13 -12 548.516 80.0904 31
1 -13 -12 615.481 86.7482 10
1 -13 -11 1582.99 147.513 31
1 -13 -11 1496.18 120.168 32
1 -13 -11 1685.35 158.429 10
1 -13 -10 99.7716 73.1404 31
1 -13 -10 47.9654 71.5196 10
1 -13 -10 116.709 57.7928 32
1 -13 -9 192.963 92.7975 10
1 -13 -9 162.870 68.0168 32
1 -13 -9 72.1435 79.5873 31
1 -13 -9 123.173 62.9896 23
1 -13 -8 571.284 106.273 32
1 -13 -8 676.671 135.299 10
1 -13 -8 584.115 116.155 23
1 -13 -8 615.768 102.465 33
1 -13 -8 409.801 111.952 31
1 -13 -7 -33.3483 110.463 31
1 -13 -7 182.172 103.657 10
1 -13 -7 -40.9888 86.0086 33
1 -13 -7 145.824 77.8821 23
1 -13 -7 126.772 63.7614 32
1 -13 -6 548.499 107.931 32
1 -13 -6 593.322 117.739 33
1 -13 -6 591.119 119.465 23
1 -13 -6 577.916 139.682 10
1 -13 -5 11221.9 487.126 23
1 -13 -5 10712.6 500.077 10
1 -13 -5 10840.1 451.329 32
1 -13 -4 2043.04 223.764 23
1 -13 -4 2140.84 202.897 32
1 -13 -4 2313.12 241.419 10
1 -13 -4 2023.63 245.925 28
1 -13 -3 2933.61 261.239 23
1 -13 -3 3028.55 269.413 10
1 -13 -3 2984.01 274.913 28
1 -13 -3 2834.09 230.159 32
1 -13 -2 823.367 164.014 10
1 -13 -2 606.523 164.672 23
1 -13 -2 750.842 179.388 28
1 -13 -1 46553.2 1028.80 23
1 -13 -1 46746.7 1001.01 10
1 -13 -1 47205.7 1065.15 28
1 -13 0 7564.66 434.255 23
1 -13 0 7853.66 404.748 10
1 -13 0 7709.69 433.342 28
1 -13 1 1863.61 218.827 28
1 -13 1 2143.80 221.900 22
1 -13 1 1835.29 227.354 23
1 -13 2 13268.0 545.592 28
1 -13 2 13655.3 566.656 22
1 -13 2 12899.2 568.342 9
1 -13 3 12760.3 577.799 9
1 -13 3 13266.8 583.400 22
1 -13 4 3457.39 311.008 9
1 -13 4 3350.54 296.039 22
1 -13 5 9360.35 494.088 9
-1 13 -5 8622.93 423.792 30
1 -13 5 8857.16 482.625 22
1 -13 6 57168.5 1201.67 9
1 -13 6 57008.4 1214.08 22
-1 13 -6 54430.4 1069.15 30
1 -13 7 1946.58 241.859 22
-1 13 -7 2226.45 232.141 30
1 -13 8 249.371 153.623 22
-1 13 -8 5.38345 95.2889 30
1 -13 9 4495.03 352.105 22
-1 13 -9 4428.13 317.287 30
1 -13 10 9908.24 511.232 22
-1 13 -10 9464.26 457.251 30
1 -13 11 -6.09614 100.936 22
-1 13 -11 23.2955 103.147 30
1 -13 12 421.613 129.362 22
-1 13 -12 539.519 142.241 30
-1 13 -13 496.271 120.493 30
1 -13 13 441.154 116.706 22
1 -13 14 269.404 97.9566 22
1 -13 15 138.128 71.1409 22
-1 13 -16 927.639 116.371 20
1 -13 16 732.052 92.8912 22
-1 13 -17 1188.39 109.954 20
1 -12 -14 17.3308 31.0194 31
1 -12 -13 3585.64 199.495 31
1 -12 -13 3412.06 198.571 10
1 -12 -13 3147.88 165.024 32
1 -12 -12 1315.89 128.434 32
1 -12 -12 1594.09 161.985 10
1 -12 -12 1523.39 154.521 31
1 -12 -11 126.156 86.9281 10
1 -12 -11 93.0222 68.8085 31
1 -12 -11 96.8492 67.3287 32
1 -12 -10 6127.10 366.477 10
1 -12 -10 5555.73 300.498 32
1 -12 -10 5750.40 338.658 31
1 -12 -10 5692.93 316.608 23
1 -12 -9 1843.87 220.865 31
1 -12 -9 1620.85 207.351 10
1 -12 -9 1625.70 186.575 23
1 -12 -9 1783.84 186.142 32
1 -12 -8 956.129 147.019 32
1 -12 -8 1068.50 173.327 31
1 -12 -8 1302.10 157.965 33
1 -12 -8 1228.22 200.283 10
1 -12 -8 1135.45 168.646 23
1 -12 -7 9430.18 432.040 32
1 -12 -7 10056.7 468.289 23
1 -12 -7 9738.84 442.421 33
1 -12 -7 9914.41 503.666 10
1 -12 -6 3422.48 305.160 10
1 -12 -6 3090.05 288.906 28
1 -12 -6 2939.30 248.847 32
1 -12 -6 2769.59 259.308 23
1 -12 -5 193.919 86.2008 32
1 -12 -5 147.898 106.047 28
1 -12 -5 274.528 105.618 23
1 -12 -5 222.853 106.116 10
1 -12 -4 214.375 89.6094 23
1 -12 -4 288.486 118.781 28
1 -12 -4 314.804 106.482 10
1 -12 -4 246.124 60.0521 32
1 -12 -3 20177.8 695.285 10
1 -12 -3 20878.7 696.212 23
1 -12 -3 20374.4 713.868 28
1 -12 -2 4777.64 352.315 28
1 -12 -2 4746.91 354.102 16
1 -12 -2 4833.34 335.917 23
1 -12 -2 4415.86 324.257 10
1 -12 -1 7472.01 399.951 9
1 -12 -1 7882.02 445.517 16
1 -12 -1 7781.15 418.202 10
1 -12 -1 7988.30 440.052 28
1 -12 -1 8360.11 448.386 23
1 -12 -1 6947.31 625.230 4
1 -12 0 7458.70 434.189 16
1 -12 0 7815.92 404.890 22
1 -12 0 8077.85 670.046 4
1 -12 0 7993.89 431.828 23
1 -12 0 7748.12 402.108 10
1 -12 0 6959.17 400.672 9
1 -12 0 7719.42 427.103 28
1 -12 1 671.676 136.800 28
1 -12 1 547.498 126.896 9
1 -12 1 524.413 132.245 16
1 -12 1 389.603 113.265 22
1 -12 1 436.158 166.882 4
1 -12 2 132.130 84.2064 28
1 -12 2 81.5397 150.550 4
1 -12 2 -2.10459 77.1938 9
1 -12 2 128.439 58.8466 22
1 -12 2 154.092 75.7017 16
1 -12 3 241.402 121.765 4
1 -12 3 144.362 84.3008 9
1 -12 3 19.9848 101.847 22
1 -12 3 212.611 104.525 16
1 -12 3 115.816 70.4967 28
-1 12 -4 6199.36 350.713 30
1 -12 4 5821.84 381.532 9
1 -12 4 5885.79 386.769 22
1 -12 4 6217.00 534.380 4
1 -12 4 5827.70 363.231 16
1 -12 5 8234.36 457.168 9
1 -12 5 8082.32 458.483 22
-1 12 -5 8057.56 595.560 1
-1 12 -5 8733.51 427.686 30
1 -12 6 960.168 170.376 22
-1 12 -6 847.191 149.623 30
-1 12 -6 1064.37 248.787 1
1 -12 6 855.784 174.019 9
1 -12 7 31828.4 900.639 9
1 -12 7 30668.9 907.456 22
-1 12 -7 31507.5 836.233 30
-1 12 -8 1154.00 183.677 30
1 -12 8 1225.02 201.691 22
1 -12 8 907.724 175.536 9
1 -12 9 1552.67 202.330 9
1 -12 9 1557.39 227.663 22
-1 12 -9 1125.33 184.491 30
1 -12 10 380.527 152.279 22
-1 12 -10 37.6877 101.309 30
-1 12 -11 16772.4 626.112 30
1 -12 11 16982.0 662.285 22
-1 12 -12 425.760 137.587 30
1 -12 12 388.824 138.610 22
1 -12 13 1226.55 184.163 22
-1 12 -13 1134.43 139.795 7
-1 12 -13 1547.09 204.755 30
-1 12 -14 8261.46 399.172 30
1 -12 14 6915.07 373.823 22
-1 12 -14 7651.52 345.688 7
1 -12 15 984.845 144.032 22
-1 12 -15 955.808 122.504 7
-1 12 -15 1088.59 152.502 30
-1 12 -16 412.455 85.5371 7
1 -12 16 237.396 69.2060 22
-1 12 -17 2066.19 142.840 7
1 -12 17 1715.28 122.317 22
-1 12 -18 1562.21 125.691 20
1 -11 -15 2707.63 149.190 31
1 -11 -14 23.2819 49.3928 31
1 -11 -14 -69.0550 60.4522 10
1 -11 -14 8.11265 49.1915 32
1 -11 -13 121.845 63.8913 10
1 -11 -13 40.6382 53.7916 32
1 -11 -13 81.3669 70.8818 31
1 -11 -12 3058.88 224.427 32
1 -11 -12 3226.12 249.130 31
1 -11 -12 3507.86 266.076 10
1 -11 -11 8145.81 386.312 32
1 -11 -11 8588.07 414.321 31
1 -11 -11 8395.59 397.710 23
1 -11 -11 9101.75 448.600 10
1 -11 -10 -51.3939 89.9356 32
1 -11 -10 246.464 103.063 31
1 -11 -10 309.395 117.384 23
1 -11 -10 145.590 121.173 10
1 -11 -9 2876.52 288.622 10
1 -11 -9 3198.61 283.437 31
1 -11 -9 3001.85 254.874 32
1 -11 -9 2895.01 260.418 23
1 -11 -8 9640.37 476.739 28
1 -11 -8 8735.80 456.364 23
1 -11 -8 9592.89 432.253 33
1 -11 -8 10479.7 525.969 10
1 -11 -8 8454.25 427.391 32
1 -11 -7 53.6966 78.7198 23
1 -11 -7 14.1295 96.6241 28
1 -11 -7 30.4134 72.6846 32
1 -11 -7 96.2062 114.617 10
1 -11 -6 32.7692 101.608 28
1 -11 -6 -64.1256 92.0675 23
1 -11 -6 14.9118 105.931 10
1 -11 -5 13215.1 579.138 28
1 -11 -5 12692.2 540.746 23
1 -11 -5 12536.8 576.016 10
1 -11 -4 689.193 137.337 16
1 -11 -4 920.257 158.015 28
1 -11 -4 953.153 178.348 10
1 -11 -4 873.052 154.090 23
1 -11 -4 803.488 203.008 4
1 -11 -3 146.911 89.9325 28
1 -11 -3 76.6499 65.9450 10
1 -11 -3 33.5239 67.9319 23
1 -11 -3 92.5680 130.364 4
1 -11 -3 220.377 92.1142 16
1 -11 -2 78.6833 145.675 4
1 -11 -2 112.791 81.9607 23
1 -11 -2 164.720 98.9304 16
1 -11 -2 159.393 87.9921 28
1 -11 -2 239.931 81.3682 10
1 -11 -1 15335.4 600.009 16
1 -11 -1 14749.4 548.460 9
1 -11 -1 16309.5 913.024 4
1 -11 -1 16329.9 585.658 10
1 -11 -1 15740.8 597.804 28
1 -11 -1 15575.1 585.233 23
1 -11 0 1682.36 206.711 16
1 -11 0 1283.80 159.918 10
1 -11 0 1665.50 202.893 28
1 -11 0 1622.38 307.359 4
1 -11 0 1692.85 199.601 9
1 -11 1 4238.98 300.830 22
1 -11 1 4248.70 450.649 4
1 -11 1 4508.73 310.194 28
1 -11 1 4160.94 306.762 9
1 -11 1 4946.23 332.221 16
1 -11 2 12502.0 522.146 16
1 -11 2 11157.1 503.569 9
1 -11 2 12061.6 519.783 22
1 -11 2 12123.1 498.527 28
1 -11 2 10837.8 703.134 4
1 -11 3 6380.35 531.981 4
1 -11 3 6418.43 386.575 9
1 -11 3 7178.08 394.818 16
1 -11 3 6800.72 394.191 22
-1 11 -3 6963.87 502.361 1
1 -11 3 6482.36 358.447 28
1 -11 4 2579.52 251.566 22
1 -11 4 2801.16 256.613 9
-1 11 -4 2831.08 238.241 30
1 -11 4 2792.81 341.448 4
-1 11 -4 2776.08 337.612 1
1 -11 4 2676.83 241.660 16
-1 11 -5 14994.6 785.545 1
1 -11 5 16060.1 567.329 16
1 -11 5 16617.1 815.936 4
1 -11 5 16706.0 626.009 9
-1 11 -5 16439.3 576.867 30
1 -11 6 174.329 109.057 9
-1 11 -6 -40.1393 123.840 1
-1 11 -6 157.886 78.2668 30
1 -11 6 259.285 79.3627 16
1 -11 7 972.693 166.456 9
-1 11 -7 1073.98 166.057 30
-1 11 -7 963.610 232.530 2
-1 11 -7 928.289 225.602 1
-1 11 -8 1314.35 261.022 1
-1 11 -8 1564.84 199.347 30
1 -11 8 1716.36 203.136 9
-1 11 -8 1581.36 291.998 2
-1 11 -9 13925.5 571.468 30
1 -11 9 14467.0 586.977 9
1 -11 10 31.5529 95.7326 9
-1 11 -10 66.0264 97.5957 30
-1 11 -11 -2.06276 111.169 30
-1 11 -12 13243.7 558.023 30
-1 11 -13 4150.48 314.073 30
-1 11 -13 4196.28 293.077 7
1 -11 14 182.590 97.1675 22
-1 11 -14 357.196 121.898 30
-1 11 -14 267.684 96.7223 7
-1 11 -15 8024.52 393.186 30
1 -11 15 7844.88 392.208 22
-1 11 -15 7933.73 384.025 7
1 -11 16 1738.10 172.578 22
-1 11 -16 2005.25 189.056 7
1 -11 17 15.1543 32.7637 22
-1 11 -17 158.594 67.5165 7
-1 11 -18 87.0084 48.8923 7
-1 11 -19 3371.16 157.202 7
-1 11 -19 3573.57 168.965 20
1 -10 -16 97.3788 42.3891 32
1 -10 -15 789.926 103.955 32
1 -10 -15 650.438 88.5725 10
1 -10 -15 872.708 110.440 31
1 -10 -14 6.67864 59.9527 32
1 -10 -14 113.390 75.8860 31
1 -10 -14 95.5431 66.1002 10
1 -10 -13 1172.53 152.240 32
1 -10 -13 1251.42 168.748 31
1 -10 -13 1034.75 150.860 10
1 -10 -12 2821.65 242.632 32
1 -10 -12 2787.35 248.551 31
1 -10 -12 2386.72 248.044 10
1 -10 -11 121.360 111.728 10
1 -10 -11 168.737 110.811 23
1 -10 -11 23.1291 101.908 31
1 -10 -11 70.5842 76.0761 32
1 -10 -10 26706.6 789.841 31
1 -10 -10 26143.0 766.594 23
1 -10 -10 26491.1 756.060 32
1 -10 -9 3177.22 294.814 31
1 -10 -9 2559.45 253.920 28
1 -10 -9 2980.42 273.853 23
1 -10 -9 2707.27 252.444 32
1 -10 -8 76.2134 82.2580 23
1 -10 -8 144.167 63.5075 33
1 -10 -8 56.3001 76.2024 32
1 -10 -8 -59.8150 98.4695 28
1 -10 -7 17015.7 928.658 4
1 -10 -7 17950.9 642.288 23
1 -10 -7 18112.8 658.724 28
1 -10 -7 17450.6 611.255 32
1 -10 -6 13.4011 123.650 4
1 -10 -6 175.012 80.8636 23
1 -10 -6 17.7074 106.975 28
1 -10 -6 107.190 67.4668 16
1 -10 -6 82.9721 74.1305 32
1 -10 -5 130.363 120.412 4
1 -10 -5 -25.8112 90.4271 16
1 -10 -5 24.0619 107.263 28
1 -10 -5 13.6384 76.3485 23
1 -10 -4 6919.05 596.244 4
1 -10 -4 6316.54 381.230 16
1 -10 -4 6840.45 386.259 23
1 -10 -4 6697.25 389.174 28
1 -10 -3 197.555 152.286 4
1 -10 -3 335.885 108.618 23
1 -10 -3 190.956 87.1106 28
1 -10 -3 174.049 91.5368 16
1 -10 -2 14145.7 815.563 4
1 -10 -1 6272.06 540.070 4
1 -10 0 13558.7 760.172 4
1 -10 1 24834.2 1007.97 4
1 -10 2 4447.58 424.794 4
-1 10 -2 4679.89 376.618 1
-1 10 -3 17198.3 750.806 1
1 -10 3 15995.6 781.716 4
1 -10 4 28723.9 1030.42 4
-1 10 -4 30579.3 1039.31 1
1 -10 5 7737.75 522.916 4
-1 10 -5 7263.61 521.438 1
-1 10 -6 1222.31 242.267 1
1 -10 6 980.777 146.572 9
-1 10 -6 1491.87 177.266 30
-1 10 -7 9194.07 631.729 1
-1 10 -7 9014.46 641.739 2
-1 10 -7 8711.66 425.882 30
1 -10 7 8924.59 444.130 9
-1 10 -8 69.0878 139.465 2
-1 10 -8 71.9757 88.3268 30
1 -10 8 -11.9125 81.6124 9
-1 10 -8 163.241 98.0139 1
-1 10 -9 1158.47 235.791 2
-1 10 -9 1692.74 208.964 30
1 -10 9 1382.09 181.783 9
-1 10 -9 1155.99 255.158 1
-1 10 -10 9250.73 668.568 2
-1 10 -10 8897.24 459.881 30
1 -10 10 8650.84 442.285 9
-1 10 -10 8627.99 662.504 1
-1 10 -11 8652.79 466.538 30
-1 10 -12 189.819 124.458 30
-1 10 -13 18307.2 652.558 30
-1 10 -14 8983.57 447.145 30
-1 10 -15 460.735 132.275 7
-1 10 -15 559.239 128.638 30
1 -10 15 345.189 106.001 22
1 -10 16 1352.20 159.148 22
-1 10 -16 1359.83 171.952 7
-1 10 -16 1517.53 172.803 30
-1 10 -17 60.5572 74.9847 7
-1 10 -18 403.091 93.4926 7
-1 10 -19 1089.68 116.054 7
-1 10 -19 1042.22 110.275 20
1 -9 -17 1656.94 120.676 32
1 -9 -16 874.009 115.034 31
1 -9 -16 928.757 114.305 32
1 -9 -16 688.826 80.7926 10
1 -9 -15 2.63767 74.3945 31
1 -9 -15 74.7012 50.0456 14
1 -9 -15 -4.96074 60.5686 10
1 -9 -15 89.4119 71.5669 32
1 -9 -14 348.958 97.1382 31
1 -9 -14 155.949 44.7810 14
1 -9 -14 181.602 85.3390 10
1 -9 -14 269.583 95.5228 32
1 -9 -13 137.052 90.7802 32
1 -9 -13 62.3763 97.1693 31
1 -9 -13 276.694 109.306 10
1 -9 -13 178.684 66.2037 14
1 -9 -13 40.8086 66.7148 35
1 -9 -12 5091.04 306.978 14
1 -9 -12 5306.93 315.743 35
1 -9 -12 6246.80 379.536 23
1 -9 -12 5556.66 351.195 32
1 -9 -12 5640.44 367.219 31
1 -9 -11 3741.82 302.711 32
1 -9 -11 3716.43 306.141 31
1 -9 -11 3794.82 309.287 23
1 -9 -11 3560.35 265.934 14
1 -9 -10 251.571 115.032 23
1 -9 -10 333.653 111.293 28
1 -9 -10 311.824 122.053 31
1 -9 -10 303.579 107.674 32
1 -9 -9 31178.7 838.179 32
1 -9 -9 32461.7 882.710 31
1 -9 -9 31696.6 841.572 28
1 -9 -9 31593.5 872.100 23
1 -9 -8 9095.92 469.565 23
1 -9 -8 8254.39 630.086 4
1 -9 -8 8691.70 451.438 28
1 -9 -8 8324.79 423.224 32
1 -9 -7 3809.68 294.082 28
1 -9 -7 3681.07 419.763 4
1 -9 -7 3984.55 300.828 23
1 -9 -7 3744.68 278.639 16
1 -9 -7 4227.78 296.343 32
1 -9 -6 12767.5 501.125 32
1 -9 -6 12635.1 529.694 28
1 -9 -6 12406.5 508.615 16
1 -9 -6 13127.3 529.500 23
1 -9 -6 11813.5 741.807 4
1 -9 -5 328.020 170.707 4
1 -9 -4 4068.43 435.033 4
1 -9 -3 84.8971 107.707 4
1 -9 -2 3156.78 373.941 4
1 -9 -1 54347.6 1450.44 4
-1 9 0 2912.66 259.329 1
1 -9 0 2411.36 309.843 4
-1 9 -1 20231.6 708.621 1
1 -9 1 20792.9 859.337 4
1 -9 2 24339.1 912.457 4
-1 9 -2 23908.0 807.518 1
-1 9 -3 2155.32 258.835 1
1 -9 3 2563.34 311.280 4
1 -9 4 38943.8 1118.46 4
-1 9 -4 35323.7 1053.12 1
1 -9 5 3071.37 309.073 4
-1 9 -5 3422.90 349.690 1
1 -9 6 -121.152 114.273 4
-1 9 -6 42.0592 118.242 1
-1 9 -7 1583.93 275.487 1
-1 9 -8 919.207 233.731 2
-1 9 -8 756.170 215.546 1
1 -9 9 11924.4 499.067 9
-1 9 -9 12243.7 511.823 30
-1 9 -9 12069.4 731.617 2
-1 9 -9 12528.3 760.037 1
-1 9 -10 136.489 118.224 2
-1 9 -10 343.645 133.196 30
1 -9 10 288.422 84.7304 9
-1 9 -10 83.0600 145.293 1
-1 9 -11 12433.1 536.298 30
-1 9 -11 11046.6 716.606 2
1 -9 11 10895.8 464.583 9
-1 9 -12 26653.5 1103.05 2
-1 9 -12 31431.7 858.001 30
-1 9 -13 263.036 122.505 30
-1 9 -14 2038.57 222.931 30
-1 9 -14 1977.41 211.963 34
-1 9 -15 5089.58 317.317 34
-1 9 -15 4765.87 316.065 30
-1 9 -16 943.021 164.220 7
1 -9 16 608.955 117.798 22
-1 9 -16 695.604 128.812 30
-1 9 -16 808.343 136.390 34
-1 9 -17 202.734 92.8679 7
-1 9 -17 282.933 82.9585 30
-1 9 -17 5.44915 64.8606 34
-1 9 -18 199.644 71.4184 34
-1 9 -18 117.230 78.4462 7
-1 9 -19 1705.71 161.402 7
-1 9 -20 947.601 104.081 7
1 -8 -18 1847.89 124.699 32
1 -8 -17 6141.30 271.798 32
1 -8 -16 452.143 90.0625 14
1 -8 -16 624.345 120.402 32
1 -8 -16 573.515 111.426 31
1 -8 -16 490.915 88.8294 10
1 -8 -15 2558.33 222.363 31
1 -8 -15 2337.42 194.534 14
1 -8 -15 2450.27 213.333 10
1 -8 -15 2767.75 227.587 32
1 -8 -14 524.834 131.688 32
1 -8 -14 413.760 109.102 10
1 -8 -14 335.113 82.8208 14
1 -8 -14 357.162 95.5627 35
1 -8 -14 649.486 124.518 31
1 -8 -13 5161.62 328.257 35
1 -8 -13 5736.15 360.847 31
1 -8 -13 5506.35 352.768 32
1 -8 -13 5209.83 328.162 14
1 -8 -12 2006.60 216.574 35
1 -8 -12 2209.92 242.187 23
1 -8 -12 2067.77 227.682 31
1 -8 -12 1534.00 189.551 14
1 -8 -12 1961.32 227.520 32
1 -8 -11 15366.3 607.251 23
1 -8 -11 14550.2 577.680 32
1 -8 -11 14243.0 584.856 31
1 -8 -11 14467.8 552.992 14
1 -8 -11 14707.3 558.439 35
1 -8 -10 6498.33 364.076 28
1 -8 -10 6777.82 371.620 14
1 -8 -10 6791.15 375.057 35
1 -8 -10 6659.40 404.511 31
1 -8 -10 6880.99 407.045 23
1 -8 -10 6441.75 384.334 32
1 -8 -9 815.257 200.204 4
1 -8 -9 1114.94 161.709 32
1 -8 -9 1109.74 163.212 23
1 -8 -9 986.016 143.296 14
1 -8 -9 941.841 157.454 28
1 -8 -8 16634.7 578.858 32
1 -8 -8 15260.6 806.127 4
1 -8 -8 15929.7 590.617 23
1 -8 -8 14976.6 560.841 28
1 -8 -7 8980.84 608.842 4
1 -8 -6 3275.81 367.773 4
1 -8 -5 3091.15 359.160 4
1 -8 -4 8075.80 547.399 4
1 -8 -3 1667.91 259.810 4
1 -8 -2 8843.78 550.808 4
1 -8 -1 1730.34 258.148 4
-1 8 1 1485.64 166.263 1
1 -8 0 37459.3 1068.13 4
-1 8 0 38208.5 858.539 1
1 -8 1 3157.44 325.094 4
-1 8 -1 2760.36 249.612 1
-1 8 -2 4478.92 333.773 1
1 -8 2 4409.62 361.533 4
1 -8 3 24891.5 823.820 4
-1 8 -3 27379.6 834.561 1
1 -8 4 324.541 111.508 4
-1 8 -4 437.129 140.341 1
-1 8 -5 5037.52 397.494 1
1 -8 5 4959.95 356.040 4
1 -8 6 1590.17 203.635 4
-1 8 -6 1671.92 240.745 1
-1 8 -7 9101.62 566.770 1
-1 8 -7 8981.20 565.380 2
-1 8 -8 6471.52 492.300 2
-1 8 -8 6543.89 503.106 1
-1 8 -9 9724.22 616.110 2
-1 8 -9 10364.6 651.282 1
-1 8 -10 10565.0 683.960 1
-1 8 -10 10950.8 473.389 30
-1 8 -10 10785.4 663.078 2
-1 8 -11 9582.75 632.991 2
-1 8 -11 10484.4 472.526 30
-1 8 -12 2037.93 208.540 34
-1 8 -12 2097.61 220.947 30
-1 8 -12 1495.91 274.588 2
-1 8 -13 4384.17 317.706 30
-1 8 -13 4492.73 310.882 34
-1 8 -14 10056.8 473.326 30
-1 8 -14 10010.5 472.921 34
-1 8 -15 2447.28 238.789 34
-1 8 -15 2174.29 222.041 30
-1 8 -16 3272.58 251.509 30
-1 8 -16 3539.72 282.641 34
-1 8 -17 3126.04 276.758 7
-1 8 -17 2902.79 210.338 30
-1 8 -17 2798.99 240.228 34
-1 8 -18 1208.33 151.952 34
-1 8 -18 1364.25 178.487 7
-1 8 -19 971.862 123.390 34
-1 8 -19 1061.10 142.433 7
-1 8 -20 4535.50 233.256 7
-1 8 -21 1129.51 93.3280 7
1 -7 -19 369.099 57.1164 32
1 -7 -18 1367.89 135.062 32
1 -7 -17 1151.67 119.634 25
1 -7 -17 1401.46 153.348 32
1 -7 -17 1162.71 134.896 14
1 -7 -16 2999.52 209.479 10
1 -7 -16 2976.42 227.906 14
1 -7 -16 3508.84 263.094 32
1 -7 -16 3370.31 247.442 31
1 -7 -16 2870.96 216.675 25
1 -7 -15 6067.42 351.918 35
1 -7 -15 6038.20 361.638 32
1 -7 -15 6062.28 344.047 14
1 -7 -15 5662.96 320.297 25
1 -7 -15 5431.66 322.581 10
1 -7 -15 6172.20 359.696 31
1 -7 -14 415.767 119.953 35
1 -7 -14 521.636 135.095 31
1 -7 -14 342.076 90.6966 25
1 -7 -14 718.037 150.960 32
1 -7 -14 299.484 95.7129 14
1 -7 -13 1699.90 217.216 12
1 -7 -13 1503.27 203.872 31
1 -7 -13 1495.79 192.863 14
1 -7 -13 1409.69 175.191 25
1 -7 -13 1680.07 205.981 35
1 -7 -13 1457.79 196.203 32
1 -7 -12 5934.43 408.855 13
1 -7 -12 5711.85 365.264 31
1 -7 -12 5385.81 357.895 32
1 -7 -12 5516.03 360.722 12
1 -7 -12 5444.70 351.496 14
1 -7 -12 5897.81 388.725 23
1 -7 -12 5271.21 351.978 35
1 -7 -12 5683.60 340.245 25
1 -7 -11 8134.38 431.643 32
1 -7 -11 8210.19 469.437 13
1 -7 -11 7519.77 406.554 35
1 -7 -11 8159.65 439.573 31
1 -7 -11 8385.16 451.159 23
1 -7 -11 7716.00 412.092 14
1 -7 -11 7551.21 419.207 12
1 -7 -10 4280.56 317.234 31
1 -7 -10 4336.23 410.412 4
1 -7 -10 4460.78 315.940 12
1 -7 -10 3942.20 287.996 35
1 -7 -10 4007.47 298.881 32
1 -7 -10 4320.56 334.470 13
1 -7 -10 4399.31 321.411 23
1 -7 -10 4267.57 301.560 14
1 -7 -9 4456.07 418.931 4
1 -7 -9 4186.50 293.680 32
1 -7 -9 4119.86 295.296 12
1 -7 -9 4402.83 323.114 13
1 -7 -9 3773.21 272.310 35
1 -7 -9 4831.03 326.228 23
1 -7 -9 4401.63 295.549 14
1 -7 -8 19963.9 863.480 4
1 -7 -7 2345.16 296.083 4
1 -7 -6 22386.2 876.127 4
1 -7 -5 9662.05 563.575 4
1 -7 -4 17113.0 731.489 4
1 -7 -3 62315.3 1355.22 4
-1 7 2 15125.9 430.459 1
1 -7 -2 14119.8 630.234 4
1 -7 -1 6231.54 416.393 4
1 -7 0 211.916 121.961 4
1 -7 1 26155.4 795.441 4
1 -7 2 2156.46 234.415 4
-1 7 -2 1924.71 205.937 1
-1 7 -3 3110.13 268.685 1
1 -7 3 3679.86 296.510 4
-1 7 -4 1736.59 221.061 1
1 -7 4 1756.98 209.796 4
-1 7 -5 112605. 1703.98 1
1 -7 5 108044. 1482.59 4
1 -7 6 3843.74 273.811 4
-1 7 -6 3924.10 347.328 1
-1 7 -7 10425.6 569.773 2
-1 7 -7 10915.1 584.877 1
-1 7 -8 20408.7 811.491 2
-1 7 -8 21202.3 846.113 1
-1 7 -9 22774.5 914.820 1
-1 7 -9 22036.1 874.572 2
-1 7 -10 19017.3 832.302 2
-1 7 -10 19563.2 880.011 1
-1 7 -11 1885.21 199.667 15
-1 7 -11 2557.54 233.276 30
-1 7 -11 2283.79 311.525 2
-1 7 -12 6049.91 353.566 30
-1 7 -12 6342.43 362.567 34
-1 7 -12 5718.21 476.678 2
-1 7 -12 5585.16 345.179 15
-1 7 -12 6070.83 490.646 5
-1 7 -13 191.645 103.130 30
-1 7 -13 187.547 93.4578 34
-1 7 -14 8337.09 444.764 34
-1 7 -14 7589.94 397.467 30
-1 7 -15 2826.87 272.134 34
-1 7 -15 3069.16 254.300 30
-1 7 -16 7284.84 414.074 34
-1 7 -16 7001.54 355.128 30
-1 7 -17 7167.70 396.500 34
-1 7 -17 6544.77 397.443 7
-1 7 -18 5802.51 335.865 34
-1 7 -18 5902.19 354.424 7
-1 7 -19 1025.58 141.988 34
-1 7 -19 1193.30 157.915 7
-1 7 -20 306.986 80.8461 7
-1 7 -20 289.590 77.6395 34
-1 7 -21 704.394 86.6454 7
1 -6 -19 280.979 71.4915 32
1 -6 -18 1448.37 154.985 32
1 -6 -18 1295.56 135.158 25
1 -6 -18 1551.44 155.726 14
1 -6 -17 6071.29 327.433 14
1 -6 -17 5528.15 304.133 25
1 -6 -17 6041.12 331.052 32
1 -6 -16 59.9074 77.2408 25
1 -6 -16 -28.8055 78.7874 35
1 -6 -16 67.8626 86.2123 31
1 -6 -16 234.175 120.990 12
1 -6 -16 115.538 100.760 32
1 -6 -16 79.1218 94.7091 14
1 -6 -15 1994.24 221.288 25
1 -6 -15 1923.68 218.228 35
1 -6 -15 2067.55 226.190 32
1 -6 -15 1922.02 226.241 12
1 -6 -15 1995.32 229.197 31
1 -6 -15 1480.21 195.106 14
1 -6 -15 1902.07 248.107 13
1 -6 -14 11936.5 571.512 13
1 -6 -14 11495.7 527.519 35
1 -6 -14 12035.8 530.256 31
1 -6 -14 12003.9 536.646 32
1 -6 -14 11933.0 537.969 14
1 -6 -14 12282.4 543.712 12
1 -6 -14 11833.2 518.587 25
1 -6 -13 975.489 178.324 14
1 -6 -13 1069.14 181.807 32
1 -6 -13 771.798 153.646 35
1 -6 -13 1056.78 178.529 25
1 -6 -13 1452.08 214.652 12
1 -6 -13 1460.68 233.261 13
1 -6 -13 1001.60 175.479 31
1 -6 -12 14860.0 598.631 12
1 -6 -12 14484.0 579.480 35
1 -6 -12 14387.1 588.243 14
1 -6 -12 15002.0 585.841 18
1 -6 -12 14344.0 566.358 25
1 -6 -12 15070.5 617.838 23
1 -6 -12 14716.6 593.027 31
1 -6 -12 15412.7 602.436 32
1 -6 -12 16938.5 671.976 13
1 -6 -11 241.525 96.5957 23
1 -6 -11 112.515 96.1626 13
1 -6 -11 214.877 88.8734 35
1 -6 -11 122.475 72.8137 25
1 -6 -11 386.887 112.832 12
1 -6 -11 302.804 108.154 18
1 -6 -11 293.240 98.4747 32
1 -6 -11 282.695 86.0284 14
1 -6 -11 347.738 104.465 31
1 -6 -10 5076.37 328.748 14
1 -6 -10 5959.06 449.212 4
1 -6 -10 4878.36 341.661 13
1 -6 -10 5288.18 325.950 35
1 -6 -10 5425.07 343.579 23
1 -6 -10 5553.31 346.796 18
1 -6 -10 5304.38 330.576 32
1 -6 -10 5272.66 333.224 12
1 -6 -10 5442.06 337.117 31
1 -6 -9 22.1159 87.7875 4
1 -6 -8 1421.79 228.442 4
1 -6 -7 172.143 84.5952 4
1 -6 -6 10090.0 549.714 4
1 -6 -5 17403.7 693.092 4
1 -6 -4 12709.4 576.511 4
1 -6 -3 31975.1 882.951 4
1 -6 -2 60257.5 1178.43 4
1 -6 -1 80095.9 1333.05 4
1 -6 0 2344.31 234.129 4
1 -6 1 760.568 151.951 4
1 -6 2 445.783 131.742 4
1 -6 3 99584.9 1337.58 4
-1 6 -3 103123. 1383.64 1
-1 6 -4 47159.9 983.879 1
1 -6 4 44442.6 889.699 4
1 -6 5 21756.3 601.404 4
-1 6 -5 21281.8 698.918 1
1 -6 6 19498.7 547.592 4
-1 6 -6 19780.3 709.440 1
-1 6 -7 16276.0 662.403 2
-1 6 -7 15498.4 663.539 1
-1 6 -8 7544.81 471.287 2
-1 6 -8 7868.63 494.985 1
-1 6 -9 504.489 137.621 2
-1 6 -9 393.212 134.879 1
-1 6 -10 739.411 187.298 1
-1 6 -10 563.997 171.130 2
-1 6 -11 1.82409 67.1958 2
-1 6 -12 1296.84 257.099 5
-1 6 -12 1157.54 228.812 2
-1 6 -12 1115.31 163.926 15
-1 6 -12 1268.98 169.686 34
-1 6 -12 1157.98 158.760 30
-1 6 -13 108.749 64.9876 30
-1 6 -13 13.5567 76.2010 34
-1 6 -13 165.113 88.2273 15
-1 6 -13 -118.540 102.599 5
-1 6 -14 20545.4 658.916 15
-1 6 -14 21707.8 1017.59 5
-1 6 -14 21600.3 648.202 30
-1 6 -14 21801.3 727.930 34
-1 6 -15 4299.59 304.826 15
-1 6 -15 4308.66 288.847 30
-1 6 -15 4444.05 338.749 34
-1 6 -16 12282.8 556.538 34
-1 6 -17 3074.04 280.645 34
-1 6 -17 2837.51 277.452 7
-1 6 -18 1249.61 180.788 34
-1 6 -18 1381.54 189.093 7
-1 6 -19 7311.32 364.075 7
-1 6 -19 7114.79 355.889 34
-1 6 -20 1110.15 135.570 7
-1 6 -20 1130.32 137.573 34
-1 6 -21 189.540 55.0046 7
1 -5 -20 1028.00 101.929 32
1 -5 -19 199.116 77.8693 32
1 -5 -19 96.9508 59.6302 25
1 -5 -18 695.268 118.186 25
1 -5 -18 862.673 132.584 14
1 -5 -17 908.987 151.114 14
1 -5 -17 1013.44 180.832 13
1 -5 -17 1161.27 172.513 12
1 -5 -17 939.036 156.081 32
1 -5 -17 851.785 150.975 25
1 -5 -16 8689.83 469.946 13
1 -5 -16 9023.36 452.650 32
1 -5 -16 8498.82 436.905 12
1 -5 -16 7944.74 426.022 25
1 -5 -16 8958.55 438.988 31
1 -5 -16 8661.54 442.446 14
1 -5 -16 8923.85 449.411 35
1 -5 -15 1000.38 175.494 32
1 -5 -15 840.009 161.304 31
1 -5 -15 714.479 160.471 25
1 -5 -15 795.254 183.167 13
1 -5 -15 654.298 147.389 14
1 -5 -15 837.105 163.351 35
1 -5 -15 916.160 169.604 12
1 -5 -14 2565.28 240.654 18
1 -5 -14 2919.20 274.183 35
1 -5 -14 2920.65 274.841 31
1 -5 -14 2982.84 299.022 13
1 -5 -14 3213.48 285.236 32
1 -5 -14 2879.52 269.855 14
1 -5 -14 2676.82 264.481 12
1 -5 -14 2615.61 257.922 25
1 -5 -13 4286.59 317.694 25
1 -5 -13 4537.52 334.355 14
1 -5 -13 4538.92 320.663 18
1 -5 -13 4503.24 333.739 35
1 -5 -13 3918.52 310.546 12
1 -5 -13 4364.89 322.234 31
1 -5 -13 4322.24 324.185 32
1 -5 -13 4112.33 342.861 13
1 -5 -12 1904.68 218.077 12
1 -5 -12 2106.61 223.455 14
1 -5 -12 2198.55 226.868 18
1 -5 -12 2185.25 222.934 25
1 -5 -12 2233.86 249.417 13
1 -5 -12 2802.39 256.717 32
1 -5 -12 2323.95 239.738 23
1 -5 -12 2486.34 245.067 35
1 -5 -12 2184.45 223.340 31
1 -5 -11 6694.59 371.565 32
1 -5 -11 7158.52 391.127 14
1 -5 -11 6980.20 408.939 13
1 -5 -11 6600.86 535.988 5
1 -5 -11 6370.15 363.155 31
1 -5 -11 6861.07 379.673 25
1 -5 -11 6612.59 372.927 18
1 -5 -11 6389.88 374.338 12
1 -5 -11 7187.14 391.047 35
1 -5 -11 7480.89 407.635 23
1 -5 -10 14249.6 735.398 5
1 -5 -10 14782.9 657.303 4
1 -5 -9 555.221 159.289 5
1 -5 -9 295.753 99.6452 4
1 -5 -8 122.241 100.341 4
1 -5 -8 121.662 86.0510 5
1 -5 -7 9404.26 492.444 5
1 -5 -7 9745.77 502.747 4
1 -5 -6 71275.7 1302.55 4
1 -5 -5 16079.1 607.842 4
1 -5 -4 18950.6 630.154 4
1 -5 -3 25033.3 702.372 4
1 -5 -2 7911.33 386.108 4
1 -5 -1 9905.70 416.805 4
1 -5 0 17958.5 543.714 4
1 -5 1 941.999 136.395 4
1 -5 2 40086.6 766.305 4
1 -5 3 8448.07 347.047 4
-1 5 -3 9262.14 382.199 1
-1 5 -4 4024.68 274.622 1
1 -5 4 3960.64 233.542 4
-1 5 -5 48143.1 970.872 1
1 -5 5 47016.5 760.118 4
-1 5 -6 2037.65 224.310 2
-1 5 -6 2345.63 248.189 1
1 -5 6 2404.61 164.822 4
-1 5 -7 57840.6 1150.28 2
-1 5 -7 58731.3 1196.06 1
-1 5 -8 21131.5 726.772 2
-1 5 -8 22212.8 775.050 1
-1 5 -9 40.3195 104.269 1
-1 5 -9 -45.2592 112.655 2
-1 5 -10 1386.71 208.838 2
-1 5 -11 4120.89 364.631 2
-1 5 -12 20043.3 907.980 5
-1 5 -12 19073.0 791.380 2
-1 5 -13 1004.56 152.180 15
-1 5 -13 960.062 226.437 5
-1 5 -13 1440.64 202.268 34
-1 5 -13 1242.92 159.574 30
-1 5 -14 7607.47 431.317 34
-1 5 -14 6719.24 577.999 5
-1 5 -14 6559.55 365.815 15
-1 5 -15 5972.69 394.355 34
-1 5 -15 5254.85 332.332 15
-1 5 -16 380.019 131.872 34
-1 5 -16 326.489 108.001 15
-1 5 -17 7538.32 430.797 7
-1 5 -17 8150.80 448.109 34
-1 5 -18 3592.82 294.734 34
-1 5 -18 3697.49 291.712 7
-1 5 -19 122.172 97.1613 34
-1 5 -19 -1.25644 93.6470 7
-1 5 -20 1636.56 162.045 7
-1 5 -20 1846.16 177.532 34
-1 5 -21 73.8290 49.0145 7
1 -4 -20 233.721 68.8146 32
1 -4 -20 301.865 76.6815 25
1 -4 -19 1247.32 153.734 32
1 -4 -19 1541.10 162.413 12
1 -4 -19 1722.42 174.960 14
1 -4 -19 1244.18 147.904 25
1 -4 -18 796.911 135.992 14
1 -4 -18 907.101 152.654 12
1 -4 -18 823.503 154.564 32
1 -4 -18 916.094 161.337 13
1 -4 -18 643.616 130.006 25
1 -4 -17 1102.15 176.434 12
1 -4 -17 1012.28 171.293 25
1 -4 -17 1091.70 190.923 13
1 -4 -17 1110.70 182.917 14
1 -4 -17 1104.46 179.265 32
1 -4 -16 21.6735 87.1394 31
1 -4 -16 -71.9157 137.074 14
1 -4 -16 102.134 121.783 32
1 -4 -16 147.716 108.055 35
1 -4 -16 149.340 114.640 25
1 -4 -16 -18.6104 111.208 12
1 -4 -16 -18.7180 131.680 13
1 -4 -15 12497.4 512.964 18
1 -4 -15 13190.6 566.771 32
1 -4 -15 13863.0 580.697 14
1 -4 -15 12712.6 573.563 12
1 -4 -15 12602.9 558.721 25
1 -4 -15 13919.2 611.552 13
1 -4 -15 12940.6 550.541 31
1 -4 -15 12188.3 557.355 35
1 -4 -14 3338.92 294.758 25
1 -4 -14 3448.10 315.302 13
1 -4 -14 2980.62 289.259 12
1 -4 -14 3274.29 290.803 32
1 -4 -14 3376.82 295.749 14
1 -4 -14 3056.62 276.832 31
1 -4 -14 3209.88 290.320 35
1 -4 -14 3217.58 270.552 18
1 -4 -13 261.952 114.313 25
1 -4 -13 428.103 139.148 13
1 -4 -13 414.306 115.687 31
1 -4 -13 424.035 134.213 12
1 -4 -13 402.301 124.635 35
1 -4 -13 400.040 114.201 18
1 -4 -13 450.894 125.898 32
1 -4 -13 185.235 134.056 5
1 -4 -13 538.125 134.956 14
1 -4 -12 13719.8 548.913 35
1 -4 -12 13210.7 569.482 13
1 -4 -12 12300.5 761.490 5
1 -4 -12 13305.9 553.569 12
1 -4 -12 14083.5 546.623 31
1 -4 -12 12883.1 538.091 25
1 -4 -12 13459.1 524.278 18
1 -4 -12 14589.5 567.233 14
1 -4 -12 13293.1 536.982 32
1 -4 -11 4275.29 428.527 5
1 -4 -10 148.124 92.6372 4
1 -4 -10 225.304 135.750 5
1 -4 -9 949.262 176.168 4
1 -4 -9 805.424 192.116 5
1 -4 -8 3391.78 281.797 4
1 -4 -8 3291.41 311.336 5
1 -4 -7 46063.0 990.413 4
1 -4 -7 45944.1 1039.61 5
1 -4 -6 63857.5 1133.00 4
1 -4 -6 62906.2 1127.82 5
1 -4 -5 71512.1 1172.51 4
1 -4 -5 71971.9 1121.76 5
1 -4 -4 139604. 1429.15 5
1 -4 -4 141073. 1565.07 4
1 -4 -3 2516.53 214.560 4
1 -4 -2 10743.1 403.364 4
1 -4 -1 23044.1 561.343 4
1 -4 0 1518.90 151.963 4
1 -4 1 4125.49 230.910 4
1 -4 2 12887.4 381.273 4
-1 4 -3 13239.6 431.242 1
1 -4 3 13922.2 379.801 4
-1 4 -4 6024.07 305.461 1
1 -4 4 5758.18 237.606 4
-1 4 -5 83746.8 1197.45 1
1 -4 5 86505.4 861.834 4
1 -4 6 122971. 925.367 4
-1 4 -6 123213. 1498.77 2
-1 4 -6 122628. 1541.09 1
-1 4 -7 54243.3 1081.11 1
-1 4 -7 55554.6 1050.73 2
-1 4 -8 38416.1 964.687 1
-1 4 -8 37397.2 909.339 2
-1 4 -9 483.293 132.868 2
-1 4 -9 356.174 108.562 1
-1 4 -10 2638.77 276.032 2
-1 4 -11 192.470 102.680 2
-1 4 -12 1837.03 242.100 2
-1 4 -12 2289.41 327.236 5
-1 4 -13 15996.2 550.149 15
-1 4 -13 15305.8 542.451 32
-1 4 -13 16661.6 873.494 5
-1 4 -13 16742.7 620.875 34
-1 4 -14 3983.53 457.450 5
-1 4 -14 4018.03 321.716 34
-1 4 -14 3798.00 275.151 15
-1 4 -14 3558.98 272.485 32
-1 4 -14 4007.01 287.338 25
-1 4 -15 3753.36 286.746 25
-1 4 -15 4128.66 289.356 15
-1 4 -15 4247.29 337.336 34
-1 4 -16 12430.7 571.028 34
-1 4 -16 12261.4 489.067 15
-1 4 -16 12630.6 518.670 25
-1 4 -17 114.435 110.532 34
-1 4 -17 -105.314 73.1153 15
-1 4 -17 196.681 116.498 7
-1 4 -17 15.5985 92.4159 25
-1 4 -18 1544.21 207.269 34
-1 4 -18 1413.15 184.672 7
-1 4 -18 1263.49 162.464 25
-1 4 -19 583.498 103.052 25
-1 4 -19 603.987 137.180 34
-1 4 -19 775.599 132.784 7
-1 4 -20 1633.90 157.214 7
-1 4 -20 1450.76 132.107 25
-1 4 -20 1577.94 173.541 34
-1 4 -21 -57.2241 43.9255 7
-1 4 -21 15.5709 55.9098 34
1 -3 -21 722.939 90.4247 25
1 -3 -20 766.158 115.145 32
1 -3 -20 597.216 108.071 25
1 -3 -20 799.132 116.136 12
1 -3 -19 5581.55 308.717 14
1 -3 -19 4759.37 292.393 25
1 -3 -19 4943.24 295.258 12
1 -3 -19 4880.26 291.835 32
1 -3 -19 5242.20 307.036 13
1 -3 -18 9.67164 109.784 25
1 -3 -18 -73.1634 120.320 12
1 -3 -18 216.890 109.606 13
1 -3 -18 115.646 100.977 14
1 -3 -18 225.027 106.729 32
1 -3 -17 6944.98 423.377 13
1 -3 -17 7784.07 433.650 35
1 -3 -17 6780.00 403.038 12
1 -3 -17 7082.82 421.229 25
1 -3 -17 7176.26 409.908 14
1 -3 -17 7068.13 410.614 32
1 -3 -16 11136.4 543.406 13
1 -3 -16 11057.6 525.431 35
1 -3 -16 11930.5 540.224 32
1 -3 -16 11472.7 534.905 25
1 -3 -16 11238.1 539.547 12
1 -3 -16 11683.1 530.654 14
1 -3 -16 10799.0 495.499 31
1 -3 -16 10996.6 470.672 34
1 -3 -15 587.068 144.028 14
1 -3 -15 559.219 128.022 18
1 -3 -15 557.331 125.299 35
1 -3 -15 606.262 141.322 12
1 -3 -15 758.723 148.840 32
1 -3 -15 698.576 172.007 13
1 -3 -15 657.088 132.605 34
1 -3 -15 691.625 136.410 31
1 -3 -15 391.832 123.199 25
1 -3 -14 7063.01 423.114 35
1 -3 -14 6858.92 379.286 34
1 -3 -14 6585.47 411.337 25
1 -3 -14 6993.84 411.490 32
1 -3 -14 6933.72 432.375 13
1 -3 -14 6884.93 401.956 31
1 -3 -14 7668.54 436.762 14
1 -3 -14 6081.63 365.331 18
1 -3 -14 6505.72 596.387 5
1 -3 -13 19394.6 665.202 35
1 -3 -13 18960.3 650.182 32
1 -3 -13 17425.0 593.054 34
1 -3 -13 18648.0 968.386 5
1 -3 -13 19087.9 683.784 13
1 -3 -13 19435.6 648.380 31
1 -3 -13 19025.5 657.756 14
1 -3 -13 19232.5 668.233 25
1 -3 -13 17821.1 612.598 18
1 -3 -12 4589.63 311.361 25
1 -3 -12 4957.20 338.783 13
1 -3 -12 4993.43 329.569 35
1 -3 -12 4799.05 472.829 5
1 -3 -12 4781.39 310.834 32
1 -3 -12 5065.47 325.998 14
1 -3 -11 6246.11 513.256 5
1 -3 -10 24108.4 719.756 4
1 -3 -10 23381.6 915.439 5
1 -3 -9 263.478 135.168 5
1 -3 -9 191.037 80.9969 4
1 -3 -8 12967.5 500.305 4
1 -3 -8 12076.9 567.113 5
1 -3 -7 16215.4 610.433 5
1 -3 -7 16736.6 542.628 4
1 -3 -6 59195.0 989.632 4
1 -3 -6 59816.4 1066.41 5
1 -3 -5 5871.94 299.688 4
1 -3 -5 5997.04 312.662 5
1 -3 -4 114736. 1249.74 5
1 -3 -4 118736. 1273.65 4
1 -3 -3 26678.1 543.517 5
1 -3 -3 26754.9 581.792 4
1 -3 -2 9811.58 338.743 4
1 -3 -1 50458.5 722.613 4
1 -3 0 507.465 84.0855 4
1 -3 1 55122.5 680.575 4
-1 3 -2 65.5465 49.5373 1
1 -3 2 97.6879 45.9487 4
1 -3 3 11366.5 278.701 4
-1 3 -3 11788.9 372.279 1
1 -3 4 11667.5 260.907 4
-1 3 -4 12038.7 404.684 1
-1 3 -4 12081.2 393.862 2
-1 3 -5 28652.8 636.244 2
1 -3 5 28023.5 359.046 4
1 -3 6 123.609 19.0173 4
-1 3 -6 210.611 85.0094 1
-1 3 -6 181.017 89.3023 2
-1 3 -7 120868. 1466.88 2
-1 3 -7 122241. 1529.27 1
-1 3 -8 4045.84 305.661 1
-1 3 -8 3908.74 288.072 2
-1 3 -9 1969.09 220.723 2
-1 3 -10 8349.50 449.638 2
-1 3 -11 19352.2 705.238 2
-1 3 -12 20.4338 134.254 5
-1 3 -13 2550.86 234.366 25
-1 3 -13 2179.83 327.171 5
-1 3 -13 2138.43 200.990 15
-1 3 -13 2031.14 203.391 32
-1 3 -13 2274.17 232.606 34
-1 3 -13 1895.86 204.195 14
-1 3 -14 21283.6 641.562 15
-1 3 -14 21156.2 668.656 32
-1 3 -14 21899.0 681.448 14
-1 3 -14 21441.6 722.822 34
-1 3 -14 20971.7 655.633 35
-1 3 -14 21959.3 690.314 25
-1 3 -14 22851.9 1077.59 5
-1 3 -15 2795.94 240.121 15
-1 3 -15 2691.84 272.627 34
-1 3 -15 2676.44 250.166 32
-1 3 -15 2855.06 258.688 25
-1 3 -16 5573.24 383.551 34
-1 3 -16 5478.29 360.119 25
-1 3 -16 5450.07 349.652 32
-1 3 -16 4826.75 306.236 15
-1 3 -17 13746.3 582.759 34
-1 3 -17 13221.2 536.477 25
-1 3 -17 13391.6 547.689 7
-1 3 -18 3585.21 277.662 25
-1 3 -18 3798.19 281.933 7
-1 3 -18 4109.36 315.205 34
-1 3 -19 2051.49 213.776 34
-1 3 -19 1855.13 188.641 25
-1 3 -19 1735.30 180.738 7
-1 3 -20 2548.54 211.958 34
-1 3 -20 2185.56 170.269 7
-1 3 -20 2202.53 175.804 25
-1 3 -21 1443.14 140.605 12
-1 3 -21 1315.89 109.794 25
1 -2 -21 1271.12 126.607 25
1 -2 -21 1527.59 128.921 12
1 -2 -20 1457.48 159.306 25
1 -2 -20 1272.94 148.924 12
1 -2 -20 1384.63 155.385 32
1 -2 -20 1106.15 136.800 13
1 -2 -19 1263.79 174.635 32
1 -2 -19 1053.73 161.370 12
1 -2 -19 1120.56 160.336 13
1 -2 -19 1168.30 162.741 25
1 -2 -19 1416.29 188.808 14
1 -2 -18 2449.38 253.293 12
1 -2 -18 2819.63 261.185 13
1 -2 -18 2807.90 264.589 32
1 -2 -18 2942.73 264.566 25
1 -2 -18 3010.55 265.902 14
1 -2 -17 2212.06 221.023 34
1 -2 -17 2151.63 252.585 25
1 -2 -17 1800.41 214.155 14
1 -2 -17 2041.48 244.870 12
1 -2 -17 2015.60 245.938 13
1 -2 -17 1964.70 229.128 32
1 -2 -16 1232.12 189.680 25
1 -2 -16 1484.64 213.380 32
1 -2 -16 1638.44 206.100 34
1 -2 -16 1252.57 195.476 14
1 -2 -16 1426.15 210.937 13
1 -2 -16 1461.57 213.718 35
1 -2 -15 13995.7 584.683 14
1 -2 -15 13095.3 577.977 35
1 -2 -15 12132.6 501.454 18
1 -2 -15 12414.5 534.119 34
1 -2 -15 13387.3 557.477 31
1 -2 -15 12846.3 574.705 25
1 -2 -15 13717.1 579.419 32
1 -2 -15 12609.5 583.144 13
1 -2 -14 3464.09 264.677 18
1 -2 -14 3919.49 301.764 31
1 -2 -14 3993.16 317.325 35
1 -2 -14 3852.96 315.724 25
1 -2 -14 3874.31 471.645 5
1 -2 -14 3896.99 326.042 13
1 -2 -14 3640.96 294.921 34
1 -2 -14 3762.82 306.357 32
1 -2 -14 3962.11 311.393 14
1 -2 -13 336.375 177.437 5
1 -2 -13 469.838 109.115 18
1 -2 -13 389.345 121.127 31
1 -2 -13 323.059 90.3200 25
1 -2 -13 213.419 99.0908 13
1 -2 -13 456.353 113.591 14
1 -2 -13 222.264 94.1145 35
1 -2 -13 225.995 72.0589 34
1 -2 -13 324.155 83.8022 32
1 -2 -12 9659.24 662.436 5
1 -2 -11 3945.58 415.353 5
1 -2 -10 3297.18 350.103 5
1 -2 -9 63672.4 1045.09 4
1 -2 -9 65678.7 1378.46 5
1 -2 -8 45132.5 1058.11 5
1 -2 -8 43614.6 829.570 4
1 -2 -7 865.780 181.961 5
1 -2 -7 568.952 106.636 4
1 -2 -6 9458.47 356.170 4
1 -2 -6 9999.96 433.830 5
1 -2 -5 44321.3 727.041 4
1 -2 -5 45740.0 816.141 5
1 -2 -4 41339.7 663.062 4
1 -2 -4 38552.6 693.845 5
1 -2 -3 563163. 2337.98 5
1 -2 -3 544630. 2296.56 4
1 -2 -2 618459. 2178.15 5
1 -2 -2 613762. 2260.79 4
-1 2 1 10189.1 171.288 1
1 -2 -1 10594.2 276.433 4
-1 2 0 10763.1 217.530 1
1 -2 0 11111.3 261.593 4
-1 2 -1 29745.9 421.101 1
1 -2 1 30100.9 392.543 4
-1 2 -2 201290. 1248.21 1
1 -2 2 205237. 931.110 4
-1 2 -3 999999. 3046.37 2
-1 2 -3 996689. 3068.76 1
-1 2 -4 14373.1 408.542 1
-1 2 -4 14241.7 397.127 2
1 -2 4 13130.5 163.702 4
-1 2 -5 9020.02 339.350 2
-1 2 -5 9083.29 360.479 1
-1 2 -6 17573.6 497.365 2
-1 2 -6 16714.6 499.872 1
-1 2 -7 15165.0 497.344 2
-1 2 -8 27337.9 704.650 2
-1 2 -8 28737.7 545.260 3
-1 2 -9 104815. 1449.73 2
-1 2 -10 176.411 98.7309 2
-1 2 -11 4144.13 406.219 5
-1 2 -11 3353.70 285.576 2
-1 2 -12 5635.10 499.613 5
-1 2 -13 1521.47 181.415 14
-1 2 -13 1741.26 196.560 25
-1 2 -13 1668.88 200.560 34
-1 2 -13 1570.12 181.273 35
-1 2 -13 1483.13 181.833 32
-1 2 -13 1745.31 313.491 5
-1 2 -14 6.60700 71.3206 25
-1 2 -14 106.501 86.1157 14
-1 2 -14 73.4845 67.6758 15
-1 2 -14 161.073 98.4363 13
-1 2 -14 66.3453 140.810 5
-1 2 -14 160.589 82.1365 35
-1 2 -14 -67.2218 112.526 32
-1 2 -14 139.341 98.6724 34
-1 2 -15 13087.0 541.915 32
-1 2 -15 13429.7 564.793 25
-1 2 -15 13632.3 513.705 15
-1 2 -15 12473.9 523.909 13
-1 2 -15 13394.4 562.800 14
-1 2 -15 13598.9 555.371 35
-1 2 -15 13346.3 579.558 34
-1 2 -16 7239.82 412.551 7
-1 2 -16 6480.99 379.090 13
-1 2 -16 7425.65 422.526 25
-1 2 -16 6962.83 364.087 15
-1 2 -16 7203.12 404.898 32
-1 2 -16 7080.28 430.438 34
-1 2 -17 140.388 99.8213 34
-1 2 -17 261.828 97.5340 7
-1 2 -17 218.155 112.083 32
-1 2 -17 424.221 125.942 25
-1 2 -17 296.078 95.7280 13
-1 2 -18 1526.04 187.191 25
-1 2 -18 1809.84 219.433 34
-1 2 -18 1425.48 170.542 7
-1 2 -19 864.043 141.528 25
-1 2 -19 945.835 126.812 7
-1 2 -19 817.415 145.695 34
-1 2 -20 3627.45 229.754 25
-1 2 -20 3977.21 250.765 34
-1 2 -21 682.354 100.973 12
-1 2 -21 849.541 100.286 25
1 -1 -21 2702.92 186.714 25
1 -1 -21 2951.65 192.990 12
1 -1 -20 1547.98 171.097 25
1 -1 -20 1439.84 166.499 12
1 -1 -20 1496.53 161.406 13
1 -1 -19 87.7602 99.7877 25
1 -1 -19 210.003 110.582 32
1 -1 -19 135.397 97.2375 13
1 -1 -19 27.0760 112.304 12
1 -1 -19 403.053 126.554 14
1 -1 -18 2318.73 263.620 25
1 -1 -18 2626.43 257.773 32
1 -1 -18 2272.87 239.354 14
1 -1 -18 2240.30 228.239 34
1 -1 -18 2267.32 243.864 13
1 -1 -18 2237.90 250.721 12
1 -1 -17 2184.71 252.955 25
1 -1 -17 2265.61 235.223 34
1 -1 -17 2004.85 242.429 13
1 -1 -17 2490.30 263.222 32
1 -1 -17 1854.08 221.530 14
1 -1 -16 550.134 149.918 25
1 -1 -16 526.454 130.033 34
1 -1 -16 588.473 159.675 13
1 -1 -16 686.542 152.778 32
1 -1 -16 611.249 148.895 14
1 -1 -16 461.295 129.653 35
1 -1 -15 973.704 167.252 14
1 -1 -15 1034.70 179.346 25
1 -1 -15 1083.20 185.868 35
1 -1 -15 894.453 170.630 32
1 -1 -15 829.229 157.200 34
1 -1 -15 890.522 171.761 13
1 -1 -15 895.218 264.175 5
1 -1 -14 15813.0 611.906 35
1 -1 -14 15243.9 574.566 31
1 -1 -14 15728.9 603.252 14
1 -1 -14 15393.3 592.958 34
1 -1 -14 16211.6 938.630 5
1 -1 -14 14913.5 543.509 18
1 -1 -14 15914.3 620.721 25
1 -1 -14 16390.4 616.600 32
1 -1 -14 16088.9 629.811 13
1 -1 -13 204.203 86.7445 31
1 -1 -13 352.217 93.4692 14
1 -1 -13 174.626 81.0891 25
1 -1 -13 409.304 108.186 35
1 -1 -13 160.265 61.1213 34
1 -1 -13 365.108 106.663 32
1 -1 -13 592.257 218.748 5
1 -1 -13 237.010 85.4111 13
1 -1 -12 13250.1 764.890 5
1 -1 -11 13764.2 723.972 5
1 -1 -10 58576.9 1403.31 5
1 -1 -9 749.371 118.302 4
-1 1 9 742.007 114.993 6
1 -1 -9 900.540 206.895 5
1 -1 -8 348.522 84.3228 4
1 -1 -8 287.637 144.273 5
1 -1 -7 1848.02 153.874 4
1 -1 -7 2037.08 233.082 5
1 -1 -6 30300.8 707.481 5
1 -1 -6 30038.9 559.266 4
1 -1 -5 137111. 1124.54 4
1 -1 -4 37691.3 549.945 4
1 -1 -3 33858.0 484.289 4
1 -1 -3 31174.5 216.464 1
1 -1 -2 16846.9 315.443 4
1 -1 -1 2697.05 113.628 4
1 -1 0 176560. 795.142 4
-1 1 -1 596.675 55.7214 2
-1 1 -1 568.871 54.1138 1
1 -1 1 493.186 37.7558 4
-1 1 -2 19649.9 345.489 2
-1 1 -2 19667.6 348.823 1
-1 1 -3 30741.5 494.250 1
-1 1 -3 30231.5 482.830 2
-1 1 -4 4526.39 227.253 2
-1 1 -5 120217. 1159.34 2
-1 1 -6 10965.3 378.848 2
-1 1 -7 6295.22 308.999 2
-1 1 -7 6129.91 251.958 3
-1 1 -8 3085.36 236.140 2
-1 1 -8 2992.82 185.040 3
-1 1 -9 4067.75 284.375 2
-1 1 -10 72892.2 1533.96 5
-1 1 -10 67837.3 1186.77 2
-1 1 -11 4906.26 449.859 5
-1 1 -11 5033.12 342.262 2
-1 1 -12 12419.6 733.067 5
-1 1 -13 382.747 113.557 25
-1 1 -13 170.643 159.840 5
-1 1 -13 462.738 113.728 35
-1 1 -13 464.846 105.240 34
-1 1 -13 492.249 99.9468 14
-1 1 -13 553.510 119.065 32
-1 1 -14 11887.1 795.711 5
-1 1 -14 12592.5 542.586 25
-1 1 -14 12494.5 536.029 14
-1 1 -14 11787.5 510.262 32
-1 1 -14 11114.1 494.826 13
-1 1 -14 12406.2 526.383 35
-1 1 -14 11685.2 468.113 15
-1 1 -14 11182.8 525.001 34
-1 1 -15 3173.11 291.670 34
-1 1 -15 3495.09 294.762 14
-1 1 -15 3405.94 279.607 7
-1 1 -15 3458.49 292.925 35
-1 1 -15 2959.28 244.771 15
-1 1 -15 3193.99 281.490 25
-1 1 -15 3030.80 271.309 13
-1 1 -15 3104.01 270.591 32
-1 1 -16 1405.27 208.607 14
-1 1 -16 1097.96 182.890 25
-1 1 -16 1110.06 184.746 34
-1 1 -16 490.317 105.898 13
-1 1 -16 823.709 139.518 7
-1 1 -16 1037.89 170.716 35
-1 1 -16 1013.01 167.887 32
-1 1 -17 3069.92 281.191 25
-1 1 -17 3281.36 283.218 34
-1 1 -17 3168.39 273.212 32
-1 1 -17 2860.36 241.766 7
-1 1 -17 2901.99 252.053 13
-1 1 -18 4128.73 295.887 32
-1 1 -18 4375.85 320.182 25
-1 1 -18 4207.96 281.578 13
-1 1 -18 4344.48 313.341 34
-1 1 -18 4392.68 273.156 7
-1 1 -19 2.53383 87.9602 25
-1 1 -19 69.1635 79.2775 34
-1 1 -20 3074.57 222.501 12
-1 1 -20 3003.33 215.713 25
-1 1 -20 3060.38 213.365 34
-1 1 -21 1703.05 139.658 25
-1 1 -21 1770.93 144.075 12
1 0 -22 8165.30 257.473 12
1 0 -21 1421.32 129.719 13
1 0 -21 1646.61 159.221 12
1 0 -21 1415.66 143.271 25
1 0 -20 7843.77 363.168 25
1 0 -20 7262.01 342.489 13
1 0 -20 8274.88 393.612 12
1 0 -19 1967.47 214.533 32
1 0 -19 1835.51 217.327 25
1 0 -19 1914.59 224.460 12
1 0 -19 1730.17 196.734 34
1 0 -19 1972.65 211.803 13
1 0 -19 2291.10 232.421 14
1 0 -18 128.122 119.978 32
1 0 -18 -85.0876 129.276 25
1 0 -18 30.1139 99.1322 13
1 0 -18 48.4883 97.9391 14
1 0 -18 -14.4162 101.124 34
1 0 -17 2061.06 235.651 34
1 0 -17 1973.59 235.714 25
1 0 -17 2238.40 244.525 32
1 0 -17 2102.00 231.869 14
1 0 -17 2198.53 251.545 13
1 0 -17 1694.97 181.024 7
1 0 -16 599.368 143.217 35
1 0 -16 434.871 138.739 25
1 0 -16 613.042 152.514 34
1 0 -16 294.479 114.164 14
1 0 -16 563.473 119.093 7
1 0 -16 443.161 133.859 13
1 0 -16 481.871 130.180 32
1 0 -15 2605.48 262.271 25
1 0 -15 2467.60 251.427 34
1 0 -15 2700.11 267.284 32
1 0 -15 2883.48 271.484 35
1 0 -15 2787.36 400.876 5
1 0 -15 2500.48 234.071 7
1 0 -15 2673.48 267.585 13
1 0 -15 2586.18 252.568 14
1 0 -14 14487.5 592.533 13
1 0 -14 15218.9 595.544 25
1 0 -14 15245.7 591.420 35
1 0 -14 14513.9 565.477 14
1 0 -14 15230.1 585.610 32
1 0 -14 14326.6 549.007 7
1 0 -14 14377.6 866.757 5
1 0 -14 14608.2 579.467 34
1 0 -13 7363.42 601.313 5
1 0 -12 65359.2 1631.89 5
1 0 -11 24049.5 928.618 5
1 0 -10 632.612 181.509 5
1 0 -9 37778.6 1012.30 5
-1 0 9 38586.0 700.772 6
1 0 -8 1765.88 127.182 2
-1 0 8 1657.08 143.659 6
1 0 -8 1844.61 233.939 5
1 0 -7 1712.47 114.696 2
1 0 -7 1841.48 201.762 5
1 0 -7 1977.19 141.438 1
-1 0 7 1704.71 138.631 6
1 0 -7 1877.39 141.015 4
1 0 -6 434.460 67.1814 1
1 0 -6 456.885 72.3420 4
1 0 -6 366.905 96.1143 5
1 0 -6 376.782 50.5621 2
1 0 -5 4865.18 149.410 2
1 0 -5 5085.64 198.992 4
1 0 -5 4653.72 179.239 1
1 0 -4 56270.0 418.097 2
1 0 -4 56746.8 603.871 4
1 0 -3 32999.3 496.221 5
1 0 -3 32904.8 420.712 4
1 0 -3 32525.8 241.795 2
1 0 -2 53523.7 484.476 4
1 0 -2 54160.0 523.098 5
-1 0 1 18523.8 160.881 2
1 0 -1 18965.6 253.891 4
-1 0 -1 84687.8 390.687 6
-1 0 -1 87176.6 594.707 2
-1 0 -2 1030.28 80.6342 2
-1 0 -3 91372.6 804.212 2
-1 0 -3 94416.2 469.719 4
-1 0 -4 16774.8 359.424 3
-1 0 -4 17137.5 386.189 2
-1 0 -4 17585.2 223.886 4
-1 0 -5 471.265 81.6541 2
-1 0 -5 624.835 47.6358 4
-1 0 -5 477.531 71.1616 3
-1 0 -6 716.062 53.0962 4
-1 0 -6 731.207 105.609 2
1 0 6 692.089 47.3906 6
-1 0 -6 839.443 100.403 3
-1 0 -7 134.387 54.8581 3
-1 0 -7 183.365 77.9990 2
-1 0 -8 44813.1 849.492 2
-1 0 -8 45435.0 750.571 3
-1 0 -9 35946.2 1014.50 5
-1 0 -9 35028.3 795.566 2
-1 0 -10 12490.9 665.287 5
-1 0 -10 11682.2 487.145 2
-1 0 -11 44297.6 1303.41 5
-1 0 -12 41337.2 1347.43 5
-1 0 -13 7291.14 402.959 25
-1 0 -13 6739.71 384.403 34
-1 0 -13 6907.26 387.654 31
-1 0 -13 7456.05 609.699 5
-1 0 -13 6756.91 378.793 32
-1 0 -13 6684.64 380.521 35
-1 0 -13 5887.57 357.797 13
-1 0 -13 6637.80 382.239 14
-1 0 -14 3840.71 312.754 25
-1 0 -14 3901.32 476.838 5
-1 0 -14 3291.62 254.223 15
-1 0 -14 3861.17 301.495 13
-1 0 -14 3757.32 302.751 14
-1 0 -14 4082.24 309.387 32
-1 0 -14 4228.59 320.475 35
-1 0 -14 3728.76 275.754 7
-1 0 -14 3476.76 291.034 34
-1 0 -15 427.153 121.075 34
-1 0 -15 751.268 155.627 35
-1 0 -15 508.764 128.251 25
-1 0 -15 341.447 95.7620 13
-1 0 -15 647.730 131.905 32
-1 0 -15 568.213 132.166 14
-1 0 -16 3529.65 304.595 14
-1 0 -16 3696.45 313.094 25
-1 0 -16 3651.41 305.441 35
-1 0 -16 3110.46 272.053 13
-1 0 -16 3319.89 288.767 34
-1 0 -16 3458.88 291.460 32
-1 0 -17 230.166 107.865 32
-1 0 -17 455.933 124.277 34
-1 0 -17 397.491 157.081 14
-1 0 -17 374.233 134.468 25
-1 0 -17 84.3941 81.0086 13
-1 0 -17 326.754 113.737 35
-1 0 -18 1757.32 189.585 13
-1 0 -18 1632.72 193.568 34
-1 0 -18 1693.02 198.245 32
-1 0 -18 1931.05 221.990 25
-1 0 -19 7199.85 370.835 25
-1 0 -19 6846.01 314.046 13
-1 0 -19 7185.88 348.586 34
-1 0 -19 7748.00 380.142 12
-1 0 -19 7181.73 345.430 32
-1 0 -20 347.996 97.2329 25
-1 0 -20 183.728 79.6449 12
-1 0 -21 5868.61 229.660 12
-1 0 -21 6003.73 243.151 25
1 1 -22 314.281 71.9812 12
1 1 -21 4136.91 250.189 12
1 1 -21 3720.75 222.100 25
1 1 -21 3403.53 197.471 13
1 1 -20 2929.97 248.267 12
1 1 -20 2353.91 211.138 25
1 1 -20 2476.63 205.784 13
1 1 -19 3385.10 272.461 34
1 1 -19 3354.39 272.019 25
1 1 -19 3073.70 257.719 13
1 1 -19 3530.30 247.133 7
1 1 -18 2587.32 251.990 13
1 1 -18 2396.02 250.369 34
1 1 -18 2646.67 262.695 25
1 1 -18 2276.18 215.787 7
1 1 -18 2362.29 243.553 32
1 1 -18 2194.93 230.818 14
1 1 -17 1673.94 216.463 32
1 1 -17 1740.22 225.241 25
1 1 -17 1452.31 201.793 13
1 1 -17 1665.09 221.542 34
1 1 -17 1380.43 189.753 14
1 1 -17 1678.60 203.998 7
1 1 -16 862.341 164.019 13
1 1 -16 905.923 169.194 32
1 1 -16 965.422 165.893 25
1 1 -16 696.773 142.493 14
1 1 -16 1120.46 190.576 34
1 1 -16 551.072 118.245 7
1 1 -15 676.554 134.733 14
1 1 -15 553.805 128.874 32
1 1 -15 734.476 146.194 35
1 1 -15 805.198 148.677 34
1 1 -15 280.990 168.056 5
1 1 -15 806.144 150.363 7
1 1 -15 799.706 161.930 13
1 1 -15 719.086 144.766 25
1 1 -14 3056.33 267.592 32
1 1 -14 2860.83 393.788 5
1 1 -14 2717.48 244.525 14
1 1 -14 2771.96 262.342 34
1 1 -14 3155.00 271.216 25
1 1 -14 2852.17 258.517 35
1 1 -14 2634.77 242.141 7
1 1 -13 12836.5 765.512 5
1 1 -12 151.938 116.864 5
1 1 -11 39355.5 1156.38 5
1 1 -10 15133.3 678.401 5
1 1 -9 19261.4 719.168 5
1 1 -9 20238.6 475.130 2
1 1 -9 19812.0 564.873 1
-1 -1 9 20378.3 501.537 6
1 1 -8 476.852 89.9837 1
1 1 -8 415.781 134.429 5
-1 -1 8 609.933 93.6074 6
1 1 -8 693.624 92.5873 2
1 1 -7 2713.82 155.584 2
-1 -1 7 2592.73 173.864 6
1 1 -7 2373.14 173.751 1
1 1 -7 2394.43 219.488 5
1 1 -6 9488.66 321.928 1
1 1 -6 9951.94 386.495 5
1 1 -6 9524.53 266.997 2
-1 -1 6 9826.60 297.879 6
-1 -1 5 59545.5 682.365 6
1 1 -5 57145.4 830.288 5
1 1 -5 57887.6 596.038 2
1 1 -4 5781.42 235.836 5
-1 -1 4 6033.99 210.685 6
1 1 -3 172519. 1052.00 5
-1 -1 3 171242. 1015.00 6
1 1 -2 4881.30 141.250 5
-1 -1 2 5036.79 165.943 6
-1 -1 2 5157.00 106.925 3
-1 -1 1 267321. 1133.70 6
-1 -1 1 265470. 932.939 3
-1 -1 0 303049. 1169.53 6
-1 -1 0 301058. 1155.93 3
-1 -1 -1 718.427 68.6301 2
-1 -1 -1 683.776 69.4039 3
-1 -1 -1 870.436 68.5198 6
-1 -1 -2 136157. 930.256 2
-1 -1 -2 127481. 967.024 3
-1 -1 -3 12240.1 315.685 3
-1 -1 -3 11972.7 307.153 2
-1 -1 -3 11931.9 268.712 4
-1 -1 -4 66308.9 789.949 3
-1 -1 -4 66457.2 787.085 2
-1 -1 -4 68588.8 668.403 4
-1 -1 -5 2015.43 125.213 4
-1 -1 -5 1739.51 147.025 2
-1 -1 -6 9713.85 353.977 2
-1 -1 -6 9804.56 273.809 4
-1 -1 -6 9343.51 337.107 3
-1 -1 -7 2933.48 153.839 4
-1 -1 -7 2741.64 199.277 3
-1 -1 -7 2621.77 206.796 2
-1 -1 -8 26158.1 656.568 2
-1 -1 -8 25565.1 827.305 5
-1 -1 -8 26342.3 628.924 3
-1 -1 -9 15978.8 699.533 5
-1 -1 -9 16244.0 507.793 3
-1 -1 -10 27912.6 986.486 5
-1 -1 -11 292.275 148.296 5
-1 -1 -12 9699.59 669.402 5
-1 -1 -13 2025.46 213.305 34
-1 -1 -13 2062.81 225.875 31
-1 -1 -13 2051.66 221.696 35
-1 -1 -13 2175.28 224.631 14
-1 -1 -13 2368.18 233.786 32
-1 -1 -13 1713.73 333.088 5
-1 -1 -13 2050.44 219.509 13
-1 -1 -13 1900.64 193.104 15
-1 -1 -13 1979.23 222.479 25
-1 -1 -14 2810.40 259.120 31
-1 -1 -14 2692.82 257.805 14
-1 -1 -14 2857.49 237.593 15
-1 -1 -14 2691.17 252.834 34
-1 -1 -14 2825.30 268.663 35
-1 -1 -14 2781.35 258.863 32
-1 -1 -14 2693.87 264.544 25
-1 -1 -14 3009.13 409.216 5
-1 -1 -14 2266.69 243.751 13
-1 -1 -15 1729.22 224.997 25
-1 -1 -15 1522.99 206.841 14
-1 -1 -15 1204.14 185.777 13
-1 -1 -15 1743.59 225.191 35
-1 -1 -15 1342.78 190.723 34
-1 -1 -15 1797.81 223.130 32
-1 -1 -16 2148.13 234.282 13
-1 -1 -16 2235.25 263.844 25
-1 -1 -16 2135.47 251.917 14
-1 -1 -16 1859.72 216.043 34
-1 -1 -16 2227.80 251.218 35
-1 -1 -16 2121.34 238.394 32
-1 -1 -17 2791.01 249.140 34
-1 -1 -17 3646.97 313.383 14
-1 -1 -17 3308.79 286.272 35
-1 -1 -17 3242.07 273.072 13
-1 -1 -17 3167.78 273.469 32
-1 -1 -17 3270.89 292.180 25
-1 -1 -18 713.082 132.834 32
-1 -1 -18 835.628 135.591 34
-1 -1 -18 852.231 170.267 25
-1 -1 -18 793.357 157.620 12
-1 -1 -18 845.047 144.080 13
-1 -1 -19 1413.84 167.569 32
-1 -1 -19 1519.88 173.874 12
-1 -1 -19 1646.91 188.327 25
-1 -1 -19 1375.19 142.419 34
-1 -1 -20 3413.73 212.153 12
-1 -1 -20 3133.48 213.556 25
-1 -1 -21 208.767 60.4496 25
1 2 -22 4833.04 223.500 12
1 2 -21 -110.236 51.5591 13
1 2 -21 -60.3869 38.4485 7
1 2 -21 3.18376 70.2253 25
1 2 -21 -62.3459 82.7623 12
1 2 -20 8882.61 403.758 34
1 2 -20 8756.35 380.718 25
1 2 -20 8607.27 367.404 13
1 2 -20 8824.36 357.987 7
1 2 -19 2105.47 211.706 13
1 2 -19 2199.81 216.373 25
1 2 -19 2226.38 230.039 34
1 2 -19 2091.88 202.799 7
1 2 -18 1222.99 180.776 14
1 2 -18 1053.52 167.140 7
1 2 -18 1027.25 184.320 34
1 2 -18 1065.34 170.764 13
1 2 -18 833.832 153.180 25
1 2 -17 338.882 125.486 25
1 2 -17 304.519 109.023 7
1 2 -17 379.224 118.431 14
1 2 -17 343.149 115.943 13
1 2 -17 220.549 116.235 32
1 2 -17 357.040 140.230 34
1 2 -16 2782.72 250.868 14
1 2 -16 3112.87 280.982 25
1 2 -16 2811.52 271.922 13
1 2 -16 3425.31 292.468 32
1 2 -16 3185.55 293.259 34
1 2 -16 3403.32 294.588 7
1 2 -15 1760.87 213.406 7
1 2 -15 2223.64 242.247 34
1 2 -15 2120.03 232.452 32
1 2 -15 2239.71 358.300 5
1 2 -15 2224.93 230.903 25
1 2 -15 1972.38 210.881 14
1 2 -14 739.255 213.832 5
1 2 -14 517.490 113.889 25
1 2 -14 623.533 136.084 34
1 2 -14 769.170 149.246 32
1 2 -14 1015.94 155.099 14
1 2 -14 521.627 115.243 7
1 2 -13 5267.88 491.230 5
1 2 -12 51699.1 1407.94 5
1 2 -11 109.953 136.752 5
1 2 -10 24285.1 847.704 5
1 2 -10 24205.7 715.963 1
1 2 -10 25030.0 603.365 2
-1 -2 9 20023.7 500.512 6
1 2 -9 20974.3 720.184 5
1 2 -9 20497.1 525.604 2
1 2 -9 19751.9 613.070 1
1 2 -8 40.9959 73.2417 1
1 2 -8 46.1669 43.6155 2
-1 -2 8 125.125 64.1454 6
1 2 -8 182.067 109.948 5
1 2 -7 48761.3 926.017 5
-1 -2 7 49235.5 741.468 6
1 2 -7 48673.9 840.217 1
1 2 -7 48182.2 724.097 2
-1 -2 6 2832.43 174.744 6
1 2 -6 2930.08 172.361 2
1 2 -6 2786.82 210.555 5
-1 -2 5 1162.12 109.791 6
-1 -2 4 1086.47 103.975 6
-1 -2 3 398.609 66.2052 6
-1 -2 2 40723.1 557.525 6
-1 -2 2 41643.3 448.416 3
-1 -2 1 4320.31 181.889 6
-1 -2 1 4730.57 168.160 3
-1 -2 0 29452.6 466.548 6
-1 -2 0 30665.4 461.680 3
-1 -2 -1 10625.1 295.067 3
-1 -2 -1 10867.0 287.273 6
-1 -2 -2 170.226 59.7241 3
-1 -2 -2 147.084 51.6498 4
-1 -2 -3 8631.15 305.031 3
-1 -2 -3 8603.02 281.956 4
-1 -2 -4 8072.88 309.918 3
-1 -2 -4 8312.22 288.271 4
-1 -2 -5 16567.7 503.578 5
-1 -2 -5 17067.3 425.285 4
-1 -2 -5 16886.4 476.297 3
-1 -2 -6 21563.3 642.527 5
-1 -2 -6 23101.1 514.567 4
-1 -2 -6 22969.2 581.918 3
-1 -2 -7 25942.1 760.550 5
-1 -2 -7 25155.0 637.953 3
-1 -2 -7 26594.5 562.847 4
-1 -2 -8 7216.89 296.973 4
-1 -2 -8 7312.73 444.834 5
-1 -2 -8 7320.91 356.876 3
-1 -2 -9 15188.0 529.771 3
-1 -2 -9 14541.0 670.904 5
-1 -2 -10 32309.5 1069.58 5
-1 -2 -11 26567.2 1050.53 5
-1 -2 -12 449.612 99.0711 14
-1 -2 -12 624.696 120.429 32
-1 -2 -12 449.763 104.886 13
-1 -2 -12 674.346 133.484 35
-1 -2 -12 672.630 127.507 31
-1 -2 -12 973.032 227.764 5
-1 -2 -12 599.295 123.908 25
-1 -2 -13 74.4701 90.4286 14
-1 -2 -13 401.081 98.6523 15
-1 -2 -13 296.469 88.4940 32
-1 -2 -13 -90.6438 162.773 5
-1 -2 -13 -99.7600 115.962 13
-1 -2 -13 7.25379 75.7115 31
-1 -2 -13 32.6631 105.855 35
-1 -2 -13 73.5633 90.9955 25
-1 -2 -13 -52.8623 64.4594 34
-1 -2 -14 9274.65 477.942 31
-1 -2 -14 9372.17 473.775 32
-1 -2 -14 9313.59 478.587 14
-1 -2 -14 9261.72 480.503 35
-1 -2 -14 9769.64 496.515 25
-1 -2 -14 9667.59 739.677 5
-1 -2 -14 8772.87 468.998 13
-1 -2 -14 9392.14 417.122 15
-1 -2 -14 9158.59 443.583 34
-1 -2 -15 2664.58 244.056 34
-1 -2 -15 3008.58 285.676 31
-1 -2 -15 2663.59 267.610 25
-1 -2 -15 3027.46 290.334 14
-1 -2 -15 2706.83 268.056 13
-1 -2 -15 3394.70 302.334 35
-1 -2 -15 3297.48 289.433 32
-1 -2 -16 562.148 126.586 34
-1 -2 -16 581.593 149.028 32
-1 -2 -16 385.925 102.387 13
-1 -2 -16 738.222 164.050 35
-1 -2 -16 396.142 132.119 25
-1 -2 -16 450.722 138.956 14
-1 -2 -17 646.539 129.134 34
-1 -2 -17 494.093 131.164 25
-1 -2 -17 438.252 123.839 32
-1 -2 -17 541.847 144.628 35
-1 -2 -17 683.048 169.149 14
-1 -2 -17 478.298 124.829 13
-1 -2 -17 466.018 121.035 12
-1 -2 -18 2816.11 237.875 32
-1 -2 -18 2744.57 203.551 34
-1 -2 -18 3062.66 263.370 25
-1 -2 -18 2430.14 217.253 13
-1 -2 -18 2677.06 229.728 12
-1 -2 -19 3014.02 221.412 32
-1 -2 -19 3088.52 238.495 25
-1 -2 -19 2678.17 204.121 12
-1 -2 -20 512.579 97.7913 25
-1 -2 -20 590.221 85.1527 12
-1 -2 -21 2929.77 148.513 25
1 3 -22 568.291 87.2326 12
1 3 -21 3471.87 199.676 25
1 3 -21 3364.73 197.406 7
1 3 -21 2791.24 167.694 13
1 3 -21 3464.59 234.288 12
1 3 -20 1099.10 162.882 34
1 3 -20 743.274 121.892 25
1 3 -20 1084.38 143.382 7
1 3 -20 792.593 118.903 13
1 3 -19 2313.18 219.178 13
1 3 -19 2808.93 262.319 34
1 3 -19 2360.08 217.483 25
1 3 -19 2099.10 213.746 7
1 3 -18 13451.4 550.328 7
1 3 -18 13264.6 547.718 13
1 3 -18 14906.2 600.895 34
1 3 -18 13256.8 534.833 25
1 3 -17 779.229 164.189 14
1 3 -17 447.972 129.950 7
1 3 -17 491.788 162.338 34
1 3 -17 586.432 153.053 13
1 3 -17 296.713 103.793 25
1 3 -16 165.717 90.5386 7
1 3 -16 137.272 102.210 32
1 3 -16 -48.2641 97.9251 25
1 3 -16 67.7907 70.9021 14
1 3 -16 96.0846 98.8302 34
1 3 -15 4417.22 343.882 34
1 3 -15 4404.79 491.704 5
1 3 -15 4086.00 313.463 32
1 3 -15 3922.79 299.688 25
1 3 -15 3973.81 288.502 14
1 3 -15 3942.76 321.871 7
1 3 -14 7384.96 403.018 32
1 3 -14 7034.84 372.874 14
1 3 -14 7169.68 386.816 25
1 3 -14 7139.13 588.916 5
1 3 -14 7387.64 418.762 34
1 3 -13 6303.13 525.994 5
1 3 -12 19655.8 864.544 5
1 3 -11 5462.01 386.139 1
1 3 -11 5913.18 456.876 5
1 3 -10 45562.3 1051.84 1
1 3 -10 48122.2 1160.07 5
1 3 -10 46248.2 896.476 2
1 3 -9 3694.40 308.122 5
1 3 -9 3582.76 290.858 1
1 3 -9 4026.86 256.079 2
-1 -3 9 3647.35 229.250 6
-1 -3 8 9581.67 367.084 6
1 3 -8 9485.98 456.254 5
1 3 -8 8382.93 434.395 1
1 3 -7 61570.7 913.811 2
1 3 -7 63848.0 1050.16 5
-1 -3 7 64413.3 904.662 6
-1 -3 6 246.558 75.4348 6
-1 -3 5 32428.5 621.763 6
-1 -3 4 61785.7 835.746 6
-1 -3 3 19707.0 467.239 6
-1 -3 2 274.867 66.5053 3
-1 -3 2 427.531 102.409 6
-1 -3 1 827996. 3004.70 6
-1 -3 1 841724. 2760.05 3
-1 -3 0 20736.9 471.658 6
-1 -3 0 20667.1 450.988 3
-1 -3 -1 12384.3 386.297 3
-1 -3 -1 12018.2 232.931 5
-1 -3 -1 12447.4 385.791 6
-1 -3 -2 17280.1 482.319 4
-1 -3 -2 19210.8 509.312 3
-1 -3 -3 64196.7 942.803 3
-1 -3 -3 65626.5 918.388 4
-1 -3 -3 63648.9 790.558 5
-1 -3 -4 51.6029 72.7585 3
-1 -3 -4 -7.92592 58.0907 5
-1 -3 -5 37148.7 745.222 4
-1 -3 -5 37554.7 792.763 3
-1 -3 -5 35979.6 768.727 5
-1 -3 -6 38743.5 827.139 3
-1 -3 -6 37503.0 856.153 5
-1 -3 -6 38940.5 774.995 4
-1 -3 -7 3380.22 233.552 4
-1 -3 -7 3518.01 297.051 5
-1 -3 -7 3401.51 268.378 3
-1 -3 -8 28667.6 690.965 4
-1 -3 -8 29527.7 786.031 3
-1 -3 -9 9777.59 563.843 5
-1 -3 -9 9476.95 452.047 3
-1 -3 -10 16532.9 794.222 5
-1 -3 -11 321.103 198.067 5
-1 -3 -12 2748.52 391.837 5
-1 -3 -12 2316.02 246.785 25
-1 -3 -12 2360.53 236.245 14
-1 -3 -12 2739.37 267.892 13
-1 -3 -12 2714.44 250.438 32
-1 -3 -12 2854.18 268.900 31
-1 -3 -12 2503.77 242.246 35
-1 -3 -13 5711.32 371.447 35
-1 -3 -13 6162.73 570.876 5
-1 -3 -13 5801.91 382.325 13
-1 -3 -13 6281.55 385.352 32
-1 -3 -13 5785.77 382.337 25
-1 -3 -13 5857.45 331.499 15
-1 -3 -13 5871.15 381.670 31
-1 -3 -13 6013.02 379.763 14
-1 -3 -14 82.4019 96.2358 35
-1 -3 -14 198.607 111.306 13
-1 -3 -14 251.277 113.282 25
-1 -3 -14 147.704 100.220 31
-1 -3 -14 292.700 90.3070 15
-1 -3 -14 258.327 93.5557 32
-1 -3 -14 126.019 85.8522 14
-1 -3 -15 3830.86 316.374 25
-1 -3 -15 3937.30 318.511 31
-1 -3 -15 3466.51 307.215 13
-1 -3 -15 3879.95 312.408 32
-1 -3 -15 3579.94 301.481 12
-1 -3 -15 3756.46 311.466 14
-1 -3 -15 4065.71 329.075 35
-1 -3 -16 18296.5 662.980 25
-1 -3 -16 16844.5 622.325 32
-1 -3 -16 16445.8 606.844 12
-1 -3 -16 16347.9 621.613 13
-1 -3 -16 17297.2 632.983 14
-1 -3 -16 17815.3 651.806 35
-1 -3 -17 620.785 152.077 35
-1 -3 -17 965.543 181.883 14
-1 -3 -17 754.171 156.020 25
-1 -3 -17 892.819 160.317 32
-1 -3 -17 708.673 150.514 13
-1 -3 -17 675.155 133.450 12
-1 -3 -18 219.252 93.1724 32
-1 -3 -18 289.311 117.579 25
-1 -3 -18 192.545 83.2364 12
-1 -3 -19 1225.57 126.367 12
-1 -3 -19 1492.82 163.613 25
-1 -3 -19 1055.46 132.900 32
-1 -3 -20 1374.85 127.078 25
1 4 -22 -140.520 71.0003 12
1 4 -21 651.589 99.0293 7
1 4 -20 3102.20 246.275 34
1 4 -20 3038.81 204.139 25
1 4 -20 2631.55 194.619 13
1 4 -20 3032.47 229.791 7
1 4 -19 5859.12 367.626 34
1 4 -19 5084.67 326.192 7
1 4 -19 5176.09 308.323 13
1 4 -19 5259.45 301.174 25
1 4 -18 546.740 137.960 7
1 4 -18 513.864 134.505 13
1 4 -18 589.038 162.057 34
1 4 -18 235.877 95.3021 25
1 4 -17 4691.96 316.222 25
1 4 -17 4797.62 355.532 7
1 4 -17 4802.59 356.905 34
1 4 -16 6744.30 420.351 7
1 4 -16 7155.55 392.605 25
1 4 -16 7814.59 451.822 34
1 4 -15 -32.6671 100.069 34
1 4 -15 -178.491 121.121 5
1 4 -15 65.9919 77.7101 7
1 4 -15 -115.748 101.379 25
1 4 -15 223.103 95.1714 14
1 4 -14 7209.88 582.334 5
1 4 -14 6671.90 353.910 14
1 4 -14 6982.31 372.546 25
1 4 -14 7116.47 410.603 34
1 4 -13 7701.63 394.007 32
1 4 -13 7522.77 405.907 34
1 4 -13 7750.61 571.122 5
1 4 -12 7215.40 518.542 5
1 4 -12 7424.40 491.482 1
1 4 -11 12359.1 607.428 1
1 4 -11 13385.9 653.096 5
1 4 -10 10386.9 535.933 1
1 4 -10 10303.5 462.611 2
1 4 -10 10233.2 535.030 5
-1 -4 9 1491.38 156.809 6
1 4 -9 1516.18 177.266 2
1 4 -9 1354.52 191.116 5
1 4 -9 1325.60 196.794 1
1 4 -8 6255.63 338.593 2
1 4 -8 6495.64 363.213 5
1 4 -8 6281.60 382.067 1
-1 -4 8 6231.85 314.633 6
-1 -4 7 17169.0 513.427 6
-1 -4 6 64455.2 974.491 6
-1 -4 5 24453.4 592.410 6
-1 -4 4 74257.2 1016.38 6
-1 -4 3 68296.8 967.893 6
-1 -4 2 22192.0 554.542 6
-1 -4 2 21902.6 491.191 3
-1 -4 1 2197.94 185.025 6
-1 -4 1 908.492 113.975 3
-1 -4 0 26514.4 613.238 6
-1 -4 0 26708.2 585.967 3
-1 -4 -1 73309.7 1009.42 3
-1 -4 -1 71926.9 1042.06 4
-1 -4 -2 28642.4 658.838 3
-1 -4 -2 27407.4 463.448 5
-1 -4 -2 28648.2 673.150 4
-1 -4 -3 36067.2 618.994 5
-1 -4 -3 37706.2 791.925 4
-1 -4 -3 38243.6 788.582 3
-1 -4 -4 58910.2 1027.99 3
-1 -4 -4 57683.0 888.940 5
-1 -4 -4 58982.7 1013.57 4
-1 -4 -5 1194.65 157.699 5
-1 -4 -5 1121.28 158.884 4
-1 -4 -5 1035.71 161.421 3
-1 -4 -6 7835.20 412.641 3
-1 -4 -6 8210.50 402.658 4
-1 -4 -6 8550.36 417.217 5
-1 -4 -7 2420.41 243.017 3
-1 -4 -7 2674.61 238.258 4
-1 -4 -7 2361.58 245.701 5
-1 -4 -8 17267.9 654.001 3
-1 -4 -8 18678.1 628.171 4
-1 -4 -8 18168.3 712.712 5
-1 -4 -9 61.0559 87.7851 3
-1 -4 -9 -24.2630 123.192 5
-1 -4 -10 936.926 217.963 5
-1 -4 -11 18297.7 617.323 32
-1 -4 -11 17880.0 878.470 5
-1 -4 -11 18422.6 617.384 14
-1 -4 -11 18754.4 633.567 31
-1 -4 -11 18185.5 613.798 25
-1 -4 -11 18991.8 633.696 35
-1 -4 -11 17426.5 632.138 13
-1 -4 -12 3528.80 421.547 5
-1 -4 -12 4254.77 317.131 35
-1 -4 -12 3939.25 317.845 13
-1 -4 -12 3773.34 287.681 12
-1 -4 -12 4252.53 313.915 32
-1 -4 -12 3832.75 295.335 25
-1 -4 -12 3785.79 297.303 14
-1 -4 -12 3845.80 302.806 31
-1 -4 -13 672.518 154.678 25
-1 -4 -13 419.109 109.347 12
-1 -4 -13 166.811 138.733 5
-1 -4 -13 733.537 158.785 32
-1 -4 -13 538.657 127.624 31
-1 -4 -13 540.979 134.388 35
-1 -4 -13 497.789 131.940 13
-1 -4 -13 441.765 118.818 14
-1 -4 -14 22757.8 750.088 35
-1 -4 -14 21274.1 745.391 13
-1 -4 -14 22318.5 730.593 14
-1 -4 -14 23081.1 743.800 32
-1 -4 -14 21860.5 735.724 25
-1 -4 -14 21582.6 706.185 12
-1 -4 -14 23182.5 751.267 31
-1 -4 -15 1678.14 217.199 35
-1 -4 -15 1578.97 189.085 12
-1 -4 -15 1898.43 229.747 31
-1 -4 -15 2021.38 231.320 14
-1 -4 -15 1798.37 232.312 13
-1 -4 -15 1343.65 199.321 25
-1 -4 -15 1983.70 227.004 32
-1 -4 -16 549.796 139.804 25
-1 -4 -16 842.277 163.099 14
-1 -4 -16 681.996 138.103 12
-1 -4 -16 810.766 163.438 35
-1 -4 -16 911.350 172.125 13
-1 -4 -16 712.646 160.121 32
-1 -4 -17 5964.28 321.252 12
-1 -4 -17 6401.98 364.316 35
-1 -4 -17 6202.35 349.895 14
-1 -4 -17 5992.88 344.887 32
-1 -4 -17 5812.15 340.551 25
-1 -4 -18 355.034 99.3068 32
-1 -4 -18 351.840 99.3801 25
-1 -4 -18 384.459 88.3081 12
-1 -4 -19 1037.10 121.521 25
-1 -4 -19 1182.69 126.486 32
-1 -4 -20 61.8438 36.3903 25
1 5 -22 1607.85 123.334 12
1 5 -22 1493.09 107.984 7
1 5 -21 2422.26 177.773 7
1 5 -20 9.84247 90.5848 34
1 5 -20 -115.125 54.7127 13
1 5 -20 -28.7214 86.8392 7
1 5 -19 41.8685 70.3084 13
1 5 -19 58.5577 97.3803 34
1 5 -19 45.3058 85.8410 7
1 5 -18 7553.22 425.732 7
1 5 -18 7040.96 415.948 34
1 5 -18 6902.59 372.679 13
1 5 -17 481.037 131.072 7
1 5 -17 612.414 156.997 34
1 5 -16 3067.05 253.400 27
1 5 -16 3072.86 290.558 34
1 5 -16 3164.79 294.012 7
1 5 -15 13614.0 596.625 7
1 5 -15 13855.7 586.750 34
1 5 -15 12834.3 790.538 5
1 5 -14 797.106 156.650 34
1 5 -14 1238.18 242.485 5
1 5 -13 995.602 146.262 34
1 5 -13 1225.88 234.756 5
1 5 -12 750.942 168.926 5
1 5 -12 868.543 191.101 1
1 5 -11 14473.2 603.878 2
1 5 -11 15271.7 692.782 5
1 5 -11 15147.3 712.074 1
1 5 -10 1507.37 197.810 2
1 5 -10 1548.63 236.157 1
1 5 -10 1560.88 216.496 5
1 5 -9 16086.7 612.315 5
1 5 -9 16366.9 605.581 2
1 5 -9 16869.2 683.095 1
-1 -5 9 17130.2 564.601 6
-1 -5 8 8198.27 390.854 6
1 5 -8 8545.04 414.727 5
1 5 -7 10068.3 402.300 5
-1 -5 7 9365.38 418.512 6
-1 -5 6 18193.2 580.117 6
-1 -5 5 144948. 1601.57 6
-1 -5 4 10813.0 435.772 6
-1 -5 3 11621.1 449.141 6
-1 -5 2 10372.2 426.369 6
-1 -5 1 9718.67 416.056 6
-1 -5 1 10138.3 394.215 3
-1 -5 0 382.549 106.321 3
-1 -5 0 401.215 124.925 4
-1 -5 -1 29379.3 715.293 3
-1 -5 -1 29620.3 752.954 4
-1 -5 -2 42819.2 926.242 4
-1 -5 -2 44621.6 907.567 3
-1 -5 -3 140460. 1250.81 5
-1 -5 -3 142131. 1705.61 4
-1 -5 -3 139199. 1665.60 3
-1 -5 -4 10561.1 479.637 3
-1 -5 -4 10886.4 396.449 5
-1 -5 -4 10520.3 477.946 4
-1 -5 -5 2005.03 194.214 5
-1 -5 -5 2130.64 227.159 4
-1 -5 -5 2117.15 241.577 3
-1 -5 -6 26337.0 809.624 3
-1 -5 -6 26301.0 789.952 4
-1 -5 -6 26442.1 745.329 5
-1 -5 -7 1508.16 208.218 5
-1 -5 -7 1534.52 220.043 3
-1 -5 -7 1383.77 194.205 4
-1 -5 -8 14219.6 640.692 5
-1 -5 -8 13508.8 621.906 3
-1 -5 -8 14486.5 610.773 4
-1 -5 -9 4258.40 382.403 5
-1 -5 -10 157.825 63.8451 13
-1 -5 -10 211.214 75.6523 31
-1 -5 -10 127.626 63.9949 35
-1 -5 -10 153.682 76.9800 32
-1 -5 -11 1374.83 183.197 25
-1 -5 -11 1215.47 159.408 12
-1 -5 -11 1325.06 195.650 13
-1 -5 -11 1127.53 238.729 5
-1 -5 -11 1374.28 184.077 31
-1 -5 -11 1263.56 179.765 32
-1 -5 -11 1349.18 184.224 35
-1 -5 -11 1418.96 179.546 14
-1 -5 -12 15206.0 629.118 13
-1 -5 -12 15900.6 615.124 35
-1 -5 -12 15575.0 842.346 5
-1 -5 -12 16181.9 624.722 31
-1 -5 -12 16127.3 617.452 32
-1 -5 -12 14719.3 561.427 12
-1 -5 -12 15182.8 588.022 14
-1 -5 -12 14548.2 575.666 25
-1 -5 -13 5944.81 401.279 13
-1 -5 -13 6763.23 408.840 32
-1 -5 -13 5489.04 349.685 12
-1 -5 -13 6100.58 380.081 14
-1 -5 -13 5936.02 375.374 25
-1 -5 -13 6510.94 401.073 35
-1 -5 -13 6486.75 404.816 31
-1 -5 -14 63.9252 82.4978 25
-1 -5 -14 229.630 123.679 13
-1 -5 -14 69.8755 73.9586 12
-1 -5 -14 23.6123 93.2025 35
-1 -5 -14 -14.3444 97.5152 32
-1 -5 -14 -21.8157 97.9614 14
-1 -5 -14 88.6885 108.115 31
-1 -5 -15 13600.0 561.261 31
-1 -5 -15 12717.8 500.205 12
-1 -5 -15 13550.8 545.687 14
-1 -5 -15 12387.0 527.166 25
-1 -5 -15 13131.3 553.476 35
-1 -5 -15 13671.9 556.062 32
-1 -5 -16 233.037 98.2906 12
-1 -5 -16 153.969 98.9133 14
-1 -5 -16 -5.20187 100.245 25
-1 -5 -16 -17.7154 111.327 35
-1 -5 -16 100.985 96.9460 32
-1 -5 -16 78.2024 89.3069 31
-1 -5 -17 25.2308 91.7383 25
-1 -5 -17 -36.0361 93.1207 35
-1 -5 -17 -61.2404 86.4004 32
-1 -5 -18 949.857 123.149 25
-1 -5 -18 1229.12 140.024 32
-1 -5 -19 1287.45 119.410 32
-1 -5 -19 1002.95 100.712 25
1 6 -22 93.9156 36.4001 7
1 6 -22 17.3979 39.2427 12
1 6 -21 108.215 64.3057 7
1 6 -20 4754.54 277.742 34
1 6 -20 4743.85 284.311 7
1 6 -19 6598.63 301.379 20
1 6 -19 6267.81 308.807 13
1 6 -19 7119.50 381.676 34
1 6 -19 7045.12 388.418 7
1 6 -18 127.156 122.343 7
1 6 -18 171.010 71.2029 13
1 6 -18 174.942 107.124 34
1 6 -17 19300.8 700.391 7
1 6 -17 18429.6 593.831 27
1 6 -17 19097.0 670.855 34
1 6 -16 1759.42 206.857 27
1 6 -16 2254.87 262.783 7
1 6 -16 1782.80 230.545 34
1 6 -15 649.477 145.344 7
1 6 -15 492.947 124.184 34
1 6 -14 20695.8 691.861 34
1 6 -14 20187.6 615.939 30
1 6 -13 2501.34 237.483 34
1 6 -13 2156.79 313.477 1
1 6 -13 1958.21 190.762 30
1 6 -12 3921.53 405.965 1
1 6 -12 4344.29 399.067 5
1 6 -11 263.194 126.037 1
1 6 -11 557.621 134.767 2
1 6 -11 672.651 153.447 5
1 6 -10 5754.14 453.774 1
1 6 -10 5930.79 416.180 2
1 6 -10 6402.44 414.645 5
1 6 -9 36057.2 988.026 2
-1 -6 9 35942.8 886.135 6
1 6 -9 35199.9 1051.18 1
-1 -6 8 5232.80 350.711 6
1 6 -8 5915.72 338.363 5
-1 -6 7 101703. 1498.69 6
1 6 -7 106599. 1288.35 5
-1 -6 6 28305.5 785.007 6
1 6 -6 30180.0 608.208 5
1 6 -5 734.187 87.6635 5
-1 -6 5 482.084 128.187 6
-1 -6 4 48939.6 1020.08 6
-1 -6 3 6890.86 403.053 6
-1 -6 2 71589.1 1246.36 6
-1 -6 1 93512.7 1449.33 4
-1 -6 0 11802.4 521.950 4
-1 -6 0 11425.3 483.713 3
-1 -6 -1 32718.6 904.394 4
-1 -6 -1 34356.8 861.783 3
-1 -6 -2 3355.86 298.758 4
-1 -6 -2 3499.66 289.052 3
-1 -6 -3 25800.3 826.822 4
-1 -6 -3 25996.1 798.799 3
-1 -6 -4 113818. 1721.36 3
-1 -6 -4 118326. 1774.72 4
-1 -6 -5 6719.77 436.037 4
-1 -6 -5 6912.05 444.693 3
-1 -6 -6 37785.1 1047.94 4
-1 -6 -6 37591.5 902.612 5
-1 -6 -6 37378.7 1063.08 3
-1 -6 -7 6144.61 449.400 3
-1 -6 -7 6680.17 412.752 5
-1 -6 -7 6119.28 437.470 4
-1 -6 -8 45.9188 75.6290 5
-1 -6 -8 -83.8996 73.0691 4
-1 -6 -9 4859.24 321.701 31
-1 -6 -9 4699.83 307.304 32
-1 -6 -9 5018.92 315.322 35
-1 -6 -9 4803.64 336.532 13
-1 -6 -10 1658.64 197.810 31
-1 -6 -10 1401.15 171.731 14
-1 -6 -10 1659.02 198.389 23
-1 -6 -10 1591.47 187.826 25
-1 -6 -10 1291.00 177.999 32
-1 -6 -10 1421.12 187.730 35
-1 -6 -10 1533.71 206.719 13
-1 -6 -11 22060.0 685.470 14
-1 -6 -11 20885.6 661.872 25
-1 -6 -11 20475.5 697.531 32
-1 -6 -11 20654.2 740.428 13
-1 -6 -11 21288.1 702.353 35
-1 -6 -11 21585.6 718.194 31
-1 -6 -12 633.444 120.192 25
-1 -6 -12 1048.86 157.963 14
-1 -6 -12 685.006 132.025 10
-1 -6 -12 1062.69 174.144 31
-1 -6 -12 733.657 140.211 35
-1 -6 -12 876.467 190.024 13
-1 -6 -12 871.284 164.540 32
-1 -6 -12 975.788 153.023 12
-1 -6 -13 5254.80 339.721 10
-1 -6 -13 5123.65 325.810 12
-1 -6 -13 5201.01 360.375 35
-1 -6 -13 5205.75 361.804 32
-1 -6 -13 4850.01 331.168 14
-1 -6 -13 4889.39 339.205 25
-1 -6 -13 5527.09 374.578 31
-1 -6 -14 15756.4 608.501 31
-1 -6 -14 15634.2 600.657 32
-1 -6 -14 15265.1 600.392 35
-1 -6 -14 14974.7 568.280 14
-1 -6 -14 14361.9 524.824 12
-1 -6 -14 14108.3 553.343 25
-1 -6 -15 159.223 78.5916 25
-1 -6 -15 293.850 126.390 31
-1 -6 -15 367.962 141.493 32
-1 -6 -15 236.886 111.436 35
-1 -6 -15 291.170 89.8988 14
-1 -6 -16 8617.74 406.617 31
-1 -6 -16 7623.81 364.722 25
-1 -6 -16 7988.72 388.497 35
-1 -6 -16 8693.17 409.051 32
-1 -6 -16 8484.45 379.794 14
-1 -6 -17 2558.91 206.405 32
-1 -6 -17 2273.06 194.805 35
-1 -6 -17 2280.94 180.199 25
-1 -6 -18 508.459 92.3541 32
-1 -6 -18 310.628 64.1343 25
-1 -6 -19 243.982 53.5223 32
1 7 -21 1202.13 121.225 7
1 7 -20 161.564 84.8233 7
1 7 -19 7463.71 381.101 7
1 7 -19 6708.16 344.047 34
1 7 -19 7188.43 324.155 20
1 7 -18 3380.77 267.685 34
1 7 -18 3222.33 284.423 7
1 7 -17 1254.85 181.067 34
1 7 -17 1253.07 200.978 7
1 7 -17 1355.62 172.431 27
1 7 -16 10326.5 488.591 34
1 7 -16 10176.6 425.318 30
1 7 -16 11488.5 541.654 7
1 7 -15 5681.97 367.971 34
1 7 -15 5897.32 395.468 7
1 7 -15 5778.39 342.833 30
1 7 -14 1361.06 184.701 34
1 7 -14 1193.65 159.718 30
1 7 -13 238.483 150.945 1
1 7 -13 271.494 96.9019 34
1 7 -13 133.442 76.8737 30
1 7 -12 9235.57 428.062 30
1 7 -12 9578.11 647.540 1
1 7 -12 9833.51 440.234 34
1 7 -11 129.029 105.931 1
1 7 -11 259.450 96.8121 2
1 7 -10 1304.23 241.777 1
1 7 -10 1596.28 236.941 2
1 7 -9 3302.35 326.983 2
-1 -7 9 3745.39 317.766 6
1 7 -9 3479.47 355.241 1
1 7 -8 47722.7 1253.59 1
-1 -7 8 49879.0 1073.58 4
-1 -7 8 49869.6 1131.51 6
-1 -7 7 10742.3 513.964 4
-1 -7 7 10938.9 535.802 6
-1 -7 6 21310.2 721.042 4
-1 -7 6 21534.8 742.001 6
-1 -7 5 5678.20 387.280 6
-1 -7 5 5517.04 374.507 4
-1 -7 4 16496.5 641.592 4
-1 -7 4 16595.0 650.915 6
-1 -7 3 276.081 130.568 4
-1 -7 2 1681.68 224.386 4
-1 -7 1 1094.06 190.359 4
-1 -7 0 8265.02 485.687 4
-1 -7 -1 236.992 127.250 4
-1 -7 -2 7012.74 460.797 4
-1 -7 -3 27401.7 915.865 4
-1 -7 -4 1817.79 260.459 4
-1 -7 -5 43984.7 1211.67 4
-1 -7 -6 757.473 175.729 4
-1 -7 -7 749.253 176.312 4
-1 -7 -8 5992.21 341.902 35
-1 -7 -8 5800.28 342.643 23
-1 -7 -8 6464.74 372.583 31
-1 -7 -8 6360.64 360.491 32
-1 -7 -8 6534.60 481.607 4
-1 -7 -9 3946.13 305.959 31
-1 -7 -9 3652.64 286.127 23
-1 -7 -9 3772.56 288.197 32
-1 -7 -9 3229.75 267.759 35
-1 -7 -10 874.255 153.976 31
-1 -7 -10 830.777 144.068 23
-1 -7 -10 796.389 141.640 35
-1 -7 -10 847.250 121.315 14
-1 -7 -10 904.763 167.717 32
-1 -7 -11 1682.89 219.469 10
-1 -7 -11 2441.58 249.639 32
-1 -7 -11 2143.49 214.369 14
-1 -7 -11 2277.37 249.804 31
-1 -7 -11 2200.63 215.474 25
-1 -7 -11 2108.35 223.260 35
-1 -7 -12 27466.4 804.342 32
-1 -7 -12 26881.0 789.423 10
-1 -7 -12 25871.3 733.590 14
-1 -7 -12 26793.8 784.480 35
-1 -7 -12 26891.2 740.596 25
-1 -7 -12 27767.0 816.678 31
-1 -7 -13 221.981 110.735 35
-1 -7 -13 263.129 107.916 31
-1 -7 -13 192.840 100.186 32
-1 -7 -13 350.181 123.548 10
-1 -7 -13 358.837 99.7236 14
-1 -7 -13 221.043 66.8150 25
-1 -7 -14 636.886 140.723 32
-1 -7 -14 913.667 170.101 31
-1 -7 -14 836.670 135.586 25
-1 -7 -14 670.452 131.280 35
-1 -7 -14 654.965 124.100 10
-1 -7 -14 834.563 138.516 14
-1 -7 -15 5636.32 300.282 25
-1 -7 -15 6204.27 352.670 31
-1 -7 -15 6162.48 314.692 14
-1 -7 -15 6139.58 349.356 32
-1 -7 -15 5731.77 332.328 35
-1 -7 -16 3182.77 232.904 35
-1 -7 -16 2759.12 187.921 25
-1 -7 -16 3020.33 229.775 32
-1 -7 -16 3611.89 251.829 31
-1 -7 -17 69.9371 33.1951 25
-1 -7 -17 257.207 74.6502 32
-1 -7 -18 1700.63 124.611 32
1 8 -21 2250.46 150.504 7
1 8 -20 5040.89 265.738 7
1 8 -20 4361.21 203.780 20
1 8 -19 -54.9525 73.3599 20
1 8 -19 -71.3412 86.3674 7
1 8 -18 1944.02 218.078 7
1 8 -18 1550.82 172.731 34
1 8 -18 2056.28 183.584 27
1 8 -17 7021.31 363.640 27
1 8 -17 7431.30 388.763 34
1 8 -17 7326.89 410.614 7
1 8 -16 784.715 148.000 34
1 8 -16 579.726 116.262 30
1 8 -16 667.033 149.514 7
1 8 -15 654.163 138.609 30
1 8 -15 917.385 170.998 7
1 8 -15 660.048 128.949 34
1 8 -14 18357.2 629.516 30
1 8 -14 18621.7 625.435 34
-1 -8 14 18212.9 628.709 22
1 8 -14 20060.3 701.782 7
1 8 -13 707.989 124.419 34
1 8 -13 425.186 181.444 1
1 8 -13 505.954 124.453 30
1 8 -12 1561.98 192.224 30
1 8 -12 1646.20 287.820 1
1 8 -11 3867.58 382.658 2
1 8 -11 3540.94 273.739 30
1 8 -11 4038.36 432.960 1
1 8 -10 25627.5 1050.69 1
1 8 -10 26743.4 989.928 2
1 8 -9 8480.00 580.335 1
1 8 -8 2130.49 298.821 1
-1 -8 8 2257.20 261.637 4
-1 -8 7 30849.5 940.808 4
-1 -8 6 19824.2 758.225 4
-1 -8 5 3912.71 349.889 4
-1 -8 4 11385.2 588.912 4
-1 -8 3 49375.0 1231.63 4
-1 -8 2 88.4375 134.612 4
-1 -8 1 52642.9 1303.58 4
-1 -8 0 16281.8 741.401 4
-1 -8 -1 5715.04 451.125 4
-1 -8 -2 16313.7 767.555 4
-1 -8 -3 16636.9 781.765 4
-1 -8 -4 3313.55 354.643 4
-1 -8 -5 1061.26 252.633 4
-1 -8 -6 36901.1 1226.56 4
-1 -8 -7 2157.31 224.589 28
-1 -8 -7 2324.58 322.806 4
-1 -8 -7 2625.31 240.455 32
-1 -8 -7 2221.65 210.681 35
-1 -8 -7 2289.18 219.599 33
-1 -8 -7 2523.49 236.201 23
-1 -8 -8 445.671 115.697 23
-1 -8 -8 416.691 107.983 33
-1 -8 -8 370.895 108.475 32
-1 -8 -8 444.740 121.362 31
-1 -8 -8 375.119 114.563 35
-1 -8 -8 790.787 185.915 4
-1 -8 -9 785.011 142.662 31
-1 -8 -9 1035.24 161.006 23
-1 -8 -9 838.041 150.035 32
-1 -8 -9 752.149 144.961 35
-1 -8 -9 929.663 168.934 10
-1 -8 -10 13564.6 593.437 10
-1 -8 -10 14365.4 592.832 31
-1 -8 -10 13614.9 550.833 23
-1 -8 -10 12916.1 536.469 35
-1 -8 -10 13766.6 572.548 32
-1 -8 -11 345.630 123.872 31
-1 -8 -11 216.769 78.0287 35
-1 -8 -11 637.942 153.729 32
-1 -8 -11 480.626 130.883 10
-1 -8 -12 541.438 112.941 14
-1 -8 -12 540.062 145.621 31
-1 -8 -12 506.295 128.654 35
-1 -8 -12 323.948 117.130 10
-1 -8 -12 379.760 129.910 32
-1 -8 -13 5188.29 344.043 32
-1 -8 -13 5006.07 291.583 14
-1 -8 -13 5379.00 351.403 31
-1 -8 -13 4969.93 325.841 10
-1 -8 -13 4788.99 317.240 35
-1 -8 -14 3041.13 241.073 35
-1 -8 -14 3138.72 217.853 14
-1 -8 -14 3527.93 269.443 31
-1 -8 -14 3081.87 232.472 10
-1 -8 -14 3330.68 264.154 32
-1 -8 -15 73.1471 72.3649 31
-1 -8 -15 60.2441 69.8014 35
-1 -8 -15 156.800 94.5154 32
-1 -8 -16 3126.52 209.805 32
-1 -8 -17 2978.56 172.478 32
1 9 -21 -10.1228 30.6970 7
1 9 -20 1761.82 149.076 7
1 9 -20 1549.92 119.933 20
1 9 -19 1956.85 180.020 7
1 9 -19 1719.40 157.397 20
1 9 -18 1309.39 143.617 27
1 9 -18 1158.53 158.645 7
1 9 -17 184.749 78.4356 34
1 9 -17 59.2269 71.9232 27
1 9 -17 123.244 91.0299 7
1 9 -16 6555.55 344.933 34
1 9 -16 6713.40 389.734 7
1 9 -15 2087.97 231.908 7
1 9 -15 1892.52 204.987 30
-1 -9 15 1892.93 201.542 22
-1 -9 14 1031.51 164.036 22
1 9 -14 931.893 161.186 7
1 9 -14 778.669 144.158 30
-1 -9 13 1657.96 215.760 22
1 9 -13 1759.23 208.847 7
1 9 -13 1242.44 178.564 30
1 9 -12 22113.2 1050.33 1
1 9 -12 22476.5 712.965 30
1 9 -11 1501.10 203.128 30
1 9 -11 1711.05 280.862 2
1 9 -11 1382.29 275.145 1
1 9 -10 26493.3 757.232 30
1 9 -10 25109.5 1010.17 2
1 9 -10 26926.1 1121.56 1
1 9 -9 5696.57 345.476 30
1 9 -9 5295.60 490.570 1
1 9 -8 301.404 159.110 1
-1 -9 7 155.505 75.2175 4
1 9 -7 251.814 125.770 1
-1 -9 6 20152.8 829.895 4
-1 -9 5 51977.5 1335.62 4
-1 -9 4 6738.92 494.475 4
-1 -9 3 11734.3 656.067 4
-1 -9 2 30951.8 1070.15 4
-1 -9 1 9815.94 616.711 4
-1 -9 0 2183.34 314.853 4
-1 -9 -1 60853.5 1553.52 4
-1 -9 -2 2341.16 326.300 4
-1 -9 -3 -459.556 178.581 4
-1 -9 -4 304.502 136.550 4
-1 -9 -5 13959.7 518.957 23
-1 -9 -5 14522.5 819.906 4
-1 -9 -5 13393.1 546.531 28
-1 -9 -5 14408.5 579.603 10
-1 -9 -6 36979.6 1307.25 4
-1 -9 -6 36095.6 899.606 28
-1 -9 -6 35502.7 942.258 10
-1 -9 -6 36550.9 857.300 23
-1 -9 -7 13295.4 527.151 23
-1 -9 -7 12947.3 578.002 10
-1 -9 -7 12523.3 494.402 35
-1 -9 -7 13010.8 542.403 32
-1 -9 -7 12885.3 526.435 33
-1 -9 -7 13387.7 780.701 4
-1 -9 -8 15699.0 618.954 31
-1 -9 -8 15137.6 552.045 35
-1 -9 -8 15680.1 605.501 32
-1 -9 -8 15950.2 565.617 33
-1 -9 -8 15510.0 577.295 23
-1 -9 -8 15904.8 646.227 10
-1 -9 -9 -16.3867 97.8397 32
-1 -9 -9 131.972 93.3105 10
-1 -9 -9 110.507 83.5913 23
-1 -9 -9 12.6671 100.285 31
-1 -9 -9 305.426 113.581 35
-1 -9 -10 -21.3408 114.626 31
-1 -9 -10 -38.7556 84.0703 35
-1 -9 -10 135.319 70.3818 23
-1 -9 -10 53.0682 91.0416 32
-1 -9 -10 70.5911 95.5035 10
-1 -9 -11 3439.79 271.173 35
-1 -9 -11 3686.60 300.971 32
-1 -9 -11 3664.15 300.255 31
-1 -9 -11 3031.61 276.948 10
-1 -9 -12 5395.59 328.127 35
-1 -9 -12 5344.90 344.089 10
-1 -9 -12 5661.09 356.187 31
-1 -9 -12 5858.95 359.908 32
-1 -9 -13 38.4398 58.9940 35
-1 -9 -13 134.308 90.9833 10
-1 -9 -13 -96.9069 113.384 31
-1 -9 -13 -21.6503 97.2075 32
-1 -9 -14 1263.93 154.033 31
-1 -9 -14 1103.30 135.597 35
-1 -9 -14 983.444 125.515 10
-1 -9 -14 1346.57 162.858 32
-1 -9 -15 1957.65 171.060 31
-1 -9 -15 1962.41 167.250 32
-1 -9 -16 1441.79 123.733 32
1 10 -20 -3.65763 43.0920 20
1 10 -20 24.8917 36.1717 7
1 10 -19 902.792 112.664 7
1 10 -19 832.146 109.816 20
1 10 -18 1077.53 136.220 7
1 10 -18 1161.62 130.160 27
1 10 -18 1149.72 143.518 20
1 10 -17 74.0743 66.6237 7
1 10 -16 1515.42 184.411 7
1 10 -15 11287.4 481.838 30
1 10 -15 11193.6 487.367 7
-1 -10 15 11042.8 471.898 22
1 10 -14 15420.2 581.326 7
1 10 -14 15163.7 577.876 30
-1 -10 14 14279.3 567.980 22
1 10 -13 14145.5 555.424 7
-1 -10 13 13744.1 575.931 22
1 10 -13 14413.3 576.922 30
-1 -10 12 11532.9 541.075 22
1 10 -12 11504.1 498.929 7
1 10 -12 11775.9 526.201 30
-1 -10 11 24696.9 795.875 22
1 10 -11 22274.5 1002.94 2
1 10 -11 24719.2 769.413 30
1 10 -11 24157.8 699.165 7
-1 -10 10 8401.12 465.271 22
1 10 -10 8075.65 435.600 30
1 10 -10 8092.10 607.479 2
1 10 -10 8107.25 637.024 1
1 10 -9 6168.00 374.609 30
1 10 -9 6260.49 554.032 1
-1 -10 9 6348.43 403.752 22
1 10 -8 5032.66 333.662 30
-1 -10 8 5516.60 374.846 22
1 10 -8 5010.77 482.597 1
-1 -10 7 9796.13 487.106 22
-1 -10 7 9012.04 584.211 4
-1 -10 7 9200.95 453.892 9
1 10 -7 9198.16 632.550 1
1 10 -7 9207.26 437.064 30
-1 -10 6 2342.66 240.239 22
-1 -10 6 1897.00 267.511 4
1 10 -6 2135.57 308.469 1
-1 -10 6 2056.99 216.271 9
1 10 -6 2287.62 218.718 30
-1 -10 5 2827.17 338.814 4
-1 -10 4 25012.8 1011.82 4
-1 -10 3 2953.78 367.204 4
-1 -10 2 2262.70 331.060 4
-1 -10 1 38111.8 1296.19 4
-1 -10 0 1465.09 277.839 4
-1 -10 -1 4285.15 303.512 28
-1 -10 -1 4498.69 463.075 4
-1 -10 -2 8598.08 640.861 4
-1 -10 -2 9689.90 470.007 10
-1 -10 -2 9421.97 458.434 28
-1 -10 -3 1166.56 162.462 23
-1 -10 -3 1105.24 251.312 4
-1 -10 -3 1220.31 187.442 10
-1 -10 -3 1243.39 184.605 28
-1 -10 -4 2072.82 233.437 28
-1 -10 -4 2034.08 238.100 10
-1 -10 -4 1517.74 288.251 4
-1 -10 -4 2077.53 210.853 23
-1 -10 -5 997.191 179.929 10
-1 -10 -5 854.966 144.020 23
-1 -10 -5 901.840 174.222 28
-1 -10 -5 506.781 146.047 4
-1 -10 -6 36486.0 907.138 33
-1 -10 -6 37639.4 920.672 32
-1 -10 -6 35855.7 1336.89 4
-1 -10 -6 35398.1 970.866 10
-1 -10 -6 35391.1 861.553 23
-1 -10 -7 10287.4 481.250 33
-1 -10 -7 11134.9 544.633 10
-1 -10 -7 11060.6 487.803 23
-1 -10 -7 10720.2 503.987 32
-1 -10 -8 9027.73 439.879 23
-1 -10 -8 9446.72 439.175 33
-1 -10 -8 9892.13 484.314 32
-1 -10 -8 10246.4 496.399 31
-1 -10 -8 10041.3 518.930 10
-1 -10 -9 21661.5 702.637 32
-1 -10 -9 22268.6 755.428 10
-1 -10 -9 21225.8 631.781 35
-1 -10 -9 21205.1 662.865 23
-1 -10 -9 22615.5 735.063 31
-1 -10 -10 11916.4 541.272 10
-1 -10 -10 10603.7 443.009 35
-1 -10 -10 10799.3 464.738 23
-1 -10 -10 11351.5 499.429 32
-1 -10 -10 10750.7 504.335 31
-1 -10 -11 283.323 110.480 10
-1 -10 -11 196.214 100.754 32
-1 -10 -11 265.379 119.476 31
-1 -10 -11 387.291 104.265 35
-1 -10 -12 186.518 68.1886 35
-1 -10 -12 148.918 92.1751 32
-1 -10 -12 170.908 90.6869 10
-1 -10 -12 153.375 101.264 31
-1 -10 -13 648.905 113.667 10
-1 -10 -13 733.142 121.456 32
-1 -10 -13 757.478 101.869 35
-1 -10 -13 816.554 131.372 31
-1 -10 -14 1880.08 165.155 31
-1 -10 -14 1901.99 163.145 32
-1 -10 -14 1752.34 143.542 10
-1 -10 -15 182.148 61.5302 32
-1 -10 -15 198.190 59.6689 31
1 11 -19 178.931 45.7185 7
1 11 -19 266.821 64.3908 20
1 11 -18 210.464 72.0701 20
1 11 -18 364.621 75.4025 7
1 11 -18 281.014 65.4196 27
1 11 -17 584.048 115.731 20
1 11 -17 652.136 106.338 7
1 11 -17 657.439 112.179 27
-1 -11 16 5317.60 285.404 22
1 11 -16 5934.27 313.324 7
1 11 -15 7012.33 355.249 7
-1 -11 15 6414.80 351.805 22
-1 -11 14 324.831 110.581 22
1 11 -14 322.815 93.6923 7
1 11 -13 4692.73 335.048 30
-1 -11 13 5272.76 359.780 22
1 11 -13 4974.73 311.529 7
-1 -11 12 17639.0 661.744 22
1 11 -12 18531.5 658.621 30
-1 -11 11 143.674 118.724 22
1 11 -11 107.089 102.425 30
-1 -11 10 8285.97 476.131 22
1 11 -10 8590.82 461.965 30
1 11 -9 163.860 112.572 30
-1 -11 9 215.695 118.354 22
1 11 -9 116.696 131.191 2
1 11 -9 -56.2933 130.023 1
1 11 -8 -107.542 116.131 1
-1 -11 8 36.3079 84.5017 22
1 11 -8 97.1567 87.8721 30
-1 -11 7 35.8827 94.7971 22
1 11 -7 -49.2504 96.5575 30
1 11 -7 177.731 136.601 1
-1 -11 6 263.860 136.218 4
-1 -11 6 191.617 74.9682 22
1 11 -6 286.100 136.337 1
1 11 -6 335.663 110.382 30
1 11 -5 15790.1 577.067 30
1 11 -5 15587.4 814.852 1
-1 -11 5 15459.0 835.397 4
-1 -11 5 16942.1 655.407 22
-1 -11 4 1806.87 298.166 4
-1 -11 4 1709.72 215.645 22
1 11 -4 1879.81 284.269 1
-1 -11 3 16545.4 637.022 22
1 11 -3 15762.6 768.362 1
-1 -11 3 17651.4 917.945 4
-1 -11 2 15735.0 561.382 10
-1 -11 2 16223.9 614.498 22
-1 -11 2 16870.0 915.577 4
-1 -11 1 154.016 67.8757 22
-1 -11 1 275.273 158.197 4
-1 -11 0 15661.7 596.297 10
-1 -11 0 15155.5 594.252 28
-1 -11 0 14615.0 879.601 4
-1 -11 0 14149.0 559.487 22
-1 -11 0 15409.4 554.792 23
-1 -11 -1 159.097 142.128 4
-1 -11 -1 63.1128 56.4508 23
-1 -11 -1 474.039 122.891 28
-1 -11 -1 401.163 121.602 10
-1 -11 -1 293.144 74.4762 22
-1 -11 -2 -92.5251 115.511 28
-1 -11 -2 -87.7167 97.6028 10
-1 -11 -2 -144.587 188.640 4
-1 -11 -2 -17.3626 57.0150 23
-1 -11 -3 104.134 92.0523 10
-1 -11 -3 233.890 60.2160 23
-1 -11 -3 125.013 137.823 4
-1 -11 -4 387.993 104.296 23
-1 -11 -4 511.531 142.697 10
-1 -11 -5 7178.76 388.725 23
-1 -11 -5 7540.56 458.379 10
-1 -11 -6 1418.10 181.063 23
-1 -11 -6 1051.63 171.780 33
-1 -11 -6 1243.68 203.370 10
-1 -11 -6 1253.07 178.855 32
-1 -11 -7 13300.9 540.623 33
-1 -11 -7 13192.1 520.109 23
-1 -11 -7 13798.5 579.552 31
-1 -11 -7 14992.9 638.955 10
-1 -11 -7 13954.8 568.094 32
-1 -11 -8 3009.81 264.610 32
-1 -11 -8 3327.68 290.045 31
-1 -11 -8 3156.52 254.642 33
-1 -11 -8 2804.41 241.029 23
-1 -11 -8 3489.98 314.912 10
-1 -11 -9 328.902 127.766 10
-1 -11 -9 298.403 112.143 32
-1 -11 -9 406.799 100.947 23
-1 -11 -9 327.169 125.743 31
-1 -11 -9 349.621 87.2793 33
-1 -11 -10 7461.61 383.648 32
-1 -11 -10 7040.32 401.105 10
-1 -11 -10 7514.50 395.653 31
-1 -11 -11 6327.33 339.221 31
-1 -11 -11 5766.44 334.216 10
-1 -11 -11 6392.83 335.106 32
-1 -11 -12 169.781 74.6236 10
-1 -11 -12 1.34283 70.9995 31
-1 -11 -12 21.1187 69.0604 32
-1 -11 -13 5.44969 54.7664 31
-1 -11 -13 70.5783 53.4503 10
-1 -11 -13 25.6040 58.0238 32
-1 -11 -14 1503.01 121.483 32
-1 -11 -14 1456.09 119.919 31
1 12 -18 85.8890 39.5573 27
1 12 -18 -1.46249 47.5318 20
1 12 -17 634.646 108.234 20
1 12 -17 715.336 101.095 27
1 12 -17 536.827 74.5900 7
1 12 -16 743.699 128.587 20
1 12 -16 870.186 104.066 7
-1 -12 16 780.681 107.893 22
-1 -12 15 814.190 133.692 22
-1 -12 14 8535.04 410.902 22
-1 -12 13 267.540 113.835 22
-1 -12 12 12776.0 558.161 22
1 12 -11 1022.14 183.922 30
-1 -12 11 1098.34 190.760 22
1 12 -10 42.1911 102.895 30
-1 -12 10 36.2820 112.264 22
1 12 -9 21764.7 717.328 30
-1 -12 9 21934.1 760.971 22
-1 -12 8 381.112 141.743 22
1 12 -8 259.051 111.390 30
-1 -12 7 -56.1642 126.828 22
-1 -12 6 251.005 108.479 22
1 12 -5 18935.7 917.173 1
-1 -12 5 19393.6 714.441 22
-1 -12 5 18875.3 956.360 4
-1 -12 4 29510.7 868.089 22
-1 -12 4 30280.5 1227.75 4
-1 -12 3 1494.14 200.881 22
-1 -12 3 1193.08 281.634 4
-1 -12 2 14602.2 881.188 4
-1 -12 2 14286.0 588.498 22
-1 -12 2 14452.9 548.970 10
-1 -12 2 14460.5 544.871 23
-1 -12 1 23845.9 720.657 10
-1 -12 1 23357.6 1126.82 4
-1 -12 1 23846.2 748.549 22
-1 -12 1 23537.9 695.170 23
-1 -12 0 3781.81 294.508 10
-1 -12 0 3885.73 299.591 22
-1 -12 0 3966.13 288.586 23
-1 -12 -1 742.518 139.072 23
-1 -12 -1 752.260 127.477 22
-1 -12 -2 556.787 132.088 10
-1 -12 -2 484.081 104.974 23
-1 -12 -3 13516.3 523.688 23
-1 -12 -3 13931.5 591.346 10
-1 -12 -4 4640.07 357.273 10
-1 -12 -4 4214.10 293.160 23
-1 -12 -5 2083.20 208.431 23
-1 -12 -5 2342.30 247.634 10
-1 -12 -5 2241.88 232.045 32
-1 -12 -5 2320.30 245.710 33
-1 -12 -6 2846.88 277.359 10
-1 -12 -6 2822.67 256.092 33
-1 -12 -6 2798.17 232.597 23
-1 -12 -6 2647.95 247.482 32
-1 -12 -7 6401.29 403.325 10
-1 -12 -7 5981.87 366.954 31
-1 -12 -7 5589.12 341.505 32
-1 -12 -7 5408.64 309.883 23
-1 -12 -7 5915.76 347.932 33
-1 -12 -8 5058.55 352.025 10
-1 -12 -8 4753.70 319.394 31
-1 -12 -8 4976.87 319.542 32
-1 -12 -8 5027.57 287.944 23
-1 -12 -8 5469.85 308.455 33
-1 -12 -9 2785.33 231.466 32
-1 -12 -9 2887.15 241.895 31
-1 -12 -9 2933.13 264.640 10
-1 -12 -10 120.166 93.7809 10
-1 -12 -10 202.008 92.6267 31
-1 -12 -10 135.489 74.0292 32
-1 -12 -11 1474.22 158.633 10
-1 -12 -11 1182.18 140.047 31
-1 -12 -11 1240.65 139.250 32
-1 -12 -12 365.908 79.8299 10
-1 -12 -12 270.944 74.0736 32
-1 -12 -12 310.546 71.5482 31
-1 -12 -13 334.438 62.1549 31
-1 -12 -13 319.782 58.4426 32
1 13 -18 15.0904 29.3811 20
1 13 -17 1947.40 132.999 27
1 13 -17 1697.58 136.253 20
1 13 -16 1196.69 133.561 20
-1 -13 16 921.728 101.067 22
1 13 -15 -2.37686 66.8674 20
-1 -13 15 39.4130 64.5918 22
-1 -13 14 888.036 132.764 22
1 13 -14 1031.57 146.569 20
-1 -13 13 3439.28 264.513 22
-1 -13 12 2843.11 265.982 22
-1 -13 11 8788.65 463.591 22
-1 -13 10 1813.53 232.940 22
-1 -13 9 2888.45 283.641 22
-1 -13 8 174.010 118.463 22
-1 -13 7 299.496 111.757 22
-1 -13 6 7640.26 449.794 22
-1 -13 5 13781.0 595.472 22
-1 -13 4 8969.24 480.243 22
-1 -13 3 37796.1 881.032 23
-1 -13 3 40489.5 996.776 22
-1 -13 2 7041.19 413.342 22
-1 -13 2 6933.96 380.344 23
-1 -13 1 10701.5 495.391 22
-1 -13 1 11419.1 494.681 10
-1 -13 1 10595.5 465.646 23
-1 -13 0 8838.84 419.695 23
-1 -13 0 9490.29 460.565 10
-1 -13 0 9142.11 444.542 22
-1 -13 -1 130.044 94.5749 10
-1 -13 -1 101.070 54.5725 23
-1 -13 -2 86.2475 94.1268 10
-1 -13 -2 264.460 92.2471 23
-1 -13 -3 2805.05 229.841 23
-1 -13 -3 3478.06 286.616 10
-1 -13 -4 1592.18 183.127 32
-1 -13 -4 1760.75 215.292 10
-1 -13 -4 1705.89 176.534 23
-1 -13 -4 1659.15 208.183 33
-1 -13 -5 5121.05 353.574 10
-1 -13 -5 4461.97 276.925 23
-1 -13 -5 4960.07 316.028 32
-1 -13 -5 5028.99 336.616 33
-1 -13 -6 3582.78 276.606 31
-1 -13 -6 3527.81 264.749 32
-1 -13 -6 3613.59 267.503 33
-1 -13 -6 3700.93 297.208 10
-1 -13 -6 3037.81 220.245 23
-1 -13 -7 2469.35 214.547 32
-1 -13 -7 2611.21 247.070 10
-1 -13 -7 2736.14 219.688 33
-1 -13 -7 2646.43 235.964 31
-1 -13 -8 867.444 132.432 32
-1 -13 -8 956.553 120.833 33
-1 -13 -8 1071.40 161.168 10
-1 -13 -8 750.612 132.657 31
-1 -13 -9 59.6449 73.6763 10
-1 -13 -9 97.7675 72.2966 32
-1 -13 -9 103.042 74.2918 31
-1 -13 -10 703.150 112.427 10
-1 -13 -10 761.580 112.843 31
-1 -13 -10 661.717 97.6282 32
-1 -13 -11 2609.81 163.162 31
-1 -13 -11 2486.65 151.073 32
-1 -13 -11 2456.03 162.984 10
1 14 -16 582.357 78.0996 27
1 14 -16 558.538 79.0199 20
-1 -14 15 6602.55 262.527 22
1 14 -15 7447.82 286.256 20
-1 -14 14 432.272 91.7827 22
1 14 -14 387.511 89.3304 20
-1 -14 13 1806.09 178.977 22
1 14 -13 1867.75 171.194 20
1 14 -12 1435.89 158.106 20
-1 -14 12 1412.55 173.897 22
1 14 -11 6504.85 324.062 20
-1 -14 11 7220.41 389.850 22
1 14 -10 246.246 84.0894 20
-1 -14 10 68.0406 112.316 22
1 14 -9 2775.82 211.713 20
-1 -14 9 3134.85 280.983 22
-1 -14 8 2390.00 254.276 22
-1 -14 7 267.568 129.595 22
-1 -14 6 3359.87 288.733 22
-1 -14 5 682.506 113.343 23
-1 -14 5 579.158 147.722 22
-1 -14 4 203.774 90.0398 22
-1 -14 4 288.928 103.739 23
-1 -14 3 147.407 81.9381 22
-1 -14 2 2168.33 228.811 22
-1 -14 1 514.105 113.247 22
-1 -14 1 512.478 97.7174 10
-1 -14 0 2980.92 246.175 10
-1 -14 0 2767.25 226.076 22
-1 -14 -1 6017.99 358.004 10
-1 -14 -2 1608.03 201.258 33
-1 -14 -2 1392.34 181.543 10
-1 -14 -3 4703.47 325.276 33
-1 -14 -3 4675.94 315.474 10
-1 -14 -3 4518.71 289.576 32
-1 -14 -4 3341.49 248.688 32
-1 -14 -4 3330.77 268.176 10
-1 -14 -4 2981.72 250.837 33
-1 -14 -5 4486.35 271.796 32
-1 -14 -5 4611.02 286.929 33
-1 -14 -5 4407.81 280.217 31
-1 -14 -5 4860.00 310.910 10
-1 -14 -6 1038.22 136.435 33
-1 -14 -6 1011.59 144.531 31
-1 -14 -6 1158.44 157.010 10
-1 -14 -6 1108.89 138.510 32
-1 -14 -7 405.312 89.8811 32
-1 -14 -7 449.477 82.4946 33
-1 -14 -7 283.124 84.5728 31
-1 -14 -7 293.955 94.6720 10
-1 -14 -8 1803.78 147.910 32
-1 -14 -8 1432.24 152.400 10
-1 -14 -8 1523.18 143.779 31
-1 -14 -9 5937.97 244.890 31
-1 -14 -9 5915.68 260.318 10
-1 -14 -9 5713.39 223.422 32
-1 -14 -10 36.3277 36.9535 31
-1 -14 -10 64.1770 42.7114 10
-1 -15 14 963.429 100.568 22
1 15 -14 937.172 87.9756 20
1 15 -13 2886.04 161.560 20
-1 -15 13 3238.72 203.402 22
1 15 -12 -11.0143 42.1298 20
-1 -15 12 52.1660 64.0452 22
1 15 -11 1772.83 137.864 20
-1 -15 11 2011.79 193.321 22
-1 -15 10 5054.85 306.805 22
-1 -15 9 5245.19 327.228 22
-1 -15 8 4458.93 315.796 22
-1 -15 7 9558.74 445.421 22
-1 -15 6 127.088 86.9660 22
-1 -15 5 36.2182 75.5732 22
-1 -15 4 3351.46 269.316 22
-1 -15 3 3178.27 251.187 22
-1 -15 2 73.1333 54.4118 22
-1 -15 1 671.431 114.738 22
-1 -15 0 5467.63 343.494 33
-1 -15 -1 7150.60 334.196 32
-1 -15 -1 7216.58 386.263 33
-1 -15 -1 6545.53 327.021 10
-1 -15 -2 5566.60 289.954 32
-1 -15 -2 6202.88 346.050 33
-1 -15 -3 6333.13 298.008 32
-1 -15 -3 6885.11 345.802 33
-1 -15 -3 6390.05 320.613 10
-1 -15 -4 1505.89 157.493 31
-1 -15 -4 1610.77 169.747 33
-1 -15 -4 1701.51 151.479 32
-1 -15 -4 1565.33 161.813 10
-1 -15 -5 130.736 68.4343 10
-1 -15 -5 87.0693 58.5989 33
-1 -15 -5 -10.6296 54.8209 32
-1 -15 -5 53.1427 57.6712 31
-1 -15 -6 4039.97 227.002 10
-1 -15 -6 3532.19 201.694 31
-1 -15 -6 3435.84 183.535 32
-1 -15 -6 3755.10 199.570 33
-1 -15 -7 888.304 104.261 10
-1 -15 -7 809.734 82.8851 32
-1 -15 -7 823.100 95.6195 31
-1 -15 -8 44.2046 29.5749 31
-1 -16 13 13.5061 29.9366 22
-1 -16 12 1049.38 109.158 22
-1 -16 11 4944.05 243.739 22
-1 -16 10 30.1625 68.3073 22
-1 -16 9 10510.6 386.086 22
-1 -16 8 4639.46 272.568 22
-1 -16 7 3394.82 235.195 22
-1 -16 7 2989.42 183.898 33
-1 -16 6 5140.50 283.443 22
-1 -16 6 4068.34 234.360 33
-1 -16 5 34.9676 53.4225 33
-1 -16 5 34.2057 64.2538 22
-1 -16 4 356.485 83.4466 22
-1 -16 4 364.285 94.5906 33
-1 -16 3 390.895 91.6914 33
-1 -16 3 350.696 76.9951 22
-1 -16 2 894.037 109.704 22
-1 -16 2 1052.74 143.618 33
-1 -16 1 3948.99 209.666 32
-1 -16 1 4186.68 263.039 33
-1 -16 0 673.808 121.291 33
-1 -16 0 818.125 104.214 32
-1 -16 -1 9088.55 297.476 32
-1 -16 -1 9565.70 377.764 33
-1 -16 -2 5580.74 223.989 32
-1 -16 -2 6257.00 292.855 33
-1 -16 -2 6297.88 268.925 31
-1 -16 -3 517.067 67.7792 32
-1 -16 -3 642.847 91.1833 31
-1 -16 -3 545.757 96.1049 33
-1 -16 -4 5678.52 227.883 31
-1 -16 -4 5933.96 240.937 33
-1 -16 -5 264.622 49.9654 31
-1 -16 -5 315.915 53.1443 33
-1 -17 10 7358.80 234.171 22
-1 -17 9 -5.52197 45.7897 22
-1 -17 8 2706.40 161.303 22
-1 -17 7 2386.00 154.975 22
-1 -17 6 112.967 50.1608 22
-1 -17 6 66.5409 29.9341 33
-1 -17 5 420.935 70.3421 22
-1 -17 5 466.556 72.5677 33
-1 -17 4 637.241 79.2932 22
-1 -17 4 485.265 76.5605 33
-1 -17 3 222.347 64.2248 33
-1 -17 2 171.492 60.3127 33
-1 -17 1 1627.24 115.063 31
-1 -17 1 1789.56 142.532 33
-1 -17 0 1881.06 120.696 31
-1 -17 0 2316.21 155.105 33
-1 -17 -1 271.881 62.1500 33
-1 -17 -2 3962.82 174.575 33
2 -17 -4 531.081 65.8604 31
2 -17 -3 137.215 47.2777 31
2 -17 -3 154.803 45.7450 33
2 -17 -2 3526.34 186.654 33
2 -17 -1 2693.90 142.791 23
2 -17 -1 3235.36 188.708 33
2 -17 0 653.816 100.050 33
2 -17 0 518.463 71.6604 23
2 -17 1 1342.05 113.271 23
2 -17 1 1545.66 145.837 33
2 -17 2 1598.65 127.130 23
2 -17 3 -150.460 61.4842 23
2 -17 4 669.465 90.4098 23
2 -17 5 2311.27 139.013 22
2 -17 5 2510.45 156.522 23
2 -17 6 617.280 85.5760 23
2 -17 6 594.110 80.6889 22
2 -17 7 1205.71 109.706 22
2 -17 7 1085.48 87.4966 33
2 -17 8 4372.87 193.940 22
2 -17 8 3535.03 158.941 23
2 -17 9 199.833 52.3612 22
2 -16 -7 1779.77 115.242 31
2 -16 -6 2177.41 147.218 31
2 -16 -5 1683.57 145.203 31
2 -16 -5 1491.36 116.903 23
2 -16 -5 1813.77 131.289 33
2 -16 -4 2928.45 177.710 23
2 -16 -4 3009.74 189.272 33
2 -16 -4 2573.77 148.115 10
2 -16 -3 1659.95 147.101 23
2 -16 -3 1682.91 158.546 33
2 -16 -2 785.026 113.227 23
2 -16 -1 1506.71 152.584 23
2 -16 0 482.470 93.0910 23
2 -16 1 110.639 66.0369 23
2 -16 2 22.2023 57.6028 23
2 -16 3 9.42480 59.9925 23
2 -16 3 -24.3972 50.5949 22
2 -16 4 236.407 80.8645 23
2 -16 4 278.961 72.7299 22
2 -16 5 69.1611 65.2701 23
2 -16 5 185.016 76.4770 22
2 -16 6 1354.33 152.116 23
2 -16 6 1422.89 153.289 22
2 -16 7 3093.42 218.674 22
2 -16 7 3454.73 224.067 23
2 -16 8 85.5960 66.9339 22
2 -16 8 233.378 73.0566 23
2 -16 9 3449.66 202.595 23
2 -16 9 3629.05 224.239 22
2 -16 10 2242.78 175.581 22
2 -16 11 35.0081 52.5982 22
2 -16 11 -45.0982 37.6598 23
2 -16 12 903.433 98.3708 22
2 -15 -9 130.827 43.7940 31
2 -15 -9 113.980 41.3188 10
2 -15 -8 41.9401 49.5640 31
2 -15 -8 179.647 60.0556 10
2 -15 -8 114.029 45.3135 23
2 -15 -7 622.108 94.7195 10
2 -15 -7 565.480 95.2164 31
2 -15 -7 650.125 92.7771 23
2 -15 -6 52.9792 67.3407 31
2 -15 -6 44.8329 54.4377 10
2 -15 -6 44.1155 58.0856 23
2 -15 -6 57.2734 55.0681 33
2 -15 -5 4047.11 241.357 10
2 -15 -5 3758.45 236.617 23
2 -15 -5 4251.80 247.602 33
2 -15 -4 235.782 84.6657 23
2 -15 -4 170.291 73.6336 10
2 -15 -3 13587.1 475.037 23
2 -15 -3 13759.3 448.901 10
2 -15 -2 15322.5 524.730 23
2 -15 -1 2280.37 221.331 23
2 -15 0 4883.87 310.785 23
2 -15 1 4473.92 302.277 23
2 -15 2 1152.24 162.660 23
2 -15 2 1440.37 159.330 22
2 -15 3 449.921 103.221 22
2 -15 3 474.059 129.128 23
2 -15 4 2932.58 249.741 23
2 -15 4 3099.94 247.138 22
2 -15 5 7794.03 390.224 22
2 -15 6 5072.65 325.215 22
2 -15 7 13829.2 521.371 22
2 -15 8 16827.8 565.675 22
2 -15 9 190.883 112.131 22
2 -15 10 4864.57 296.041 22
2 -15 11 96.8050 77.7488 22
-2 15 -11 83.5671 34.7389 20
-2 15 -12 551.303 77.3127 20
2 -15 12 877.601 119.485 22
2 -15 13 233.592 64.9082 22
-2 15 -13 260.057 52.2140 20
2 -15 14 124.731 46.2481 22
2 -14 -11 1899.18 129.059 10
2 -14 -11 1933.21 124.901 31
2 -14 -10 35.3311 57.6793 31
2 -14 -10 -23.8181 51.6498 10
2 -14 -9 1288.95 128.908 23
2 -14 -9 1164.22 133.648 10
2 -14 -9 1198.14 136.196 31
2 -14 -8 105.447 76.3147 31
2 -14 -8 107.966 63.1631 23
2 -14 -8 122.372 73.4365 10
2 -14 -7 1069.23 147.788 31
2 -14 -7 1092.77 127.331 33
2 -14 -7 974.603 148.360 10
2 -14 -7 876.603 127.193 23
2 -14 -6 950.770 135.394 33
2 -14 -6 1215.18 159.822 10
2 -14 -6 900.132 136.318 23
2 -14 -5 2888.81 242.850 23
2 -14 -5 2713.02 233.270 10
2 -14 -4 5258.13 325.156 10
2 -14 -4 5249.97 330.161 23
2 -14 -3 227.159 105.067 28
2 -14 -3 266.693 74.2574 10
2 -14 -2 2928.00 239.251 10
2 -14 -2 2657.08 250.484 23
2 -14 -2 2584.66 256.675 28
2 -14 -1 6382.41 384.044 23
2 -14 -1 6263.54 377.401 28
2 -14 0 578.903 124.898 28
2 -14 0 414.184 122.896 23
2 -14 1 -41.9623 95.9266 28
2 -14 1 -46.7310 104.818 23
2 -14 2 5366.02 353.127 9
2 -14 2 5616.37 341.646 22
2 -14 2 5674.81 366.278 23
2 -14 3 1924.01 219.010 9
2 -14 3 1583.89 190.194 22
2 -14 4 -81.1133 79.5219 22
2 -14 4 17.1055 98.1847 9
2 -14 5 1909.58 220.717 22
2 -14 5 1759.70 210.911 9
2 -14 6 12301.4 541.655 22
2 -14 6 12830.9 552.036 9
2 -14 7 1033.94 177.748 22
-2 14 -7 1215.50 171.506 30
-2 14 -8 1639.86 186.483 30
2 -14 8 1699.62 215.742 22
-2 14 -9 4552.59 301.143 30
2 -14 9 4185.60 316.298 22
-2 14 -10 3187.91 252.326 30
2 -14 10 2951.06 269.499 22
2 -14 11 2131.07 220.139 22
-2 14 -11 2386.99 211.124 30
2 -14 12 103.212 81.4277 22
2 -14 13 1930.45 185.615 22
2 -14 14 2055.13 168.114 22
-2 14 -15 1224.37 112.633 20
2 -14 15 1125.58 109.840 22
2 -13 -12 890.822 98.1066 31
2 -13 -12 762.773 100.368 10
2 -13 -11 1013.22 125.635 31
2 -13 -11 1128.61 140.026 10
2 -13 -10 1642.59 160.099 23
2 -13 -10 1726.20 180.766 10
2 -13 -10 1794.02 172.259 31
2 -13 -10 1768.39 139.955 32
2 -13 -9 1348.56 157.289 23
2 -13 -9 1528.69 140.620 32
2 -13 -9 1670.40 177.160 31
2 -13 -9 1684.50 192.875 10
2 -13 -8 307.646 103.869 31
2 -13 -8 537.707 94.7154 33
2 -13 -8 607.356 133.886 10
2 -13 -8 392.027 99.5498 23
2 -13 -8 453.096 89.7989 32
2 -13 -7 2926.94 213.421 32
2 -13 -7 3169.71 264.850 23
2 -13 -7 2899.37 227.588 33
2 -13 -7 3221.00 276.792 10
2 -13 -6 1852.21 215.279 23
2 -13 -6 1810.48 227.025 28
2 -13 -6 1896.36 221.197 10
2 -13 -5 5996.25 386.153 28
2 -13 -5 5854.19 373.518 10
2 -13 -5 5867.71 361.898 23
2 -13 -4 222.942 106.209 23
2 -13 -4 217.219 120.036 10
2 -13 -4 125.843 125.668 28
2 -13 -3 20046.8 707.497 28
2 -13 -3 19570.7 682.332 23
2 -13 -3 18711.7 650.238 10
2 -13 -2 1131.25 180.456 23
2 -13 -2 1086.87 181.192 16
2 -13 -2 930.493 138.491 10
2 -13 -2 977.391 184.278 28
2 -13 -1 0.84701 98.7232 23
2 -13 -1 169.420 116.517 16
2 -13 -1 97.0902 84.3506 10
2 -13 -1 -135.758 121.330 28
2 -13 -1 40.4092 61.0080 9
2 -13 0 1231.70 199.513 16
2 -13 0 1137.00 179.689 9
2 -13 0 1147.50 180.854 28
2 -13 0 1138.13 191.081 23
2 -13 1 596.090 142.625 23
2 -13 1 692.228 133.102 22
2 -13 1 400.795 126.189 9
2 -13 1 437.954 120.018 28
2 -13 1 486.666 138.679 16
2 -13 2 201.984 113.951 16
2 -13 2 21.6214 68.9429 22
2 -13 2 156.491 92.1105 28
2 -13 2 146.070 103.731 9
2 -13 3 806.635 156.603 16
2 -13 3 677.196 128.853 28
2 -13 3 402.561 93.4895 22
2 -13 3 751.881 160.866 9
-2 13 -4 1843.73 195.643 30
2 -13 4 1951.14 221.201 16
2 -13 4 1657.94 220.291 9
2 -13 4 1564.98 206.409 22
-2 13 -5 1285.21 167.305 30
2 -13 5 934.118 177.997 9
2 -13 5 969.802 177.489 22
2 -13 6 109.098 106.807 9
-2 13 -6 -62.4971 89.3241 30
2 -13 6 78.7107 93.9547 22
2 -13 7 18618.3 695.051 22
2 -13 7 18577.2 686.811 9
-2 13 -7 17657.4 620.640 30
2 -13 8 2540.07 274.260 22
-2 13 -8 2281.15 234.242 30
2 -13 8 2560.39 252.339 9
-2 13 -9 2403.69 245.602 30
2 -13 9 2670.08 285.624 22
2 -13 10 1444.94 207.218 22
-2 13 -10 1458.12 189.899 30
2 -13 11 4385.30 338.514 22
-2 13 -11 4149.67 306.192 30
2 -13 12 434.557 134.918 22
-2 13 -12 445.173 137.785 30
2 -13 13 1816.97 197.956 22
-2 13 -13 2198.40 214.812 30
-2 13 -14 2246.91 199.618 30
2 -13 14 2173.31 199.239 22
2 -13 15 2136.97 177.305 22
2 -13 16 228.227 57.6073 22
-2 13 -17 2470.10 141.273 20
2 -12 -14 294.822 59.0167 10
2 -12 -14 290.137 54.4707 31
2 -12 -13 455.814 92.9532 10
2 -12 -13 426.930 63.3944 32
2 -12 -13 525.986 90.4961 31
2 -12 -12 2113.60 177.324 31
2 -12 -12 1952.76 187.751 10
2 -12 -12 1541.51 132.750 32
2 -12 -11 2639.87 192.247 32
2 -12 -11 2703.70 216.658 23
2 -12 -11 2975.88 247.309 10
2 -12 -11 3168.77 233.994 31
2 -12 -10 790.428 137.551 23
2 -12 -10 782.383 119.040 32
2 -12 -10 711.522 150.322 10
2 -12 -10 683.436 132.761 31
2 -12 -9 3139.45 269.582 31
2 -12 -9 3190.78 269.084 23
2 -12 -9 3197.82 235.069 32
2 -12 -9 3392.70 290.782 10
2 -12 -8 1105.56 143.603 33
2 -12 -8 1259.86 187.215 28
2 -12 -8 1238.37 184.400 23
2 -12 -8 1120.40 191.349 10
2 -12 -8 1208.99 160.782 32
2 -12 -7 3369.51 293.547 28
2 -12 -7 3773.46 308.093 23
2 -12 -7 3601.43 262.100 32
2 -12 -7 3931.46 325.376 10
2 -12 -6 305.871 86.4310 32
2 -12 -6 332.064 134.241 28
2 -12 -6 511.243 142.805 23
2 -12 -6 645.399 148.289 10
2 -12 -5 7228.77 420.515 23
2 -12 -5 6529.94 416.289 28
2 -12 -5 7440.43 436.858 10
2 -12 -5 6761.63 358.643 32
2 -12 -4 7360.00 432.633 10
2 -12 -4 7544.89 444.337 16
2 -12 -4 7623.11 451.089 28
2 -12 -4 7690.74 436.223 23
2 -12 -3 150.751 94.5797 10
2 -12 -3 -65.8796 121.157 28
2 -12 -3 50.4912 92.3196 23
2 -12 -3 3.51586 101.076 16
2 -12 -2 695.274 139.585 9
2 -12 -2 719.541 156.655 28
2 -12 -2 932.294 153.206 10
2 -12 -2 596.962 143.004 23
2 -12 -2 740.307 159.564 16
2 -12 -1 29682.3 870.177 16
2 -12 -1 29642.2 788.631 10
2 -12 -1 29689.5 841.291 23
2 -12 -1 28720.0 835.199 28
2 -12 -1 28321.8 1240.14 4
2 -12 -1 26986.1 773.797 9
2 -12 0 1477.21 202.681 16
2 -12 0 1249.61 179.007 9
2 -12 0 1527.07 200.290 28
2 -12 0 1531.60 308.638 4
2 -12 1 229.057 121.976 16
2 -12 1 -142.710 132.121 4
2 -12 1 -52.8910 98.5167 28
2 -12 1 10.3886 90.6681 9
2 -12 2 974.354 165.325 16
2 -12 2 748.470 145.983 22
2 -12 2 1034.65 171.027 9
2 -12 2 906.288 221.924 4
2 -12 2 1437.53 175.951 28
2 -12 3 2072.76 235.307 9
2 -12 3 2183.72 218.172 28
2 -12 3 1935.57 311.697 4
2 -12 3 2151.22 233.901 16
2 -12 3 2145.48 238.127 22
2 -12 4 783.546 142.386 16
-2 12 -4 597.236 122.293 30
2 -12 4 758.360 173.005 9
2 -12 4 522.990 134.323 22
2 -12 5 29022.7 787.950 16
-2 12 -5 30900.9 1262.73 2
2 -12 5 30203.9 889.805 22
2 -12 5 30399.1 881.136 9
-2 12 -5 29372.1 784.980 30
2 -12 6 32.7677 98.4414 9
-2 12 -6 168.686 94.1577 30
2 -12 6 -12.3003 67.2198 16
-2 12 -7 2659.10 252.186 30
2 -12 7 2409.79 257.130 9
2 -12 8 14336.1 595.927 9
-2 12 -8 13918.3 568.386 30
2 -12 9 1042.63 178.920 9
-2 12 -9 1105.32 194.795 30
2 -12 10 2415.64 244.780 9
-2 12 -10 2719.34 264.114 30
-2 12 -11 2802.13 267.747 30
-2 12 -12 2355.44 245.134 30
-2 12 -13 5227.02 339.951 30
2 -12 13 4744.87 332.448 22
-2 12 -13 4723.87 282.840 7
-2 12 -14 -33.1624 56.0404 7
2 -12 14 58.6570 81.9679 22
-2 12 -14 123.710 94.1701 30
-2 12 -15 2680.33 215.711 30
2 -12 15 2250.25 201.107 22
-2 12 -15 2381.56 187.243 7
-2 12 -16 2930.54 187.120 7
2 -12 16 2706.76 189.882 22
2 -12 17 -153.309 41.9596 22
-2 12 -17 -33.7306 42.3994 7
-2 12 -18 142.219 44.6355 20
2 -11 -15 85.1573 42.3579 31
2 -11 -15 27.9357 36.4163 10
2 -11 -14 2.87207 50.2461 10
2 -11 -14 -12.1403 57.9773 31
2 -11 -14 13.2027 46.0388 32
2 -11 -13 1720.47 167.836 31
2 -11 -13 1553.28 148.752 32
2 -11 -13 1911.71 185.074 10
2 -11 -12 138.877 96.3393 31
2 -11 -12 200.784 79.4044 32
2 -11 -12 96.7295 93.8299 10
2 -11 -11 1542.27 202.934 10
2 -11 -11 1671.43 179.837 32
2 -11 -11 1741.64 197.730 23
2 -11 -11 1856.89 202.771 31
2 -11 -10 10598.8 445.213 32
2 -11 -10 10792.7 484.858 23
2 -11 -10 11645.1 533.947 10
2 -11 -10 10907.4 485.890 31
2 -11 -9 2073.99 234.401 23
2 -11 -9 1906.16 219.195 28
2 -11 -9 2056.28 212.543 32
2 -11 -9 1992.52 227.014 31
2 -11 -8 2759.05 263.954 28
2 -11 -8 3087.17 284.787 23
2 -11 -8 2927.00 245.962 32
2 -11 -7 6901.06 370.595 32
2 -11 -7 6843.57 414.278 23
2 -11 -7 6986.17 420.561 28
2 -11 -6 12763.3 502.639 32
2 -11 -6 13912.1 583.030 23
2 -11 -6 13656.6 568.753 16
2 -11 -6 13151.3 584.378 28
2 -11 -5 2962.12 270.218 23
2 -11 -5 3202.63 277.920 16
2 -11 -5 2939.63 238.494 32
2 -11 -5 2412.87 251.772 28
2 -11 -4 200.202 100.517 28
2 -11 -4 206.809 92.4029 16
2 -11 -4 172.078 127.384 4
2 -11 -4 300.550 96.8981 23
2 -11 -3 12603.6 555.469 16
2 -11 -3 12646.7 545.292 23
2 -11 -3 12836.6 557.137 28
2 -11 -3 12490.9 814.844 4
2 -11 -2 484.888 123.669 23
2 -11 -2 138.187 76.0645 9
2 -11 -2 638.226 199.096 4
2 -11 -2 282.685 106.847 16
2 -11 -2 369.034 111.763 28
2 -11 -1 29.8336 55.6548 10
2 -11 -1 -9.19207 86.2038 28
2 -11 -1 91.7125 78.2626 23
2 -11 -1 104.372 71.4842 16
2 -11 -1 -127.968 155.535 4
2 -11 0 2935.04 261.562 16
2 -11 0 3003.77 258.770 28
2 -11 0 2699.44 354.975 4
2 -11 0 2725.23 250.221 9
2 -11 1 2327.26 229.520 22
2 -11 1 1943.14 213.462 16
2 -11 1 1876.05 206.849 28
2 -11 1 1759.30 203.655 9
2 -11 1 1711.41 279.098 4
2 -11 2 149.440 68.6633 16
2 -11 2 -62.0665 100.904 22
2 -11 2 246.233 79.8506 9
2 -11 2 50.4792 80.6639 28
2 -11 3 4537.88 313.062 16
2 -11 3 4272.05 429.926 4
2 -11 3 4527.98 329.576 9
2 -11 3 4126.88 287.206 28
-2 11 -4 533.937 115.588 30
2 -11 4 389.769 121.175 4
-2 11 -4 340.142 133.746 1
2 -11 4 509.674 128.165 9
2 -11 4 558.168 110.007 16
2 -11 5 345.606 118.783 9
-2 11 -5 188.334 151.992 1
-2 11 -5 171.494 114.678 2
2 -11 5 117.942 75.9934 16
-2 11 -5 120.362 76.2520 30
2 -11 6 5627.15 371.240 9
-2 11 -6 5267.30 336.070 30
-2 11 -6 5121.04 485.213 1
-2 11 -6 5739.33 539.197 2
-2 11 -7 3494.46 421.490 2
-2 11 -7 2999.58 266.323 30
2 -11 7 2816.00 265.423 9
2 -11 8 4315.82 327.522 9
-2 11 -8 4334.66 320.916 30
-2 11 -8 4402.44 481.214 2
2 -11 9 173.651 77.6560 9
-2 11 -9 344.490 134.605 30
-2 11 -10 10424.8 500.615 30
2 -11 10 9708.57 474.861 9
2 -11 11 9168.56 445.697 9
-2 11 -11 10435.3 499.859 30
-2 11 -12 97.6541 107.388 30
-2 11 -13 11906.9 515.620 30
-2 11 -14 4866.73 323.326 30
-2 11 -15 137.323 87.6737 30
-2 11 -15 189.540 80.1590 7
2 -11 15 75.5097 80.7508 22
-2 11 -16 2348.67 199.559 7
-2 11 -16 2370.77 196.167 30
2 -11 16 2273.32 192.850 22
-2 11 -17 230.258 78.2376 7
2 -11 17 156.607 51.6065 22
-2 11 -18 -30.5030 46.6944 7
2 -10 -16 917.904 89.8850 32
2 -10 -15 853.114 105.564 32
2 -10 -15 964.164 117.423 10
2 -10 -15 970.076 116.442 31
2 -10 -14 192.155 74.8866 31
2 -10 -14 90.4497 58.4016 32
2 -10 -14 288.483 95.7286 10
2 -10 -13 136.543 66.7515 32
2 -10 -13 5.12707 48.6550 14
2 -10 -13 -86.9923 108.407 10
2 -10 -13 225.769 101.196 31
2 -10 -12 2305.98 241.611 10
2 -10 -12 3000.60 258.755 23
2 -10 -12 2519.67 236.499 31
2 -10 -12 2256.97 213.806 32
2 -10 -11 3189.67 259.651 32
2 -10 -11 3610.82 303.504 23
2 -10 -11 3367.64 280.294 31
2 -10 -10 31.7437 105.793 31
2 -10 -10 114.523 75.0865 28
2 -10 -10 59.8711 90.5894 23
2 -10 -10 27.0275 83.0805 32
2 -10 -9 5814.47 383.235 23
2 -10 -9 5205.16 363.422 28
2 -10 -9 5020.00 330.513 32
2 -10 -8 7102.87 390.625 32
2 -10 -8 7195.64 420.473 23
2 -10 -8 7140.60 418.185 28
2 -10 -7 2094.89 335.766 4
2 -10 -7 2206.52 238.675 23
2 -10 -7 1486.88 176.642 32
2 -10 -7 2202.91 241.232 28
2 -10 -7 2124.48 231.965 16
2 -10 -6 6761.57 362.745 32
2 -10 -6 7751.13 426.537 23
2 -10 -6 7849.49 440.181 28
2 -10 -6 7542.89 413.982 16
2 -10 -6 7557.90 624.197 4
2 -10 -5 2252.22 204.546 32
2 -10 -5 2606.57 249.855 23
2 -10 -5 2684.24 261.077 28
2 -10 -5 2075.97 323.636 4
2 -10 -5 2666.72 253.017 16
2 -10 -4 2511.35 342.032 4
2 -10 -4 2451.37 233.125 16
2 -10 -4 2810.96 255.288 28
2 -10 -4 2532.99 239.837 23
2 -10 -3 952.832 146.278 16
2 -10 -3 1070.74 157.430 28
2 -10 -3 1302.98 176.482 23
2 -10 -3 1473.88 292.562 4
2 -10 -2 18888.8 934.953 4
2 -10 -2 18259.3 634.161 16
2 -10 -2 19578.1 643.712 28
2 -10 -1 49320.3 1472.43 4
2 -10 0 2533.54 333.345 4
2 -10 1 23079.8 967.766 4
-2 10 -2 28964.8 934.128 1
2 -10 2 28265.7 1046.20 4
2 -10 3 5189.97 444.352 4
-2 10 -3 5815.47 442.025 1
-2 10 -4 37828.9 1161.82 1
2 -10 4 39517.4 1189.96 4
-2 10 -5 21463.7 908.408 1
2 -10 5 23495.2 711.248 9
-2 10 -6 1590.67 274.792 2
2 -10 6 1792.89 205.454 9
-2 10 -6 1908.04 296.749 1
2 -10 6 1508.20 186.929 21
-2 10 -6 1797.85 189.437 30
2 -10 7 472.154 126.489 9
2 -10 7 437.721 110.072 21
-2 10 -7 427.940 161.606 2
-2 10 -7 286.559 92.2464 30
-2 10 -7 156.040 141.923 1
-2 10 -8 2197.79 229.076 30
-2 10 -8 2165.81 324.668 2
2 -10 8 1965.10 216.498 9
2 -10 8 2201.07 214.492 21
2 -10 9 8087.99 414.931 21
-2 10 -9 7732.47 424.074 30
-2 10 -9 8063.53 627.697 2
2 -10 9 8416.71 440.704 9
2 -10 10 3469.59 282.138 9
-2 10 -10 3283.49 417.820 2
-2 10 -10 3785.41 309.571 30
-2 10 -11 7709.72 431.617 30
2 -10 11 8040.68 411.091 9
-2 10 -12 7804.09 433.663 30
-2 10 -13 99.5905 115.609 30
-2 10 -14 5282.02 345.192 30
-2 10 -15 2913.89 244.023 30
2 -10 16 -17.7673 71.1983 22
-2 10 -16 14.1952 81.1915 7
-2 10 -16 -36.9167 72.8569 30
-2 10 -17 -5.68299 67.8789 7
-2 10 -17 95.8891 62.2188 30
2 -10 17 98.6580 52.8894 22
-2 10 -18 379.886 92.8664 7
-2 10 -19 2201.08 150.305 7
-2 10 -19 2124.77 135.429 20
2 -9 -17 1418.35 113.242 32
2 -9 -16 1690.39 145.643 31
2 -9 -16 1435.03 129.613 10
2 -9 -16 1567.38 143.358 32
2 -9 -16 1258.19 112.323 14
2 -9 -15 201.755 72.0159 10
2 -9 -15 201.000 68.7623 32
2 -9 -15 97.3349 64.6339 31
2 -9 -15 113.969 56.6462 14
2 -9 -14 402.783 105.287 31
2 -9 -14 365.119 92.1816 32
2 -9 -14 527.746 126.903 10
2 -9 -14 558.116 100.250 14
2 -9 -13 6045.01 330.340 14
2 -9 -13 6053.71 354.406 31
2 -9 -13 5872.83 341.936 32
2 -9 -12 395.774 136.305 23
2 -9 -12 300.364 113.849 31
2 -9 -12 393.308 98.2762 14
2 -9 -12 301.358 98.5054 32
2 -9 -11 9862.09 463.672 32
2 -9 -11 10204.5 449.337 28
2 -9 -11 10227.1 500.097 23
2 -9 -11 10242.6 490.322 31
2 -9 -11 10191.5 455.847 14
2 -9 -10 9255.88 435.632 14
2 -9 -10 8571.46 437.555 28
2 -9 -10 9194.51 477.667 23
2 -9 -10 9221.36 449.574 32
2 -9 -10 9174.11 467.011 31
2 -9 -9 2023.57 221.822 28
2 -9 -9 1988.12 316.743 4
2 -9 -9 1867.07 199.113 14
2 -9 -9 2271.09 243.292 23
2 -9 -9 1896.42 206.613 32
2 -9 -8 16666.8 887.843 4
2 -9 -8 16609.4 584.397 32
2 -9 -8 17663.2 649.584 23
2 -9 -8 17187.4 628.003 28
2 -9 -8 16635.6 576.087 16
2 -9 -7 19356.5 656.653 23
2 -9 -7 17576.8 603.311 16
2 -9 -7 18352.4 596.378 32
2 -9 -7 17941.6 643.531 28
2 -9 -7 16981.6 579.654 11
2 -9 -7 18909.7 937.749 4
2 -9 -6 3524.66 279.732 23
2 -9 -6 3463.61 261.750 11
2 -9 -6 3323.59 394.862 4
2 -9 -6 3575.59 284.773 28
2 -9 -6 3270.16 270.996 16
2 -9 -6 3616.83 260.969 32
2 -9 -5 2524.60 335.723 4
2 -9 -4 425.036 184.154 4
2 -9 -3 21011.3 929.619 4
2 -9 -2 246.421 123.868 4
2 -9 -1 8534.83 567.272 4
2 -9 0 32991.0 1085.59 4
2 -9 1 3001.66 334.766 4
-2 9 -1 3902.07 313.929 1
2 -9 2 7360.27 497.101 4
-2 9 -2 7956.10 466.634 1
2 -9 3 15889.4 704.094 4
-2 9 -3 16110.4 690.811 1
2 -9 4 5246.73 401.262 4
-2 9 -4 5213.59 408.492 1
2 -9 5 5919.90 412.752 4
-2 9 -5 5795.27 449.546 1
-2 9 -6 11842.3 668.615 1
-2 9 -6 11385.8 676.036 2
-2 9 -7 3900.79 408.895 1
-2 9 -7 3705.60 403.441 2
-2 9 -8 24942.6 1037.93 2
-2 9 -8 25921.9 1057.64 1
-2 9 -8 24853.8 714.601 30
2 -9 9 1721.95 191.748 9
-2 9 -9 2250.37 226.800 30
-2 9 -9 1624.70 266.917 2
2 -9 9 1868.60 196.302 21
-2 9 -10 26846.9 1121.01 2
2 -9 10 26448.9 732.292 9
-2 9 -10 27436.1 784.052 30
-2 9 -11 2871.84 263.160 30
-2 9 -11 3192.90 401.847 2
-2 9 -12 2033.40 232.201 30
-2 9 -13 24913.2 710.321 34
-2 9 -13 26026.7 766.327 30
-2 9 -14 4822.32 314.544 34
-2 9 -14 4311.54 317.013 30
-2 9 -15 4193.46 287.097 34
-2 9 -15 3874.01 285.576 30
-2 9 -16 1410.52 166.622 34
-2 9 -16 1029.75 145.110 30
-2 9 -17 482.346 116.755 7
-2 9 -17 282.777 75.2106 30
-2 9 -17 445.177 97.8301 34
-2 9 -18 2954.12 197.187 34
-2 9 -18 3534.54 241.358 7
-2 9 -19 130.580 54.6954 34
-2 9 -19 151.000 72.8597 7
-2 9 -20 3969.70 180.389 7
2 -8 -18 344.452 62.5799 32
2 -8 -17 1666.60 137.573 14
2 -8 -17 1599.36 147.108 32
2 -8 -16 1833.62 176.753 32
2 -8 -16 2087.51 176.006 10
2 -8 -16 1589.29 155.074 14
2 -8 -16 1990.30 177.295 31
2 -8 -15 -66.4934 68.3530 14
2 -8 -15 -17.3570 72.4195 10
2 -8 -15 58.3703 81.8334 31
2 -8 -15 93.0480 76.6393 32
2 -8 -14 326.004 101.885 31
2 -8 -14 460.823 123.275 32
2 -8 -14 472.399 111.853 35
2 -8 -14 385.037 106.258 14
2 -8 -13 161.252 102.236 31
2 -8 -13 -57.9394 104.618 32
2 -8 -13 75.2575 79.4299 14
2 -8 -13 94.9114 100.741 23
2 -8 -13 34.6782 64.7013 35
2 -8 -12 8951.83 447.982 14
2 -8 -12 8694.17 446.380 32
2 -8 -12 8561.04 419.384 35
2 -8 -12 9710.69 491.689 23
2 -8 -12 9164.33 460.232 31
2 -8 -11 3372.86 282.380 32
2 -8 -11 3188.25 255.621 35
2 -8 -11 3363.88 280.302 14
[truncated: 860,480 more chars]
